# Supplementary material for: Quality of Computationally Inferred Gene Ontology Annotations
Source: PLoS Comput Biol. 2012 May 31;8(5):e1002533. doi: 10.1371/journal.pcbi.1002533 (PMC3364937; doi:10.1371/journal.pcbi.1002533)
Supplement: Dataset S1 — A zip archive containing a list of removed and rejected annotations; each table contains the data for one evidence or reference code. (ZIP) [file pcbi.1002533.s002.zip]

Archive with 13 entries (12 files):
- RejectedUniProtIDs/
- RejectedUniProtIDs/GOrefGenomes_goref_20080116vsgoref_20110111_GO_REF0000002_rejectedUniProtIDs.txt
- RejectedUniProtIDs/GOrefGenomes_goref_20080116vsgoref_20110111_GO_REF0000003_rejectedUniProtIDs.txt
- RejectedUniProtIDs/GOrefGenomes_goref_20080116vsgoref_20110111_GO_REF0000004_rejectedUniProtIDs.txt
- RejectedUniProtIDs/GOrefGenomes_goref_20080116vsgoref_20110111_GO_REF0000019_rejectedUniProtIDs.txt
- RejectedUniProtIDs/GOrefGenomes_goref_20080116vsgoref_20110111_GO_REF0000020_rejectedUniProtIDs.txt
- RejectedUniProtIDs/GOrefGenomes_goref_20080116vsgoref_20110111_GO_REF0000023_rejectedUniProtIDs.txt
- RejectedUniProtIDs/GOrefGenomes_goref_20080116vsgoref_20110111_IC_rejectedUniProtIDs.txt
- RejectedUniProtIDs/GOrefGenomes_goref_20080116vsgoref_20110111_ISS_rejectedUniProtIDs.txt
- RejectedUniProtIDs/GOrefGenomes_goref_20080116vsgoref_20110111_NAS_rejectedUniProtIDs.txt
- RejectedUniProtIDs/GOrefGenomes_goref_20080116vsgoref_20110111_RCA_rejectedUniProtIDs.txt
- RejectedUniProtIDs/GOrefGenomes_goref_20080116vsgoref_20110111_TAS_rejectedUniProtIDs.txt
- RejectedUniProtIDs/README.txt
