# Supplementary material for: Quality of Computationally Inferred Gene Ontology Annotations
Source: PLoS Comput Biol. 2012 May 31;8(5):e1002533. doi: 10.1371/journal.pcbi.1002533 (PMC3364937; doi:10.1371/journal.pcbi.1002533)
Supplement: Dataset S1 — A zip archive containing a list of removed and rejected annotations; each table contains the data for one evidence or reference code. (ZIP) [file pcbi.1002533.s002.zip › RejectedUniProtIDs/GOrefGenomes_goref_20080116vsgoref_20110111_GO_REF0000002_rejectedUniProtIDs.txt]

GOindex	UniProtID
8800	O62481
8800	Q54SB6
8800	Q54SB5
8800	P83111
8800	Q54VJ1
8800	Q21569
8800	A0PJ65
8800	Q09621
8800	Q9EP89
8800	Q80UJ8
8800	P0AD70
8800	Q93YN5
8800	Q3UEQ3
8800	A1A4A8
8800	Q7KWX1
8800	Q5ZK12
4402	Q9ERT0
3	P17251
3	Q4VVA3
3	Q8LC65
3	Q80WZ2
3	Q61540
3	Q5SPK3
3	Q5TLZ2
3	P13085
3	Q540C1
3	P22858
3	Q5TLZ1
3	Q9FHV5
3	Q6PEQ1
3	P12272
3	Q6WQ25
3	Q9DBU5
3	O64774
3	Q6WQ24
3	P26842
3	Q811S6
3	Q9SI21
3	Q9Y493
3	Q9Z0L6
3	P15743
3	Q99ND0
3	P04089
3	Q1L5E8
3	Q9Y6R7
3	Q9LZT4
3	Q9LZT5
3	Q1L5E7
3	Q9ZUA6
3	Q924X4
3	P01270
3	Q53XY9
3	O88799
3	Q6TXJ4
4407	Q1MT39
4407	Q8IRR5
4407	Q8R104
4407	Q9Y6E7
4407	A2BF30
4407	Q8VDQ8
4407	Q3E7I3
4407	Q5ZJG7
4407	A1L2B7
4407	Q95RG0
4407	Q7JMD3
4407	Q54LF0
4407	A7VJH3
4407	Q54GV7
4407	Q21921
4407	Q1LWD1
4407	Q54P49
4407	Q4FJK3
4407	Q9FE17
4407	Q9VAQ1
4407	A8E5H0
4407	Q94AQ6
4407	P59941
4407	Q6DHI5
4407	P75960
4407	Q55DB0
4407	Q8BKJ9
4407	Q3UJK6
4407	Q9W4A1
4407	Q7ZVK3
4407	Q20480
4407	Q20481
4407	Q9VH08
4407	Q6IQK0
4407	Q5XJ86
4407	Q3E9J5
4407	Q68FX9
4407	Q9NRC8
4407	Q8K2C6
4407	Q6NXB0
4407	Q3E9J7
4407	Q3UKP1
4407	Q5ZMR8
4407	Q9NXA8
4407	Q54QE6
4407	Q5RG01
4407	Q8R216
4407	Q95Q89
4407	Q9NTG7
4407	Q4FZY2
4407	A3KMC9
4407	Q68BG1
4407	Q68BG0
4407	A8K128
4407	Q9FY91
4407	Q5ZID4
4407	Q5RJQ4
4407	A2ABY6
4407	Q5M8R0
4407	Q7Y032
4407	Q9USN7
4407	Q9UR39
4407	A8K2K0
8810	Q9ZVA2
4412	Q8LF92
4412	A0SXJ9
4412	Q2V358
4412	O94671
4412	Q84JZ4
30594	Q8VBV6
30594	O44452
30594	Q8K1F4
30594	Q5TZ16
30594	Q9U990
30594	Q1LY90
30594	Q9XTE5
30594	Q9UPF3
30594	Q8VHH6
30594	Q1RLX8
30594	Q5CZW5
30594	Q6TXQ9
30594	Q8C4R7
30594	Q08832
30594	Q7LZ70
30594	Q53YK0
30594	P91320
30594	Q6J1J7
30594	P20420
30594	Q9R0W9
30594	A8K191
30594	P17644
30594	Q17328
30594	Q4ABK5
30594	Q2MKA5
30594	Q90WT3
30594	Q66I55
30594	Q23355
30594	Q10052
30594	Q494W8
30594	P07727
30594	A8JNX5
30594	Q18812
30594	Q543Z0
30594	Q9R291
30594	Q95Q97
30594	Q7ZZP7
30594	Q8NH22
30594	Q7ZZP6
30594	O35715
30594	Q95Q96
30594	Q62999
30594	Q8WS32
30594	Q8CJ39
30594	P04755
30594	A8K0U7
30594	P21548
30594	P24524
30594	P04760
30594	Q95QT7
30594	Q8C446
30594	Q8R493
30594	Q53YJ9
30594	Q4V4W7
30594	A8K177
30594	Q401N2
30594	Q4V4W9
30594	Q95Y94
30594	Q95R44
30594	O01792
30594	A8MPY1
30594	P18916
30594	Q9JLB5
30594	Q9U9U3
30594	Q75XT1
30594	Q24352
30594	Q8BGP7
30594	Q9GUF0
30594	Q0P445
30594	O75311
30594	Q91ZM7
30594	Q17367
30594	P47742
30594	Q17369
30594	Q8K3J4
30594	Q8WXL9
30594	Q8WXL8
30594	P27681
30594	Q8WXL7
30594	Q8WXL6
30594	Q8WXL5
30594	Q8WXM1
30594	Q8WXM3
30594	Q8WXM4
30594	Q65XS8
30594	Q8WXM0
30594	Q5UMH9
30594	Q5QNP3
30594	Q90W14
30594	Q9TW41
30594	P91985
30594	Q8T9R9
30594	O44202
30594	A8MWU7
30594	Q6PEP0
30594	A0AVU9
30594	Q1L8Y9
30594	Q8WXM9
30594	P02708
30594	Q8WXM6
30594	Q8WXM5
30594	Q8WXM8
30594	Q8WXM7
30594	Q9U298
30594	Q90590
30594	Q8WXN0
30594	Q90591
30594	Q8WXN1
30594	Q2TB05
30594	Q07001
30594	Q8WXN4
30594	P14867
30594	Q8WXN5
30594	Q8WXN2
30594	Q8WXN3
30594	Q90845
30594	O76554
30594	Q9N324
30594	Q9ES14
30594	Q8WXN9
30594	Q04844
30594	Q8WXN8
30594	Q9N5U8
30594	Q8WXN7
30594	Q8WXN6
30594	Q3UVW2
30594	Q8R4G9
30594	Q9R0Y8
30594	Q9CVV1
30594	Q7YTP9
30594	P12391
30594	Q95Y52
30594	P12392
30594	P12390
30594	Q8CG00
30594	O00591
30594	Q8IPE2
30594	P12389
30594	Q9N517
30594	Q8QZW7
30594	P54245
30594	P54246
30594	A2BGE6
30594	Q20828
30594	Q9UGM1
30594	O16426
30594	P07510
30594	P54244
30594	Q5RIM2
30594	Q8K1N0
30594	Q9U398
30594	A8MT31
30594	Q8TBI4
30594	Q5PSQ6
30594	Q7KT97
30594	Q9U2E2
30594	Q3TV27
30594	P48169
30594	Q6BET0
30594	Q9VPQ8
30594	Q2PDZ0
30594	Q9GP98
30594	A4FUK8
30594	Q59E83
30594	Q8WXP0
30594	Q7JP61
30594	Q20105
30594	Q7JP62
30594	Q693P7
30594	P50573
30594	Q4R170
30594	P48168
30594	P50572
30594	Q7T3E9
30594	P48167
30594	P50571
30594	Q9VGI0
30594	Q99928
30594	Q5U5X3
30594	O09028
30594	Q0IGX3
30594	P28476
30594	Q53WT3
30594	P28473
30594	P28471
30594	P28472
30594	P02717
30594	P02716
30594	Q3URD4
30594	Q0PDK2
30594	P02713
30594	Q9ERK7
30594	Q8IZ46
30594	Q2WF64
30594	Q8C3J3
30594	Q2WF65
30594	P22771
30594	P22770
30594	Q05941
30594	Q19351
30594	Q0VBK4
30594	Q19358
30594	Q18518
30594	P20782
30594	Q8BHM6
30594	P20781
30594	O18228
30594	A3KG53
30594	P47870
30594	A3KG54
30594	Q9PTS8
30594	Q6BEQ0
30594	A3KG55
30594	Q3TRC7
30594	Q70Z44
30594	Q3URE7
30594	Q058T0
30594	O17848
30594	Q5RHN0
30594	A1KYB3
30594	Q91X60
30594	A5X5Y0
30594	Q5SXH0
30594	O54736
30594	Q3TUU6
30594	O88966
30594	A1KYB4
30594	O88965
30594	A1KYB5
30594	O16926
30594	P62812
30594	Q9VUV2
30594	Q6QWI8
30594	P62813
30594	Q568M9
30594	Q6QWI5
30594	Q6QWI4
30594	O44148
30594	Q800C7
30594	P70471
30594	P70472
30594	P22723
30594	Q9JLE8
30594	Q9JLE7
30594	Q9JLE9
30594	Q8N1C3
30594	A1KR23
30594	A8K496
30594	Q8BHJ7
30594	Q4VAQ3
30594	Q4VAQ5
30594	O17041
30594	Q9DDD9
30594	Q9XUK8
30594	Q93329
30594	P41849
30594	Q2PDY9
30594	P48180
30594	P48182
30594	Q38IC9
30594	Q05901
30594	Q9JLF1
30594	Q9JLF0
30594	Q3V1A2
30594	P45963
30594	Q3URA6
30594	Q2PJ95
30594	Q2PJ96
30594	Q80VZ5
30594	Q9Y0I5
30594	Q9Y0I4
30594	Q9Y0I3
30594	Q8MTW9
30594	Q9Y0I2
30594	Q9Y0I6
30594	Q5D6W1
30594	Q61603
30594	O95264
30594	Q8CAB3
30594	P46098
30594	P24046
30594	A8K661
30594	P09690
30594	Q5D6W0
30594	Q8SWZ1
30594	Q09453
30594	P22933
30594	Q08BJ3
30594	Q5D6V9
30594	P24045
30594	P19150
30594	Q9VL79
30594	Q9NA46
30594	Q9V9Y4
30594	Q7KZM7
30594	Q58AT9
30594	Q6EWN4
30594	Q5SXG9
30594	Q21005
30594	Q94900
30594	Q9VDU9
30594	Q6EWN2
30594	Q9JHD6
30594	Q68CS5
30594	P09480
30594	P09482
30594	P09481
30594	A5PLE3
30594	P09484
30594	Q546L7
30594	Q16445
30594	O93430
30594	P09483
30594	Q53F42
30594	Q9GZZ6
30594	Q7T3Y2
30594	P43144
30594	P43143
30594	A2BG85
30594	P23416
30594	Q8IUZ4
30594	Q9EQE9
30594	Q5W554
30594	P23415
30594	A5WV26
30594	Q8WTT6
30594	Q8WTT7
30594	Q5SUU5
30594	Q5SUU4
30594	Q9VJT9
30594	Q05A24
30594	Q8IPV6
30594	Q03566
30594	Q9EQF0
30594	P09479
30594	Q9EQF1
30594	P09478
30594	Q7KTF7
30594	Q03481
30594	P25110
30594	Q7KTF8
30594	Q7KTF9
30594	Q22741
30594	Q22079
30594	Q9JHJ5
30594	Q22084
30594	Q22083
30594	Q22081
30594	P23979
30594	Q8WTS7
30594	Q8C8J1
30594	Q22085
30594	Q98880
30594	P25109
30594	Q8WTS5
30594	P25108
30594	Q22080
30594	Q15825
30594	Q9D6F4
30594	P43679
30594	Q95RL8
30594	P26153
30594	P26152
30594	P23574
30594	P23576
30594	P09660
30594	Q8WTR9
30594	Q8WTR5
30594	P56475
30594	Q9R1J5
30594	Q8WTR3
30594	P56476
30594	Q9QXK6
30594	Q18556
30594	O14764
30594	P19969
30594	Q53SH4
30594	Q8WTQ5
30594	Q562A9
30594	Q8C8H5
30594	Q7JKI4
30594	Q14C71
30594	Q8K367
30594	Q21645
30594	P31644
30594	Q22870
30594	Q8BIE9
30594	Q9NA62
30594	Q6F6K3
30594	Q3USX9
30594	Q544G1
30594	Q9VXL9
30594	A4GXC7
30594	Q6PCC3
30594	P20236
30594	A8IKD7
30594	Q8VI11
30594	Q9NAM5
30594	Q8WXA8
30594	O17793
30594	Q8T7V5
30594	Q91XP5
30594	O17402
30594	Q9DES9
30594	Q9DES8
30594	Q14AH9
30594	P19019
30594	Q86MN8
30594	Q8IZB1
30594	A2AMW3
30594	A2AMW2
30594	Q8MM20
30594	Q8IZB5
30594	Q22224
30594	Q8IZB4
30594	Q9VWI9
30594	Q8IZB3
30594	O18276
30594	Q8IZB2
30594	Q3UTL8
30594	Q6PCD2
30594	Q8IZB8
30594	Q9XW95
30594	Q86MN7
30594	Q8IZB7
30594	Q8IZB6
30594	A8JUP9
30594	Q8AV68
30594	P16305
30594	Q9W3G6
30594	P25162
30594	Q0VEX8
30594	Q9JJ16
30594	P63079
30594	O61519
30594	A7LPG1
30594	Q9U358
30594	Q9VVH4
30594	Q9UN88
30594	Q6PW50
30594	Q22637
30594	Q6PC15
30594	Q59FV0
30594	Q9GQU9
30594	P63080
30594	P91197
30594	Q5SXY3
30594	Q6PW52
30594	Q6DC22
30594	Q6ZM45
30594	Q3USV2
30594	O18394
30594	Q0MTB8
30594	Q6PW48
30594	Q3KP94
30594	Q3UZS0
30594	P90745
30594	P34903
30594	Q561U3
30594	Q7TNC8
30594	P15431
30594	P34904
30594	Q0PJT8
30594	Q0PJT9
30594	Q64018
30594	Q9WV58
30594	Q8C7N0
30594	Q6PW44
30594	O61520
30594	Q9R0C3
30594	Q8T7R9
30594	P26048
30594	P26049
30594	O61216
30594	P35563
30594	Q9I8C7
30594	Q5BLJ3
30594	Q6AXL9
30594	O17548
30594	Q6NNY5
30594	Q9GQ00
30594	Q4LBB9
30594	O17547
30594	Q8QG93
30594	O61884
30594	Q9W4G1
30594	Q9JL29
30594	Q4W5L8
30594	Q69FK3
30594	Q21420
30594	Q8N731
30594	Q9UEP2
30594	Q9N4M3
30594	Q8T7S0
30594	Q8T7S1
30594	Q8T7S2
30594	Q9NFR5
30594	P49581
30594	Q5U3C8
30594	Q67X94
30594	P49582
30594	Q14DU4
30594	Q5NCU0
30594	Q9TVI7
30594	Q9PSA3
30594	Q9PSA4
30594	P63137
30594	P63138
30594	Q8CCT6
30594	P90876
30594	Q567Y7
30594	Q8BMN3
30594	Q3UEY4
30594	O62083
30594	P78334
30594	O44917
30594	P18508
30594	P18506
30594	P18507
30594	P18505
30594	Q5NCT9
30594	Q5XPT5
30594	Q8MPU3
30594	Q9TZI5
30594	Q95PJ6
30594	O17555
30594	O70174
30594	Q99JC9
4386	Q9SI21
4386	Q54EQ0
4386	Q9FHV5
4386	Q9CRI5
4386	Q9EQL4
4386	Q9EQS6
8825	Q9LW51
4392	O48722*
4396	Q9T071
4396	Q6QNY6
4396	Q6QNY5
4396	Q7ZZY0
4396	Q09LL6
4396	Q8VCI2
4396	Q7Z7Q6
4396	Q9NFT9
4396	Q3UW64
4396	Q56XE8
4396	Q8JHA6
4396	Q9N4A5
4396	Q0WLY8
4396	Q9XU15
4396	Q06204
4396	Q6P3K2
4396	Q5F3U7
4396	Q6IN67
4396	Q9LPS1
4396	Q3TCI8
4396	Q6DEJ8
4396	Q7M042
4396	Q6QNY7
4396	A6PZH3
4396	A6PZH2
30	Q29R26
30	Q501Z4
30	Q54W89
30	Q9NAP5
30	Q55F69
30	Q5M7T0
30	Q8K2A8
30	Q2V2S4
30	A8JZZ6
30	Q944H6
30	Q27333
30	P82149
30	Q9Y7I4
30	Q2V3Z9
4370	Q8BX05
8769	P15288
4375	Q86LS6
4375	Q9HDA3
4375	Q9CRJ4
4372	Q9UMC8
36	Q9SV64
36	Q8GWU8
36	Q42562
36	Q42561
36	Q42558
8778	Q8R197
8778	A2AJG2
8778	Q5VUB9
8778	Q5VUB8
8778	P08635
8778	Q9NV23
8778	Q29R98
8778	Q5VUC1
8778	Q5VUC0
41	Q99NX2
41	Q8BU47
41	Q7TP54
41	P76278
30655	O62481
30655	Q54SB6
30655	Q54SB5
30655	P83111
30655	Q54VJ1
30655	Q21569
30655	A0PJ65
30655	Q09621
30655	Q9EP89
30655	Q80UJ8
30655	P0AD70
30655	Q93YN5
30655	Q3UEQ3
30655	A1A4A8
30655	Q7KWX1
30655	P00811
30655	Q5ZK12
2000026	O42413
2000026	P83238
2000026	Q4G6A6
30653	O62481
30653	Q54SB6
30653	Q54SB5
30653	P83111
30653	Q54VJ1
30653	Q21569
30653	A0PJ65
30653	Q09621
30653	Q9EP89
30653	Q80UJ8
30653	P0AD70
30653	Q93YN5
30653	Q3UEQ3
30653	A1A4A8
30653	Q7KWX1
30653	P00811
30653	Q5ZK12
49	Q09524
49	Q4KM92
49	Q9Y606
49	Q9JI38
49	Q8GUL5
49	Q12211
49	Q7ZW97
49	Q9WU56
49	O22928
49	Q17533
49	Q9BZE2
49	Q54RR6
49	Q3ECC9
49	Q0E8K6
49	Q9LN29
49	Q67XY0
49	Q9M904
49	Q9FX23
49	Q9XXN0
49	Q9D0F7
49	Q95XD5
49	A1A6J3
49	P31115
49	Q5PR50
49	A2ADA5
49	Q54TQ3
49	P53167
49	Q9UTB3
49	O74451
49	Q3TT85
49	O65241
49	Q8N0Z8
49	O94396
49	Q54FA0
49	O94295
49	Q9W282
49	Q6NKP7
49	Q9VDK6
49	Q54I97
49	Q9C5K6
49	Q0WPX6
49	Q6DI24
49	Q54LM5
49	Q9SGS1
49	O04502
4359	Q9MBA2
4359	P62556
4359	P13000
4359	P0A6E9
4359	P0AEZ3
52	Q6EVJ7
52	Q6EVJ6
52	Q53HY9
52	Q6EVJ5
52	Q6EVJ4
52	Q6EVJ1
52	Q6EVJ2
59	Q1L8M9
59	Q9ZVW8
59	Q8BFY9
59	Q59FI4
59	Q86NK4
59	O46055
59	Q9BP41
59	O94545
59	O14787
59	Q8GZ46
59	Q6GTI5
59	Q5ZLT0
59	Q8BXQ4
59	Q8BKC5
59	Q3UHW8
59	Q8QHJ8
59	Q7TMY7
59	Q04175
59	Q06142
59	Q55BW3
59	Q965V4
59	Q803Z3
59	O13671
59	Q54WT9
59	Q99NF8
59	Q9VSD6
59	Q9EPL8
59	Q3EB50
59	Q8TEX9
59	Q9N5V3
59	Q9LYT4
59	Q9ERK4
59	Q54PQ8
59	Q3TFE8
59	Q7KIF8
59	Q9ZPY7
59	Q924Z6
59	Q9BIB8
59	Q658U9
59	Q8T9F5
59	O00410
59	A8K2A8
59	Q3U1S0
59	Q9EPK7
59	Q14974
59	Q99LG2
59	Q9VEC5
59	Q9W5G1
59	Q27GK2
59	Q05D48
59	A2A5S1
59	Q496Z3
59	Q9SMV6
59	O60100
59	Q5ZIV8
59	O13864
59	Q9XZU1
59	Q9SR95
59	Q9TVM2
59	Q9LUT7
59	Q8MSM3
59	A2AKT7
59	Q54EV7
59	Q9T088
59	Q9FJD4
59	A5WW24
59	Q55CX9
59	Q3TT04
59	Q8IVM9
59	O94829
59	Q4G0B8
59	Q9SIP2
59	Q3U316
59	Q3UDQ3
59	Q8K0C1
59	A3RLL6
59	Q2V3N4
59	Q9M9N0
59	P70168
59	Q9H2T7
59	Q8IU74
59	Q94IV0
59	Q55CQ7
59	Q10297
59	Q4LE60
59	P55060
59	Q54WY2
59	Q546R4
59	Q8W498
59	A2VD24
59	Q86PD5
59	Q7TSZ6
59	Q8GUL2
59	Q02932
59	O76331
59	Q5XIQ0
59	Q8H2D6
59	Q5SSA8
59	P53067
59	Q6P5F9
59	P14068
59	Q54WF0
59	Q6P293
59	P40069
59	P33307
59	Q9VWE7
59	Q80U96
59	P52296
59	Q7K0Q2
59	Q92973
59	Q8H0U4
59	Q9C662
59	Q9VRV9
59	P46970
59	Q9VRV8
59	Q91YE6
59	Q96P70
59	P30822
59	Q9UI26
59	Q9GQN0
59	Q9VQG0
59	Q9I7R5
59	Q96QU8
59	Q3TKD0
59	Q3B7R1
59	Q6NYN3
59	Q1L8G0
59	Q9VV82
59	O62332
59	Q8SWQ9
59	Q9UIA9
59	Q5U4C5
59	Q54E36
59	Q9LHS4
59	O95373
59	Q9VGP4
59	Q9JM04
59	Q6IN77
59	Q0WPJ9
59	Q8VI75
59	Q23089
59	Q8K2V6
59	Q6PKD4
59	Q9USZ2
59	A8K607
59	Q6PCR2
59	Q6DKF7
59	Q2XXZ0
59	O59809
59	Q8GZ12
59	Q9USC9
59	O14980
59	A5PL90
59	O15397
59	Q68EK8
59	Q7SZC2
4364	Q9LZ06
4364	P46421
4468	Q9ERT0
2000112	Q8BVV6
2000112	Q32PP9
2000112	Q58EV5
2000112	Q54UB1
2000112	P40630
2000112	O01683
2000112	A7YYD4
2000112	Q66HT2
2000112	Q9LZX7
2000112	Q7JNM1
2000112	Q05CH7
2000112	Q05CH0
2000112	A1L2A5
2000112	Q9LK99
2000112	Q2TU89
2000112	A7YYE6
2000112	A4V2K7
2000112	P40618
2000112	Q8BNU1
2000112	Q3UTR1
2000112	Q9VLH8
2000112	Q06943
2000112	Q8BTT5
2000112	Q05CK5
2000112	Q0WTK3
2000112	O15347
2000112	A5WWG9
2000112	Q3TUH0
2000112	Q18994
2000112	A7MBM6
2000112	P20435
2000112	Q52W08
2000112	Q59EP4
2000112	Q8C7R8
2000112	Q9Y6E2
2000112	Q90ZA9
2000112	Q9LP15
2000112	Q5ZKT5
2000112	Q66JW3
2000112	Q9PTN0
2000112	O48579
2000112	Q1ED08
2000112	Q86NW8
2000112	Q1RM64
2000112	Q93ZC2
2000112	P61219
2000112	Q05066
2000112	P61218
2000112	Q941D1
2000112	Q5EAP9
2000112	Q2HIJ2
2000112	Q96NM4
2000112	Q9NEW8
2000112	Q6TEN5
2000112	O49733
2000112	Q8IRK9
2000112	O15370
2000112	Q3ZM07
2000112	Q54WG9
2000112	Q8IRK8
2000112	Q5DLW5
2000112	A2A4L8
2000112	Q91VK1
2000112	Q6PD42
2000112	Q8BQ02
2000112	Q0P420
2000112	Q0PD49
2000112	Q0PD45
2000112	Q5H9L4
2000112	Q0PD42
2000112	Q0PD40
2000112	Q8BU11
2000112	Q9H6I2
2000112	Q9ZQQ5
2000112	P76138
2000112	Q3TES3
2000112	Q0PD30
2000112	Q0WU05
2000112	Q07205
2000112	Q6DEJ0
2000112	O49513
2000112	Q6NSR1
2000112	Q0QWA4
2000112	Q5ZL42
2000112	Q13144
2000112	Q9FK99
2000112	Q3EBW5
2000112	Q3UHW5
2000112	Q6DGS5
2000112	O17909
2000112	Q96PY5
2000112	Q62661
2000112	Q8K0J8
2000112	O60381
2000112	Q6DGT1
2000112	A0ME87
2000112	P10841
2000112	P10840
2000112	Q3E9M3
2000112	Q6DEL9
2000112	Q6RVD7
2000112	Q9P0W2
2000112	Q8BRM8
2000112	Q3TN04
2000112	Q9LG02
2000112	Q9M565
2000112	Q9DFH2
2000112	Q1LZ37
2000112	A8K8D2
2000112	Q9DFH1
2000112	Q9VCZ4
2000112	Q6DGU2
2000112	Q8AYT2
2000112	Q8WW32
2000112	Q9C5X0
2000112	Q9VCZ5
2000112	Q8BPK5
2000112	Q04890
2000112	Q04891
2000112	Q6P0Z4
2000112	Q04892
2000112	Q8WY36
2000112	Q6PD83
2000112	Q9W757
2000112	Q6DGV5
2000112	Q9DBH1
2000112	Q59GJ0
2000112	Q868B4
2000112	Q6FHW7
2000112	Q6FHW4
2000112	Q18909
2000112	O73777
2000112	Q5PU93
2000112	Q567G0
2000112	Q9VZ47
2000112	Q05D31
2000112	P91875
2000112	Q5PU94
2000112	Q9C8A0
2000112	Q9V480
2000112	Q20361
2000112	P40671
2000112	P40670
2000112	Q3T1K1
2000112	Q8BPH4
2000112	Q3U0T9
2000112	Q9C8F1
2000112	Q0WNJ2
2000112	Q66IA8
2000112	Q12766
2000112	Q9CQC6
2000112	Q04678
2000112	O54879
2000112	Q6X895
2000112	A0JMB4
2000112	Q6J0W5
2000112	Q565A2
2000112	Q6J0W4
2000112	A7YYH7
2000112	Q3LIC9
2000112	Q66IB6
2000112	P40656
2000112	Q9W3S4
2000112	Q9VC36
2000112	Q9FG63
2000112	Q9NSD4
2000112	Q5U0I6
2000112	Q567L2
2000112	Q05D00
2000112	Q5U0I1
2000112	Q3E856
2000112	Q6FI42
2000112	Q2V4G7
2000112	Q9FK68
2000112	P40665
2000112	P40667
2000112	P40666
2000112	P40669
2000112	P40668
2000112	Q641M4
2000112	Q1LUC1
2000112	Q4V7E4
2000112	Q23146
2000112	A4QNZ4
2000112	Q6ZPF0
2000112	Q6NSH1
2000112	P36194
2000112	Q9USU7
2000112	O95129
2000112	A0PJQ1
2000112	Q9BL44
2000112	Q9LW76
2000112	Q1LYG8
2000112	A6PVW7
2000112	Q1H9T6
2000112	Q9W5X0
2000112	Q4LES8
2000112	Q9W0D2
2000112	Q3SX57
2000112	Q9W541
2000112	Q8N1G1
2000112	A7WPU8
2000112	A7WPU9
2000112	Q9W2K8
2000112	A7WPU7
2000112	P36595
2000112	Q6FHR0
2000112	A7WPV0
2000112	P41225
2000112	A7WPV2
2000112	Q6AXF8
2000112	Q62249
2000112	Q9NVM2
2000112	Q924A2
2000112	Q94234
2000112	Q8LAL2
2000112	Q90XD1
2000112	A8DZ29
2000112	Q21305
2000112	O95133
2000112	O95132
2000112	O13701
2000112	Q8BZN3
2000112	Q961F0
2000112	O95131
2000112	P49677
2000112	O95130
2000112	Q7ZWA9
2000112	P49678
2000112	P35716
2000112	P35711
2000112	P35713
2000112	P35712
2000112	Q13084
2000112	Q9YHE8
2000112	Q08BL2
2000112	Q41985
2000112	Q9LZD4
2000112	A8K0D5
2000112	Q6P7P5
2000112	Q9BL39
2000112	Q802D1
2000112	O13758
2000112	Q9D3R9
2000112	Q9CVI6
2000112	Q2VW97
2000112	Q3US89
2000112	Q7T3A4
2000112	Q09689
2000112	P22707
2000112	Q9Y651
2000112	Q544E8
2000112	Q18210
2000112	Q93564
2000112	Q5JRY3
2000112	Q6AZA6
2000112	Q5JRY4
2000112	Q62272
2000112	O57401
2000112	Q5JRY5
2000112	Q9XTS5
2000112	Q0WLZ8
2000112	A8K0J3
2000112	Q8JIY3
2000112	Q4V8G3
2000112	Q54KV8
2000112	Q9U1H5
2000112	Q54N63
2000112	Q8R579
2000112	O65441
2000112	Q5PQZ5
2000112	Q9U1H0
2000112	Q2MGT7
2000112	Q9LTT3
2000112	Q15544
2000112	Q02486
2000112	Q80Y32
2000112	Q9ZSY8
2000112	Q148R0
2000112	P25977
2000112	Q0PD50
2000112	Q8CGW4
2000112	Q8UUJ6
2000112	A8E6Y4
2000112	Q5U3E1
2000112	A2AP78
2000112	O42648
2000112	O49595
2000112	O49596
2000112	O49597
2000112	P55010
2000112	Q05738
2000112	Q5TZG4
2000112	Q3TQR3
2000112	Q0PD67
2000112	Q86BR8
2000112	Q08945
2000112	Q91ZW1
2000112	Q0PD66
2000112	Q86NR8
2000112	Q7SZW4
2000112	A2AWT5
2000112	A2AWT6
2000112	A2AWT7
2000112	Q15505
2000112	Q8T957
2000112	A7E2L1
2000112	Q86G49
2000112	Q84TF8
2000112	Q6LES8
2000112	Q3V063
2000112	Q08943
2000112	Q8I7H7
2000112	Q5F3R8
2000112	Q7TT28
2000112	A8MR39
2000112	Q6PWT1
2000112	Q3TSW9
2000112	Q0WSQ7
2000112	Q9VUD3
2000112	Q9VUD1
2000112	Q8JIY2
2000112	Q5SW95
2000112	Q3B7H4
2000112	Q52MX7
2000112	Q52MX8
2000112	Q9FPJ4
2000112	Q80W03
2000112	Q498P3
2000112	Q7TPK7
2000112	Q9UAQ6
2000112	Q9VDL2
2000112	Q7T161
2000112	A2RRM7
2000112	Q9D7L7
2000112	Q8BNM0
2000112	Q5SW88
2000112	Q52MY1
2000112	Q52MY0
2000112	O23657
2000112	Q52MY3
2000112	Q8IGH2
2000112	Q52MY2
2000112	O96028
2000112	Q9TYS2
2000112	Q5SW86
2000112	Q7SY35
2000112	Q5SW87
2000112	Q7SY36
2000112	Q52MX9
2000112	Q18898
2000112	Q05BZ1
2000112	Q5SNU4
2000112	A6NLC8
2000112	Q6DI36
2000112	Q8BY57
2000112	Q9FIF9
2000112	Q1LVZ0
2000112	A8KBY5
2000112	Q22691
2000112	O42403
2000112	Q6ZN96
2000112	O14686
2000112	Q42344
2000112	Q6NNZ9
2000112	O94900
2000112	Q05783
2000112	A8MYT0
2000112	Q8C291
2000112	Q3TVF9
2000112	Q948K6
2000112	Q948K8
2000112	Q7Z5C8
2000112	Q7Z5C6
2000112	Q32PT3
2000112	Q7Z5C4
2000112	Q7Z5C5
2000112	Q9UGU5
2000112	O76173
2000112	Q8LGH5
2000112	Q32PS4
2000112	Q38832
2000112	Q38831
2000112	Q3UBK2
2000112	Q2TBA9
2000112	Q2T9H0
2000112	Q9VHY5
2000112	Q4TT38
2000112	Q38830
2000112	Q4JI39
2000112	Q6P202
2000112	Q9C966
2000112	Q4TT37
2000112	Q9UGV6
2000112	Q10241
2000112	Q6P7D0
2000112	Q38829
2000112	Q38828
2000112	Q59GW1
2000112	Q38822
2000112	Q4VBD8
2000112	Q38827
2000112	Q504Z1
2000112	Q38826
2000112	Q38825
2000112	Q5PRC5
2000112	Q38824
2000112	Q7Z2Y5
2000112	Q3L6K5
2000112	Q6NNT9
2000112	Q5ZLT7
2000112	O15971
2000112	Q7L1Q6
2000112	Q792P1
2000112	A8KAE0
2000112	Q5RKW0
2000112	Q8MRA4
2000112	Q9ES32
2000112	Q9SJ11
2000112	Q7TPS2
2000112	Q54NF2
2000112	Q504R6
2000112	Q8VBW5
2000112	Q9S825
2000112	Q58FU4
2000112	Q0V971
2000112	Q8R2V4
2000112	Q53SX4
2000112	Q24320
2000112	Q54RF3
2000112	Q3U621
2000112	Q59DN5
2000112	Q9P2E3
2000112	Q7SYJ0
2000112	O64702
2000112	Q9H7I9
2000112	O54941
2000112	Q8BKQ0
2000112	Q9NP66
2000112	Q56Z92
2000112	Q3EB22
2000112	A1L1L0
2000112	Q9ERT0
2000112	Q90941
2000112	O24408
2000112	O24407
2000112	Q75MM1
2000112	Q6A2A9
2000112	Q3U661
2000112	O24409
2000112	Q23045
2000112	Q9M1R4
2000112	Q6A2A8
2000112	O18335
2000112	Q9S810
2000112	O18332
2000112	Q9MAT6
2000112	Q9PUK9
2000112	O18338
2000112	Q3SYE8
2000112	Q9FLC1
2000112	Q9D1B9
2000112	A3KQB2
2000112	Q8R151
2000112	Q9C6X5
2000112	A6H8T4
2000112	Q75MN6
2000112	P26584
2000112	O24410
2000112	Q3UGN7
2000112	Q9T012
2000112	Q9WTT7
2000112	Q9SUP7
2000112	Q67YC2
2000112	Q5KTT7
2000112	Q5KTT9
2000112	Q8AY39
2000112	Q05DT2
2000112	Q9GTF5
2000112	Q8RYC6
2000112	Q5KTT4
2000112	Q5KTT6
2000112	Q06831
2000112	Q8CH24
2000112	O95416
2000112	O75717
2000112	Q54FA8
2000112	Q93WC4
2000112	A2A472
2000112	Q71G53
2000112	Q71G54
2000112	Q71G52
2000112	P57074
2000112	Q7ZV38
2000112	Q9SGJ1
2000112	Q4V984
2000112	Q8JHG4
2000112	Q8WZ47
2000112	Q17684
2000112	Q6NX86
2000112	Q6P564
2000112	A5YM50
2000112	Q54LA1
2000112	A8MRT1
2000112	Q05DR5
2000112	Q23081
2000112	Q9H1C9
2000112	Q05344
2000112	Q4PIT3
2000112	Q4PIT4
2000112	P87057
2000112	Q6GQM5
2000112	Q06054
2000112	Q7YU13
2000112	Q05DS1
2000112	Q9IB43
2000112	Q803S1
2000112	O64760
2000112	P36402
2000112	Q9SJ96
2000112	Q80XF1
2000112	Q80XF2
2000112	A2IDC6
2000112	Q91WY3
2000112	O24466
2000112	Q9YH06
2000112	A5YXQ5
2000112	A4FVK4
2000112	Q09390
2000112	A5YXQ3
2000112	Q7TNS9
2000112	A5YXQ9
2000112	Q9PSV6
2000112	P33417
2000112	Q3UB66
2000112	Q96ME4
2000112	Q6IBT9
2000112	Q6P8W9
2000112	Q20201
2000112	P49906
2000112	Q9W2V3
2000112	Q56WS6
2000112	Q53FN7
2000112	Q5F4C5
2000112	O00570
2000112	Q9LNS8
2000112	Q6IBU0
2000112	Q1RP76
2000112	P54277
2000112	Q9Z104
2000112	P17480
2000112	Q9SEH3
2000112	Q99JX1
2000112	Q2VWA1
2000112	O43432
2000112	Q2VWA2
2000112	Q9U2C3
2000112	Q2VWA0
2000112	Q2VWA3
2000112	Q86U86
2000112	Q3BDU3
2000112	Q3BDU4
2000112	Q4FJQ0
2000112	Q9BT81
2000112	Q9QXN1
2000112	P53783
2000112	P53784
2000112	Q96I65
2000112	Q99PM1
2000112	Q5RH23
2000112	Q8IG08
2000112	Q54XM9
2000112	Q78ZJ8
2000112	Q7T2C6
2000112	Q3U1Z7
2000112	A2IDC7
2000112	Q9XVG8
2000112	P22058
2000112	O46090
2000112	O73669
2000112	Q04931
2000112	O73668
2000112	O88828
2000112	Q9BQR2
2000112	P59325
2000112	P59328
2000112	Q5EBM5
2000112	Q5ZLP0
2000112	O17026
2000112	Q8T3B9
2000112	Q1LY55
2000112	Q9U2A0
2000112	Q9FJ98
2000112	Q42089
2000112	Q17922
2000112	Q2T9L5
2000112	A5YXT0
2000112	Q9LS94
2000112	O60248
2000112	Q9SGS2
2000112	Q80UX5
2000112	Q9LNW1
2000112	Q562E5
2000112	Q3U1X5
2000112	Q9NYD7
2000112	P41848
2000112	A8E7J5
2000112	Q05153
2000112	Q9W2S9
2000112	Q55GE4
2000112	Q9YH22
2000112	P48436
2000112	P01638
2000112	P48435
2000112	P48434
2000112	P48433
2000112	A5YXS5
2000112	Q9YH23
2000112	P01637
2000112	Q9SZ88
2000112	Q5BJU2
2000112	Q42069
2000112	Q5ZJK2
2000112	Q497Z6
2000112	Q9SRU3
2000112	A8MRL2
2000112	Q5BJV2
2000112	Q8R316
2000112	Q544R9
2000112	Q94153
2000112	Q42248
2000112	Q5ZKF4
2000112	Q9XFM0
2000112	Q6NXC9
2000112	Q9W1H0
2000112	O14790
2000112	Q03435
2000112	Q9W7B8
2000112	Q56A18
2000112	Q16466
2000112	Q9W7B9
2000112	Q53WV7
2000112	Q5XJE3
2000112	Q94141
2000112	Q94142
2000112	P62556
2000112	Q94146
2000112	Q94147
2000112	Q94148
2000112	Q94149
2000112	Q4V3D1
2000112	Q91YW0
2000112	Q3V383
2000112	Q8C7C4
2000112	Q2M3X1
2000112	Q659G9
2000112	Q4VAL4
2000112	Q55BH6
2000112	Q6A3P6
2000112	A3KNQ1
2000112	Q54NU2
2000112	P37624
2000112	Q8JFU0
2000112	Q6A006
2000112	Q5XVF0
2000112	Q9VA17
2000112	Q9VA16
2000112	Q6P2A2
2000112	Q9LSK7
2000112	Q6NXE1
2000112	Q9DC33
2000112	Q8LC05
2000112	Q53ER5
2000112	Q9CB01
2000112	A8MRB2
2000112	Q9S9K2
2000112	Q6DBW6
2000112	Q554Y4
2000112	Q4FJL0
2000112	Q9GQ87
2000112	Q20563
2000112	A5A8K1
2000112	Q502D8
2000112	Q3EDI8
2000112	Q4KME3
2000112	Q0G833
2000112	P56693
2000112	Q9HCS4
2000112	Q0WRB1
2000112	A5PLC7
2000112	Q8K119
2000112	Q8H174
2000112	Q4LE58
2000112	Q7ZVC6
2000112	A8K1J1
2000112	Q42017
2000112	Q7ZSZ0
2000112	Q6UJB6
2000112	Q8LBQ4
2000112	Q9I9C7
2000112	Q9I9C8
2000112	A8MRA5
2000112	Q9US54
2000112	Q3USZ2
2000112	Q1LVA5
2000112	Q9PT88
2000112	Q3TYB1
2000112	Q6NZJ6
2000112	Q71U93
2000112	P93047
2000112	Q45GI1
2000112	P56287
2000112	Q8JHX3
2000112	P33078
2000112	Q9VXK6
2000112	P33077
2000112	A1L1X4
2000112	Q8JHX2
2000112	O01803
2000112	O93345
2000112	Q53EV3
2000112	P93020
2000112	Q7ZUV5
2000112	A1L1W1
2000112	Q96RK0
2000112	Q05D83
2000112	A7XAK3
2000112	Q05CW4
2000112	Q9SF91
2000112	Q5U1X4
2000112	Q5U1X0
2000112	Q3V199
2000112	Q22918
2000112	Q3U1L0
2000112	Q8W4S8
2000112	Q9FJF1
2000112	Q9U2U9
2000112	Q9VXA9
2000112	O94842
2000112	Q5J7B6
2000112	Q6DC55
2000112	P34140
2000112	O15405
2000112	Q54SJ6
2000112	P93830
2000112	Q6IQG4
2000112	Q3TKY2
2000112	O00164
2000112	Q0E996
2000112	Q503Z1
2000112	Q80YZ1
2000112	Q9SV33
2000112	Q9C820
2000112	Q8LDC2
2000112	O61348
2000112	Q9UN79
2000112	Q6NLL0
2000112	Q5U071
2000112	Q55C24
2000112	Q503Y2
2000112	A0MEH3
2000112	Q54SP2
2000112	Q7Z684
2000112	Q21417
2000112	P63158
2000112	A8K962
2000112	Q5FBZ3
2000112	Q5FBZ9
2000112	Q5FBZ8
2000112	Q8CHW4
2000112	Q9R1C0
2000112	Q5FBZ6
2000112	Q8JFR9
2000112	Q3TYH2
2000112	Q6J4I5
2000112	Q8LDF9
2000112	A2AW06
2000112	Q9UBT1
2000112	A2AW05
2000112	A5A1E7
2000112	Q3UUP3
2000112	A5A1E6
2000112	Q9XI98
2000112	Q93ZY6
2000112	Q3UQS1
2000112	O23594
2000112	Q5RKJ9
2000112	Q9Y794
2000112	O42953
2000112	A8K6U2
2000112	O45912
2000112	Q803N9
2000112	Q9FXJ0
2000112	Q9SN35
2000112	Q53TD0
2000112	Q1RM26
2000112	P69931
2000112	Q20788
2000112	Q5TG39
2000112	A6PVD2
2000112	A6PVD3
2000112	Q8CE56
2000112	A0JNY7
2000112	Q1PEX3
2000112	Q6FIG4
2000112	Q800Q5
2000112	Q5IFC2
2000112	Q9FJH0
2000112	Q5IFC3
2000112	Q5IFC4
2000112	Q5IFC5
2000112	Q9W7C0
2000112	Q5IFC6
2000112	Q5IFC7
2000112	Q5IFC8
2000112	Q59G42
2000112	Q497H4
2000112	Q5ZIE0
2000112	Q5T7C4
2000112	Q6J4J1
2000112	Q5T7C6
2000112	Q7M6Y2
2000112	A8MTC6
2000112	O61380
2000112	Q3UJK0
2000112	Q5T7C0
2000112	Q5IFC1
2000113	P22707
2000113	Q5TG39
30674	P13231
30684	Q6AXX4
30684	Q9JI13
30684	Q8BHB4
30684	Q05DC6
30684	Q9I7W5
30684	Q5TDG3
30684	A0MEY9
30684	Q1MTS0
30684	Q9UNX4
30684	Q58AA7
30684	Q55CP1
30684	Q22046
30684	P87177
30684	Q9DB96
30684	Q05DV3
30684	Q54S79
30684	Q19433
30684	Q9LVF2
30684	Q66I02
30684	Q8NEJ9
30684	Q9NQZ2
30684	Q9LHE2
30684	Q8L3P4
30682	Q05583
8757	Q84WB8
8757	Q9DAT5
8757	Q9LW51
8757	Q8WSN4
8757	Q54I63
8757	P04079
8757	Q2PPL4
8757	Q17440
8757	Q2PPL5
8757	Q7JMN1
8757	Q56XT9
8757	Q9U1L1
8757	Q09580
8757	Q9SYD2
8757	O13947
8757	Q9W5B6
8757	Q5JQA2
8757	O75648
8757	Q9CAD1
8757	Q5ZKW0
8757	Q0G842
8757	P25745
8757	Q9VIE7
8757	Q3E7D4
8757	Q503J2
4452	P65556
4452	P08337
4452	P77788
4452	Q7T149
4452	Q8L831
4452	Q55D56
4452	P41888
87	Q7SZF3
103	Q9VP84
4437	Q6P5J1
4437	Q58EE0
4437	Q66I45
4437	Q6AXQ4
4437	Q5F452
4437	Q5F3L6
4437	Q8CCE6
4437	Q5PQT2
4437	Q7KSP6
4437	Q3TLK7
4437	Q9W1Q6
4437	Q9N589
4437	Q8SZY7
4437	Q8BQ73
4437	Q9TXP3
4437	Q8CD00
4437	Q5DTJ6
4437	Q6ZPE2
4437	A0JMF6
4437	Q8K296
4437	Q22712
4437	Q8K3W5
4437	Q8VE11
4437	A8K6P5
4437	Q55E04
4437	Q69Z15
4437	Q5BKQ5
4437	O95248
4437	A7E2W2
4437	A8K0L6
4437	Q6PE02
4437	Q5ZIV1
4437	P47147
4437	Q9C0I1
4437	Q96EF0
4437	Q960A9
4437	Q8I4I2
4437	Q54TD5
4437	Q9NYA4
4437	Q1ZXD2
4437	Q84W79
4437	Q6F3C7
4437	Q965W9
4437	Q3V1L6
4437	Q54YC2
4437	O45553
4437	Q5XIN4
4437	Q9Z2D0
4437	Q9LZ70
4437	Q9NXD2
4437	Q0WP53
4437	Q501S9
4437	Q96QG7
4437	Q86WG5
4437	Q54PL3
4437	Q0IJ45
4437	Q9Z2C5
4437	Q0IJ46
4437	Q9Z2C4
4437	Q91VH0
4437	Q38945*
4437	Q6PGX6
4437	Q7YU03
4437	Q13613
4437	O96610
4437	Q13614
4437	A0JMK5
4437	Q13615
4437	Q9LPP2
4437	Q91XS1
4437	Q32PM3
4437	Q4V8X2
4437	A6NN98
4437	Q54C52
4437	Q9CAF1
4437	Q9VMI9
4437	A6PVG8
4437	Q80TA6
4437	Q9D4L1
4437	A8JV04
4437	Q1LXZ0
4437	Q7KK51
4437	Q8MLR7
4437	Q08BW9
4437	Q55AZ2
4437	Q55E58
4437	Q13496
4437	Q8NEC6
4437	Q9VGH9
4437	Q5FVM6
4437	Q53EW4
4437	Q7TPM9
4437	Q5RHK5
4437	Q1RLW5
4437	Q6TEL0
4437	Q9Y216
4437	Q9UPM2
4437	Q9Y217
4437	O13819
4437	A6NGL9
4437	Q803S4
4437	Q3U896
4437	A4FU01
4437	Q55EE1
4437	Q9YHX2
4437	A8K5G2
4435	A2AT93
4435	Q7M440
96	Q62984
104	Q9LXC4
104	Q8L9V4
104	O74882
104	Q9FXX8
104	Q8T2T5
104	A8MSF5
104	O49369
104	Q9VGT9
119	Q6DH26
119	Q8VYB1
119	Q9CXU1
119	P91869
119	Q54NI7
119	P38633
119	Q9Y3C7
30695	Q8BV99
30695	Q7TSP2
30695	Q8WZ42
30695	A8K5M4
30695	Q925J1
30695	A8KAN3
30695	Q9I7U4
30693	Q7XJE5
30693	Q7XJE6
30693	O88550
30693	Q5JRU8
30693	Q6NVI2
[truncated: 223,699 more rows]
