# Supplementary material for: Quality of Computationally Inferred Gene Ontology Annotations
Source: PLoS Comput Biol. 2012 May 31;8(5):e1002533. doi: 10.1371/journal.pcbi.1002533 (PMC3364937; doi:10.1371/journal.pcbi.1002533)
Supplement: Dataset S1 — A zip archive containing a list of removed and rejected annotations; each table contains the data for one evidence or reference code. (ZIP) [file pcbi.1002533.s002.zip › RejectedUniProtIDs/GOrefGenomes_goref_20080116vsgoref_20110111_GO_REF0000003_rejectedUniProtIDs.txt]

GOindex	UniProtID
46592	P50264
5488	Q27537
5488	Q9D6H0
5488	Q9FYE9
8812	Q8BY20
16512	O60344
16512	P42892
16512	Q80Z60
16512	Q4PZA2
4385	Q96M69
16285	Q8IRH1
16285	Q8IRH0
16285	Q9W0E4
30601	Q7RU04
30601	Q8VCT3
30601	Q9H4A4
30602	Q9JJX1
34	Q9P6J8
4368	P0A9C0
4368	Q64521
4368	P13035
4368	P35571
4368	P43304
4368	O14400
4368	P90795
4368	P13033
8769	P15288
16290	Q8BZR4
4372	Q4KLG7
16303	Q869T5
16303	Q8IQH0
16301	Q869T5
16301	Q6ZWA5
16301	Q8IQH0
16301	P38134
16301	Q96M69
16301	Q3TN62
16301	Q1PI83
16301	Q5SXA7
16301	Q8BHC4
16301	Q8N8J0
16301	Q9P7K3
16301	Q3TNZ1
16301	Q9UT98
16301	Q3UGI1
16301	Q9M3B6
16301	O35803
16301	Q7TMC8
16301	Q8BUH2
16301	Q8N291
16301	Q8BWV4
16301	Q8BZY0
16301	Q8BK42
16301	Q6ZTT1
16301	Q8C413
16301	Q54RI6
16301	Q6ZVG7
16301	Q8BXQ0
16301	Q3TCP7
16301	Q9NV20
16301	Q6ZT25
16301	P76387
16301	Q6ZS32
16298	Q8N7S5
16298	Q3TUJ5
16298	Q8BJ93
16298	Q8MLW0
16298	Q9VYG9
16298	Q7M440
16298	Q542Y6
16298	Q8N7X7
16298	Q3UT41
16298	Q6ZNQ9
16298	P54315*
16298	Q9Y827
16298	Q3TD80
16298	Q3V3V2
16298	Q9VIP3
16298	Q9Y7P3
16298	O13035
16298	P07602
22804	Q3TC38
22804	Q8BMS7
22804	P30632
22804	Q8C048
22804	Q7JWD3
22804	O43681
22804	O54984
22804	Q3UPA8
22804	Q12154
16308	O96838
16308	Q9Y2I7
16308	O59722
16308	Q6ZS32
16307	Q6ZS32
4357	O09172
4357	O94246
4366	Q6ZMF6
4366	Q9P7P0
4366	Q6ZMG4
4365	Q9XYZ5
4365	Q8CEV2
4364	Q6ZSP8
8796	Q4V6M1
8741	Q9NV20
4470	Q9U1J0
4470	Q8NAS5
4470	Q9U1J1
4470	Q9U1J2
4470	Q90XC0
4470	Q9U1J3
4470	Q9NIW1
4470	Q9NIW0
4470	Q3V2Y4
4470	Q9NIW2
9824	Q9C6L1
9824	Q9LJL4
4477	Q6UB35
4478	Q7ZTW2
22891	Q8BMS7
22891	Q8C048
22891	Q7GIM7
22891	Q0Z7D5
22891	Q4EXJ4
22891	A0S2P1
22891	A6YW54
22891	Q4GIY4
22891	Q14XI3
22891	Q5XZK9
22891	Q4G7C8
22891	Q642I9
22891	Q6XAP3
22891	Q9B1S4
22891	A0S0W7
22891	Q9B1S6
22891	Q4GCG2
22891	Q4R1L5
22891	Q0Z7D8
22891	Q9B2W9
22891	Q4GV60
22891	Q4R1L3
22891	Q27H55
22891	Q5SA98
22891	Q6VK16
22891	Q4GCZ4
22891	Q85B99
22891	A4ZMF9
22891	Q195I3
22891	Q85L04
22891	Q8WCY1
22891	Q5XZL8
22891	A6ZHA9
22891	Q6VJ16
22891	Q3S961
22891	Q5XZY3
22891	Q4GPN6
22891	P55954
22891	Q0Z7S0
22891	Q85L10
22891	Q305K6
22891	Q5UAJ6
22891	A6YWQ1
22891	Q3TC38
22891	Q6RMU0
22891	Q65Z31
22891	Q65Z34
22891	Q5XZI9
22891	Q5XZI8
22891	Q6WQA1
22891	Q6R0V6
22891	A3R3W7
22891	Q5XZI3
22891	Q5XZI2
22891	Q4ZEF8
22891	Q5SAG0
22891	Q9UTF6
22891	Q85KS0
22891	Q9B2U6
22891	Q9B2U8
22891	Q71UL9
22891	Q6VH99
22891	Q5XRW8
22891	Q6R0W6
22891	O22912
22891	Q8WCW3
22891	Q4F2A8
22891	Q66I77
22891	Q4EYL1
22891	Q9D2Q7
22891	Q4F2U0
22891	A6Z9S0
22891	Q4F6A2
22891	A4ZMW5
22891	Q6RKW8
22891	A6YWD1
22891	O74471
22891	A6YW19
22891	A1DTL0
22891	Q14XT3
22891	Q9DCW5
22891	Q9UEG9
22891	A6ZF47
22891	Q15IP0
22891	Q7YFV0
22891	Q5Y0J7
22891	Q4ZED2
22891	Q5XZH6
22891	Q6R0Q1
22891	Q7JWD3
22891	Q7YFU8
22891	Q4ZF68
22891	Q4GFE9
22891	Q8HQB7
22891	Q9B138
22891	Q4G6P4
22891	A6ZEU4
22891	O94581
22891	A1Z4V2
22891	Q7YEH2
22891	Q94514
22891	Q5SB31
22891	P80433
22891	Q8M7G4
22891	Q6VJD8
22891	Q4GBF8
22891	Q0ZFF5
22891	Q5Y070
22891	A6YXV0
22891	Q0VXC5
22891	Q4GMA4
22891	Q9LZQ0
22891	Q8BMU6
22891	Q5Y078
22891	O95101
22891	Q6RLY3
22891	Q6VKA3
22891	A4FS05
22891	Q8HNQ7
22891	Q5Y0H4
22891	Q5SB08
22891	Q5XZX9
22891	Q37652
22891	Q4F0P9
22891	Q4GPI4
22891	A6Z708
22891	Q7Y7E8
22891	A6Z809
22891	A4ZLS9
22891	Q8HNR1
22891	Q12154
22891	Q4GSY0
22891	Q5SAP1
22891	Q7JCX7
22891	Q8HNR6
22891	A4ZLD6
22891	Q6VIB9
22891	A0SD91
22891	Q7YEF1
22891	Q5Y0G2
22891	A1Z455
22891	P29505
22891	A6ZB50
22891	Q4ZEA6
22891	A6Z460
22891	Q85GK9
22891	Q5Y0E5
22891	Q7YCF3
22891	Q6RQ80
22891	Q6VIH5
22891	Q7GXZ8
22891	Q4F1I5
22891	Q4VFD0
22891	A6Z3M5
22891	A0SA07
22891	Q4EWP5
22891	Q6RNN7
22891	Q5XZR9
22891	A1DV22
22891	A3R3Q8
22891	A7LFE4
22891	Q7YCC7
22891	Q7YCE6
22891	Q7YCE5
22891	A6Z8G5
22891	Q4GG20
22891	Q5Y0F3
22891	Q2HJS3
22891	Q7JCZ1
22891	Q7YCE0
22891	A6ZFQ8
22891	A6Z8Z7
22891	Q6VIG7
22891	Q7JCZ3
22891	Q9D2H1
22891	Q7JCA9
22891	Q4GIA0
22891	A4ZLI8
22891	Q5XSC1
22891	Q4F4V6
22891	Q8SEZ5
22891	Q4GI22
22891	Q8SEZ2
22891	Q4F0T8
22891	Q4EZD4
22891	Q85KZ1
22891	A7LDP6
22891	Q6RPE6
22891	A6ZC77
22891	Q6VJJ3
22891	Q76L15
22891	Q4EZD1
22891	Q5MCM2
22891	Q19MP7
22891	Q85QL0
22891	Q19MP4
22891	Q5XZT6
22891	A7LF11
22891	A7KNG1
22891	Q9FLK2
22891	Q06Y82
22891	Q4GU59
22891	A7KNG3
22891	A6YZY0
22891	Q0Z7J0
22891	Q9B1F9
22891	Q2HKT7
22891	A6YX95
22891	Q5Y011
22891	Q6VHA9
22891	A6ZBW0
22891	Q7Y626
22891	Q6WQG6
22891	Q5MCM5
22891	Q8R2L0
22891	Q0Z7K3
22891	Q4G9U9
22891	A1DTJ7
22891	Q2HKI3
22891	Q4GHE1
22891	Q4GCC3
22891	Q4GC16
22891	Q7Y6M3
22891	Q7Y7M0
22891	Q6VIM0
22891	Q5S971
22891	Q4G6V9
22891	Q06TE6
22891	A0S3T1
22891	A1DUU4
22891	Q305H0
22891	Q5T8I0
22891	Q7Y6N0
22891	A1DTV1
22891	A7LFA2
22891	A6Z9Q7
22891	P79010
22891	Q7H115
22891	Q7GTV0
22891	Q20779
22891	Q15HH9
22891	Q5XZP7
22891	P30632
22891	Q85LF8
22891	A4ZKZ0
22891	Q5Y065
22891	A6Z6E8
22891	Q9FNE0
22891	Q0Z7F1
22891	Q4GQP0
22891	Q9CQB4
22891	Q15H46
22891	O54984
22891	Q4GVP5
22891	A6Z2T0
22891	Q4GW12
22891	Q6VLN4
22891	Q15II8
22891	Q09U41
22891	Q2HKH0
22891	Q7Y664
22891	Q0G899
22891	Q85KW2
22891	O43681
22891	A6ZFK3
22891	Q85KW0
22891	Q9B2X0
22891	Q15HG3
22891	Q3UPA8
22891	A6ZDK7
22891	Q0Z7G1
22891	Q94RA0
22891	Q305I0
22891	A7LDC6
22891	Q6RRW7
22891	Q305X3
4479	Q3V021
22890	Q8BMS7
22890	Q8C048
22890	Q7GIM7
22890	Q0Z7D5
22890	Q4EXJ4
22890	A0S2P1
22890	A6YW54
22890	Q4GIY4
22890	Q14XI3
22890	Q5XZK9
22890	Q4G7C8
22890	Q642I9
22890	Q6XAP3
22890	Q9B1S4
22890	A0S0W7
22890	Q9B1S6
22890	Q4GCG2
22890	Q4R1L5
22890	Q0Z7D8
22890	Q9B2W9
22890	Q4GV60
22890	Q4R1L3
22890	Q27H55
22890	Q5SA98
22890	Q6VK16
22890	Q4GCZ4
22890	Q85B99
22890	A4ZMF9
22890	Q195I3
22890	Q85L04
22890	Q8WCY1
22890	A6ZHA9
22890	Q5XZL8
22890	Q6VJ16
22890	Q3S961
22890	Q5XZY3
22890	Q4GPN6
22890	P55954
22890	Q0Z7S0
22890	Q85L10
22890	Q305K6
22890	Q5UAJ6
22890	A6YWQ1
22890	Q3TC38
22890	Q6RMU0
22890	Q65Z31
22890	Q65Z34
22890	Q5XZI9
22890	Q6WQA1
22890	Q6R0V6
22890	A3R3W7
22890	Q5XZI8
22890	Q5XZI3
22890	Q5XZI2
22890	Q4ZEF8
22890	Q5SAG0
22890	Q85KS0
22890	Q9UTF6
22890	Q9B2U6
22890	Q9B2U8
22890	Q71UL9
22890	Q6VH99
22890	Q5XRW8
22890	Q6R0W6
22890	O22912
22890	Q8WCW3
22890	Q4F2A8
22890	Q66I77
22890	Q4EYL1
22890	Q9D2Q7
22890	Q4F2U0
22890	A6Z9S0
22890	Q4F6A2
22890	A4ZMW5
22890	Q6RKW8
22890	A6YWD1
22890	O74471
22890	A6YW19
22890	A1DTL0
22890	Q14XT3
22890	Q9DCW5
22890	Q9UEG9
22890	A6ZF47
22890	Q15IP0
22890	Q7YFV0
22890	Q5Y0J7
22890	Q4ZED2
22890	Q5XZH6
22890	Q6R0Q1
22890	Q7YFU8
22890	Q4ZF68
22890	Q4GFE9
22890	Q8HQB7
22890	Q9B138
22890	Q4G6P4
22890	A6ZEU4
22890	O94581
22890	A1Z4V2
22890	Q7YEH2
22890	Q94514
22890	Q5SB31
22890	P80433
22890	Q8M7G4
22890	Q6VJD8
22890	Q4GBF8
22890	Q0ZFF5
22890	Q5Y070
22890	A6YXV0
22890	Q0VXC5
22890	Q4GMA4
22890	Q9LZQ0
22890	Q8BMU6
22890	Q5Y078
22890	O95101
22890	Q6RLY3
22890	Q6VKA3
22890	A4FS05
22890	Q8HNQ7
22890	Q5Y0H4
22890	Q5SB08
22890	Q5XZX9
22890	Q37652
22890	Q4F0P9
22890	Q4GPI4
22890	A6Z708
22890	Q7Y7E8
22890	A6Z809
22890	A4ZLS9
22890	Q8HNR1
22890	Q4GSY0
22890	Q5SAP1
22890	Q7JCX7
22890	Q8HNR6
22890	A4ZLD6
22890	Q6VIB9
22890	A0SD91
22890	Q7YEF1
22890	Q5Y0G2
22890	A1Z455
22890	P29505
22890	A6ZB50
22890	Q4ZEA6
22890	A6Z460
22890	Q85GK9
22890	Q5Y0E5
22890	Q7YCF3
22890	Q6RQ80
22890	Q6VIH5
22890	Q7GXZ8
22890	Q4F1I5
22890	Q4VFD0
22890	A6Z3M5
22890	A0SA07
22890	Q4EWP5
22890	Q6RNN7
22890	Q5XZR9
22890	A1DV22
22890	A3R3Q8
22890	A7LFE4
22890	Q7YCC7
22890	Q7YCE6
22890	Q7YCE5
22890	A6Z8G5
22890	Q4GG20
22890	Q5Y0F3
22890	Q2HJS3
22890	Q7JCZ1
22890	Q7YCE0
22890	A6ZFQ8
22890	A6Z8Z7
22890	Q6VIG7
22890	Q7JCZ3
22890	Q9D2H1
22890	Q7JCA9
22890	Q4GIA0
22890	A4ZLI8
22890	Q5XSC1
22890	Q4F4V6
22890	Q8SEZ5
22890	Q4GI22
22890	Q8SEZ2
22890	Q4F0T8
22890	Q4EZD4
22890	Q85KZ1
22890	A7LDP6
22890	Q6RPE6
22890	A6ZC77
22890	Q6VJJ3
22890	Q76L15
22890	Q4EZD1
22890	Q5MCM2
22890	Q19MP7
22890	Q85QL0
22890	Q19MP4
22890	Q5XZT6
22890	A7LF11
22890	A7KNG1
22890	Q9FLK2
22890	Q06Y82
22890	Q4GU59
22890	A7KNG3
22890	A6YZY0
22890	Q0Z7J0
22890	Q9B1F9
22890	Q2HKT7
22890	A6YX95
22890	Q5Y011
22890	Q6VHA9
22890	A6ZBW0
22890	Q7Y626
22890	Q6WQG6
22890	Q5MCM5
22890	Q8R2L0
22890	Q0Z7K3
22890	Q4G9U9
22890	A1DTJ7
22890	Q2HKI3
22890	Q4GHE1
22890	Q4GCC3
22890	Q4GC16
22890	Q7Y6M3
22890	Q7Y7M0
22890	Q6VIM0
22890	Q5S971
22890	Q4G6V9
22890	Q06TE6
22890	A0S3T1
22890	A1DUU4
22890	Q305H0
22890	Q5T8I0
22890	Q7Y6N0
22890	A1DTV1
22890	A7LFA2
22890	A6Z9Q7
22890	P79010
22890	Q7H115
22890	Q7GTV0
22890	Q20779
22890	Q15HH9
22890	Q5XZP7
22890	Q85LF8
22890	A4ZKZ0
22890	Q5Y065
22890	A6Z6E8
22890	Q9FNE0
22890	Q0Z7F1
22890	Q4GQP0
22890	Q9CQB4
22890	Q15H46
22890	Q4GVP5
22890	A6Z2T0
22890	Q4GW12
22890	Q6VLN4
22890	Q15II8
22890	Q09U41
22890	Q2HKH0
22890	Q7Y664
22890	Q0G899
22890	Q85KW2
22890	A6ZFK3
22890	Q85KW0
22890	Q9B2X0
22890	Q15HG3
22890	Q3UPA8
22890	A6ZDK7
22890	Q0Z7G1
22890	Q94RA0
22890	Q305I0
22890	Q59385
22890	A7LDC6
22890	Q6RRW7
22890	Q305X3
4473	Q9U1J0
4473	Q8NAS5
4473	Q9U1J1
4473	Q9U1J2
4473	Q90XC0
4473	Q9U1J3
4473	Q9NIW1
4473	Q9NIW0
4473	Q9NIW2
22892	Q8BMS7
22892	Q8C048
22892	Q7GIM7
22892	Q0Z7D5
22892	Q4EXJ4
22892	A0S2P1
22892	A6YW54
22892	Q4GIY4
22892	Q14XI3
22892	Q5XZK9
22892	Q4G7C8
22892	Q642I9
22892	Q6XAP3
22892	Q9B1S4
22892	A0S0W7
22892	Q9B1S6
22892	Q4GCG2
22892	Q4R1L5
22892	Q0Z7D8
22892	Q9B2W9
22892	Q4GV60
22892	Q4R1L3
22892	Q27H55
22892	Q5SA98
22892	Q6VK16
22892	Q4GCZ4
22892	Q85B99
22892	A4ZMF9
22892	Q195I3
22892	Q85L04
22892	Q8WCY1
22892	Q5XZL8
22892	A6ZHA9
22892	Q6VJ16
22892	Q3S961
22892	Q5XZY3
22892	Q4GPN6
22892	P55954
22892	Q0Z7S0
22892	Q85L10
22892	Q305K6
22892	Q5UAJ6
22892	A6YWQ1
22892	Q3TC38
22892	Q6RMU0
22892	Q65Z31
22892	Q65Z34
22892	Q5XZI9
22892	Q5XZI8
22892	Q6WQA1
22892	Q6R0V6
22892	A3R3W7
22892	Q5XZI3
22892	Q5XZI2
22892	Q4ZEF8
22892	Q5SAG0
22892	Q9UTF6
22892	Q85KS0
22892	Q9B2U6
22892	Q9B2U8
22892	Q71UL9
22892	Q6VH99
22892	Q5XRW8
22892	Q6R0W6
22892	O22912
22892	Q8WCW3
22892	Q4F2A8
22892	Q66I77
22892	Q4EYL1
22892	Q9D2Q7
22892	Q4F2U0
22892	A6Z9S0
22892	Q4F6A2
22892	A4ZMW5
22892	Q6RKW8
22892	A6YWD1
22892	O74471
22892	A6YW19
22892	A1DTL0
22892	Q14XT3
22892	Q9DCW5
22892	Q9UEG9
22892	A6ZF47
22892	Q15IP0
22892	Q7YFV0
22892	Q5Y0J7
22892	Q4ZED2
22892	Q5XZH6
22892	Q6R0Q1
22892	Q7JWD3
22892	Q7YFU8
22892	Q4ZF68
22892	Q4GFE9
22892	Q8HQB7
22892	Q9B138
22892	Q4G6P4
22892	A6ZEU4
22892	O94581
22892	A1Z4V2
22892	Q7YEH2
22892	Q94514
22892	Q5SB31
22892	P80433
22892	Q8M7G4
22892	Q6VJD8
22892	Q4GBF8
22892	Q0ZFF5
22892	Q5Y070
22892	A6YXV0
22892	Q0VXC5
22892	Q4GMA4
22892	Q9LZQ0
22892	Q8BMU6
22892	Q5Y078
22892	O95101
22892	Q6RLY3
22892	Q6VKA3
22892	A4FS05
22892	Q8HNQ7
22892	Q5Y0H4
22892	Q5SB08
22892	Q5XZX9
22892	Q37652
22892	Q4F0P9
22892	Q4GPI4
22892	A6Z708
22892	Q7Y7E8
22892	Q1HCM7
22892	A6Z809
22892	A4ZLS9
22892	Q8HNR1
22892	Q12154
22892	Q4GSY0
22892	Q5SAP1
22892	Q7JCX7
22892	Q8HNR6
22892	A4ZLD6
22892	Q6VIB9
22892	A0SD91
22892	Q7YEF1
22892	Q5Y0G2
22892	A1Z455
22892	P29505
22892	A6ZB50
22892	Q4ZEA6
22892	A6Z460
22892	Q85GK9
22892	Q5Y0E5
22892	Q7YCF3
22892	Q6RQ80
22892	Q6VIH5
22892	Q7GXZ8
22892	Q4F1I5
22892	Q4VFD0
22892	A6Z3M5
22892	A0SA07
22892	Q4EWP5
22892	Q6RNN7
22892	Q5XZR9
22892	A1DV22
22892	A3R3Q8
22892	A7LFE4
22892	Q7YCC7
22892	Q7YCE6
22892	Q7YCE5
22892	A6Z8G5
22892	Q4GG20
22892	Q5Y0F3
22892	Q2HJS3
22892	Q7JCZ1
22892	Q7YCE0
22892	A6ZFQ8
22892	A6Z8Z7
22892	Q6VIG7
22892	Q7JCZ3
22892	Q9D2H1
22892	Q7JCA9
22892	Q4GIA0
22892	A4ZLI8
22892	Q5XSC1
22892	Q4F4V6
22892	Q8SEZ5
22892	Q4GI22
22892	Q8SEZ2
22892	Q4F0T8
22892	Q4EZD4
22892	Q85KZ1
22892	A7LDP6
22892	Q6RPE6
22892	A6ZC77
22892	Q6VJJ3
22892	Q76L15
22892	Q4EZD1
22892	Q5MCM2
22892	Q19MP7
22892	Q85QL0
22892	Q5XZT6
22892	Q19MP4
22892	A7LF11
22892	A7KNG1
22892	Q9FLK2
22892	Q06Y82
22892	Q4GU59
22892	A7KNG3
22892	A6YZY0
22892	Q0Z7J0
22892	Q9B1F9
22892	Q2HKT7
22892	A6YX95
22892	Q5Y011
22892	Q6VHA9
22892	A6ZBW0
22892	Q7Y626
22892	Q6WQG6
22892	Q5MCM5
22892	Q8R2L0
22892	Q0Z7K3
22892	Q4G9U9
22892	A1DTJ7
22892	Q2HKI3
22892	Q4GHE1
22892	Q4GCC3
22892	Q4GC16
22892	Q7Y6M3
22892	Q7Y7M0
22892	Q6VIM0
22892	Q5S971
22892	Q4G6V9
22892	Q06TE6
22892	A0S3T1
22892	A1DUU4
22892	Q305H0
22892	Q5T8I0
22892	Q7Y6N0
22892	A1DTV1
22892	A7LFA2
22892	A6Z9Q7
22892	P79010
22892	Q7H115
22892	Q7GTV0
22892	Q20779
22892	Q15HH9
22892	Q5XZP7
22892	P30632
22892	Q85LF8
22892	A4ZKZ0
22892	Q5Y065
22892	A6Z6E8
22892	Q9FNE0
22892	Q0Z7F1
22892	Q4GQP0
22892	Q9CQB4
22892	Q15H46
22892	O54984
22892	Q4GVP5
22892	A6Z2T0
22892	Q4GW12
22892	Q6VLN4
22892	Q15II8
22892	Q09U41
22892	Q2HKH0
22892	Q7Y664
22892	Q0G899
22892	Q85KW2
22892	O43681
22892	A6ZFK3
22892	Q85KW0
22892	Q9B2X0
22892	Q15HG3
22892	Q3UPA8
22892	A6ZDK7
22892	Q0Z7G1
22892	Q94RA0
22892	Q305I0
22892	A7LDC6
22892	Q6RRW7
22892	Q305X3
50576	Q12452
50576	Q62904
50576	P56937
50576	O88736
8757	Q9DAT5
8757	O75648
8757	Q5ZKW0
8757	Q9UTA9
8757	Q17440
8757	Q9UTA8
8757	O13947
8757	P25745
8757	Q9W5B6
8757	Q9VLP7
4452	Q8BFZ6
4449	Q8BPC6
4448	Q8BPC6
4451	Q9P6J1
4460	Q9HDX2
34062	Q3TMK3
34062	Q3U7U0
34062	Q9CSL3
34062	Q9NVC2
4457	Q9HDX2
4457	Q9D635
4457	Q9VEB1
4459	Q9VEB1
4458	Q9D635
34061	Q9HAJ3
34061	Q9U9Q1
34061	Q9VX15
34061	Q3U3U1
34061	Q9VKW3
16619	Q3V2Y4
16616	O94564
16616	Q8C5X4
16616	Q5I0G3
16616	Q75JD7
16616	Q8BPC6
16616	Q9U1J0
16616	Q9U1J1
16616	Q8NAS5
16616	Q9U1J2
16616	Q9W265
16616	Q9U1J3
16616	Q9NIW1
16616	Q9NIW0
16616	Q9NIW2
16616	P37769
16616	Q557K3
16616	Q8R0N6
16616	Q556G1
16616	Q8K354
16616	Q556P4
16616	Q86AG4
16616	Q90XC0
16616	Q3UQ40
16616	Q3V2Y4
16616	Q8IA50
4435	Q8N7X7
4435	Q6ZNQ9
4435	Q8N7S5
4435	Q3V3V2
4435	Q3TUJ5
34100	Q9URX3
16620	Q9XYZ5
16620	Q8N9T9
16620	Q8CEV2
50613	Q9CXP6
22857	Q8BMS7
22857	Q8C048
22857	Q7GIM7
22857	Q0Z7D5
22857	Q4EXJ4
22857	A0S2P1
22857	A6YW54
22857	Q4GIY4
22857	Q14XI3
22857	Q5XZK9
22857	Q4G7C8
22857	Q642I9
22857	Q6XAP3
22857	Q9B1S4
22857	A0S0W7
22857	Q9B1S6
22857	Q4GCG2
22857	Q4R1L5
22857	Q0Z7D8
22857	Q9B2W9
22857	Q4GV60
22857	Q4R1L3
22857	Q27H55
22857	Q5SA98
22857	Q6VK16
22857	Q4GCZ4
22857	Q85B99
22857	A4ZMF9
22857	Q195I3
22857	Q85L04
22857	Q8WCY1
22857	Q5XZL8
22857	A6ZHA9
22857	Q6VJ16
22857	Q3S961
22857	Q5XZY3
22857	Q4GPN6
22857	P55954
22857	Q0Z7S0
22857	Q85L10
22857	Q305K6
22857	Q5UAJ6
22857	A6YWQ1
22857	Q3TC38
22857	Q6RMU0
22857	Q65Z31
22857	Q65Z34
22857	Q5XZI9
22857	Q5XZI8
22857	Q6WQA1
22857	Q6R0V6
22857	A3R3W7
22857	Q5XZI3
22857	Q5XZI2
22857	Q4ZEF8
22857	Q5SAG0
22857	Q9UTF6
22857	Q85KS0
22857	Q9B2U6
22857	Q9B2U8
22857	Q71UL9
22857	Q6VH99
22857	Q5XRW8
22857	Q6R0W6
22857	O22912
22857	Q8WCW3
22857	Q4F2A8
22857	Q66I77
22857	Q4EYL1
22857	Q9D2Q7
22857	Q4F2U0
22857	A6Z9S0
22857	Q4F6A2
22857	A4ZMW5
22857	Q6RKW8
22857	A6YWD1
22857	O74471
22857	A6YW19
22857	A1DTL0
22857	Q14XT3
22857	Q9DCW5
22857	Q9UEG9
22857	A6ZF47
22857	Q15IP0
22857	Q7YFV0
22857	Q5Y0J7
22857	Q4ZED2
22857	Q5XZH6
22857	Q6R0Q1
22857	Q7JWD3
22857	Q7YFU8
22857	Q4ZF68
22857	Q4GFE9
22857	Q8HQB7
22857	Q9B138
22857	Q4G6P4
22857	A6ZEU4
22857	O94581
22857	A1Z4V2
22857	Q7YEH2
22857	Q94514
22857	Q5SB31
22857	P80433
22857	Q8M7G4
22857	Q6VJD8
22857	Q4GBF8
22857	Q0ZFF5
22857	Q5Y070
22857	A6YXV0
22857	Q0VXC5
22857	Q4GMA4
22857	Q9LZQ0
22857	Q8BMU6
22857	Q5Y078
22857	O95101
22857	Q6RLY3
22857	Q6VKA3
22857	A4FS05
22857	Q8HNQ7
22857	Q5Y0H4
22857	Q5SB08
22857	Q5XZX9
22857	Q37652
22857	Q4F0P9
22857	Q4GPI4
22857	A6Z708
22857	Q7Y7E8
22857	A6Z809
22857	A4ZLS9
22857	Q8HNR1
22857	Q12154
22857	Q4GSY0
22857	Q5SAP1
22857	Q7JCX7
22857	Q8HNR6
22857	A4ZLD6
22857	Q6VIB9
22857	A0SD91
22857	Q7YEF1
22857	Q5Y0G2
22857	A1Z455
22857	P29505
22857	A6ZB50
22857	Q4ZEA6
22857	A6Z460
22857	Q85GK9
22857	Q5Y0E5
22857	Q7YCF3
22857	Q6RQ80
22857	Q6VIH5
22857	Q7GXZ8
22857	Q4F1I5
22857	Q4VFD0
22857	A6Z3M5
22857	A0SA07
22857	Q4EWP5
22857	Q6RNN7
22857	Q5XZR9
22857	A1DV22
22857	A3R3Q8
22857	A7LFE4
22857	Q7YCC7
22857	Q7YCE6
22857	Q7YCE5
22857	A6Z8G5
22857	Q4GG20
22857	Q5Y0F3
22857	Q2HJS3
22857	Q7JCZ1
22857	Q7YCE0
22857	A6ZFQ8
22857	A6Z8Z7
22857	Q6VIG7
22857	Q7JCZ3
22857	Q9D2H1
22857	Q7JCA9
22857	Q4GIA0
22857	A4ZLI8
22857	Q5XSC1
22857	Q4F4V6
22857	Q8SEZ5
22857	Q4GI22
22857	Q8SEZ2
22857	Q4F0T8
22857	Q4EZD4
22857	Q85KZ1
22857	A7LDP6
22857	Q6RPE6
22857	A6ZC77
22857	Q6VJJ3
22857	Q76L15
22857	Q4EZD1
22857	Q5MCM2
22857	Q19MP7
22857	Q85QL0
22857	Q19MP4
22857	Q5XZT6
22857	A7LF11
22857	A7KNG1
22857	Q9FLK2
22857	Q06Y82
22857	Q4GU59
22857	A7KNG3
22857	A6YZY0
22857	Q0Z7J0
22857	Q9B1F9
22857	Q2HKT7
22857	A6YX95
22857	Q5Y011
22857	Q6VHA9
22857	A6ZBW0
22857	Q7Y626
22857	Q6WQG6
22857	Q5MCM5
22857	Q8R2L0
22857	Q0Z7K3
22857	Q4G9U9
22857	A1DTJ7
22857	Q2HKI3
22857	Q4GHE1
22857	Q4GCC3
22857	Q4GC16
22857	Q7Y6M3
22857	Q7Y7M0
22857	Q6VIM0
22857	Q5S971
22857	Q4G6V9
22857	Q06TE6
22857	A0S3T1
22857	A1DUU4
22857	Q305H0
22857	Q5T8I0
22857	Q7Y6N0
22857	A1DTV1
22857	A7LFA2
22857	A6Z9Q7
22857	P79010
22857	Q7H115
22857	Q7GTV0
22857	Q20779
22857	Q15HH9
22857	Q5XZP7
22857	P30632
22857	Q85LF8
22857	A4ZKZ0
22857	Q5Y065
22857	A6Z6E8
22857	Q9FNE0
22857	Q0Z7F1
22857	Q4GQP0
22857	Q9CQB4
22857	Q15H46
22857	O54984
22857	Q4GVP5
22857	A6Z2T0
22857	Q4GW12
22857	Q6VLN4
22857	Q15II8
22857	Q09U41
22857	Q2HKH0
22857	Q7Y664
22857	Q0G899
22857	Q85KW2
22857	O43681
22857	A6ZFK3
22857	Q85KW0
22857	Q9B2X0
22857	Q15HG3
22857	Q3UPA8
22857	A6ZDK7
22857	Q0Z7G1
22857	Q94RA0
22857	Q305I0
22857	A7LDC6
22857	Q6RRW7
22857	Q305X3
4445	Q5ND43
16615	P33940
16615	Q5I0G3
16615	Q9U1J0
16615	Q9U1J1
16615	Q8NAS5
16615	Q9U1J2
16615	Q9U1J3
16615	Q90XC0
16615	Q9NIW1
16615	Q9NIW0
16615	Q3V2Y4
16615	Q9NIW2
16615	Q8IA50
16614	O94564
16614	Q8C5X4
16614	Q5I0G3
16614	Q75JD7
16614	Q8BPC6
16614	Q9U1J0
16614	Q8NAS5
16614	Q9U1J1
16614	Q64521
16614	P13035
16614	Q9U1J2
16614	Q9W265
16614	Q9U1J3
16614	Q9NIW1
16614	Q9NIW0
16614	Q9NIW2
16614	P90795
16614	P0A9C0
16614	P33940
16614	P37769
16614	Q9HDX2
16614	Q557K3
16614	P43304
16614	Q8R0N6
16614	Q556G1
16614	O14400
16614	Q8K354
16614	P13033
16614	Q8K152
16614	Q556P4
16614	Q8BY20
16614	Q86AG4
16614	Q90XC0
16614	Q3UQ40
16614	Q3V2Y4
16614	Q8IA50
16614	Q9D635
16634	O35435
16634	Q63707
16634	P32748
16634	P32746
16634	Q02127
16634	P0A7E1
16635	O35435
16635	Q02127
16635	P0A7E1
15291	P30632
15291	Q7JWD3
15291	O43681
15291	O54984
15291	Q12154
16638	Q06199
16638	O48552
16638	A2A4J0
16638	Q9CYP3
16638	Q498N2
16638	Q3TNE8
16638	Q8L742
16638	Q9STI3
16638	Q9STI2
16638	Q9C6V7
16638	Q06608
16638	Q9D2B4
16638	A0JMP5
16638	A2A4I9
16638	Q8H7E1
16638	Q9UUK0
16638	Q3UKB9
5388	Q3TC38
5388	Q8BMS7
5388	Q8C048
5388	Q3UPA8
4430	Q8N8J0
16627	Q96LK9
16627	Q9UT60
16627	O35435
16627	P25889
16627	Q9CXP6
16627	Q02127
16627	P0A7E1
16624	A8QHW9
16624	Q6ZSA3
16624	Q7PLE6
4427	Q8BTY3
16628	Q9UT60
16628	P25889
16628	Q9CXP6
8940	P0AF26
8940	P19317
4540	Q8IQ62
4540	Q6ZMN5
4540	Q9VRY6
4540	Q8BX36
4540	A8JNL6
4540	A8JNL5
4540	A8JNL4
4540	Q9D4G5
50517	Q06685
50517	A2ARP1
50517	Q9W2E9
50517	Q6ZQB6
50517	P91309
50517	Q9ESM0
50517	P0C644
50517	Q9UHH9
50517	Q9VR59
50517	Q9R0U1
50517	Q6PD10
50517	O74429
50517	Q80V72
50517	Q8BWD2
50517	O43314
50517	Q6PFW1
50517	Q92551
50517	Q961X0
50517	Q96PC2
50516	Q8NFU5
50516	Q99NI4
8928	P24174
4532	Q6ZMN5
4535	Q6ZMN5
4535	P39008*
16405	Q9H9U4
16405	Q9H9K9
16405	Q6ZV30
4521	Q8IQ62
4521	Q9VRY6
4521	Q8BX36
4521	A8JNL6
4521	A8JNL5
4521	A8JNL4
4521	Q9D4G5
4522	Q8IQ62
4522	Q9VRY6
4522	A8JNL6
4522	A8JNL5
4522	A8JNL4
16407	Q6ZWF1
16406	Q8C071
8956	P24171
16153	Q3UEL5
4526	Q8BX36
4526	Q9D4G5
16155	Q8BLE0
4527	Q6ZMN5
8944	Q9VC06
8944	P27298
4512	P14359
8945	P24555
52689	Q5CZM9
52689	Q3UWB1
52689	Q8BJ93
52689	O70631
52689	Q8MLW0
52689	A2AK91
52689	Q9VYG9
52689	Q542Y6
52689	Q3UT41
52689	Q9Y827
52689	Q3TD80
52689	Q8N7Y3
52689	Q6ZUY8
52689	Q9Y7P3
16409	Q8C071
16409	Q8N2H1
4517	Q66GP9*
16408	Q86IY4
16408	Q8BLD7
16408	Q6ZWF1
16408	Q8N2H1
50508	Q3V1P4
16411	Q6DG38
16411	Q53EU6
16411	A3KGT9
16411	Q9US20
16411	Q86UL3
16411	Q4V8J4
16411	Q6NVG1
16411	Q5ZLL8
16411	Q8K2C8
16411	Q8C0N2
16411	Q643R3
4518	Q8IQ62
4518	Q6ZMN5
4518	Q9VRY6
4518	Q8BX36
4518	A8JNL6
4518	A8JNL5
4518	A8JNL4
4518	Q9D4G5
50509	Q3V1P4
4519	Q8IQ62
4519	Q9VRY6
4519	Q8BX36
4519	A8JNL6
4519	A8JNL5
4519	A8JNL4
4519	Q9D4G5
4507	Q8N9P8
16422	Q9VLP7
70569	Q8N8Y3
175	Q6ZMN5
4510	Q8N1X9
70568	P0AE76
4509	Q96NU8
16416	Q8C071
72509	Q3TC38
72509	Q8BMS7
72509	Q8C048
72509	Q3UPA8
4497	Q6ZSU1
4497	Q91W64
4497	Q38LF9
4497	P15392
4497	P51538
4497	Q8BGU0
4497	Q7Z449
4497	P33260
4497	Q8BWN7
4497	P12939
4497	Q64458
4497	P56593
4497	Q38LG0
4497	Q6ZN67
4497	P19225
4497	Q8K4D6
4497	P05180
4497	Q01741
4497	P51871
4497	P51870
4497	Q91X77
4497	Q4V8D1
4497	Q9CX98
4497	Q9HCS2
4497	P10610
4497	P79760
4497	P11714
4497	Q38LG2
4497	P05178
4497	P05179
4497	P51869
4497	P11511
4497	P19098
4497	P11510
4497	O55071
4497	Q8CIM7
4497	P12791
4497	Q9DBX6
4497	P12790
4497	P08683
4497	Q96NU8
4497	O42145
4497	P24462
4497	O09158
4497	Q7M0C2
4497	Q8N118
4497	Q86W10
4497	P04798
4497	O54750
4497	Q3YA63
4497	Q8NAZ3
4497	P51590
4497	Q3U139
4497	P79761
4497	Q16750
4497	Q9CVC8
4497	P24457
4497	P24456
4497	Q8N1L4
4497	Q9JMA7
4497	Q64481
4497	Q8N9P8
4497	Q64464
4497	Q9HB55
4497	Q64462
4497	Q556M4
4497	P20678
4497	P20853
4497	Q8N1X9
4497	P20815
4497	P20852
4497	P20814
4497	P13584
4497	P20812
4497	P33272
4497	P33273
4497	Q91WL5
4497	O54749
4497	Q64678
4497	Q6XVG2
4497	Q9D816
4497	P13107
4497	P56656
4497	P56657
4497	P56654
4497	P56655
4497	Q45RG7
4497	Q6TH81
4497	P98187
70566	Q9H7W6
70566	Q9H968
70566	Q8BY05
8901	Q8SYS7
16439	Q4KM92
16439	Q9Y606
16439	P07649
16439	Q9VKV0
16439	Q9VKU8
4488	Q6UB35
8924	P33940
8876	Q9VY07
8876	Q8MQY9
33237	P50172
33237	P28845
33237	P16232
15105	P30632
15105	Q7JWD3
15105	O43681
15105	O54984
15105	Q12154
4601	Q9VKG1
4601	Q9VWI6
4601	Q802G3
4601	A1Z893
16453	Q6ZWF1
16454	Q8N2H1
4602	Q802G3
16462	Q3TC38
16462	Q9XYZ2
16462	Q9W484
16462	Q8BMS7
16462	P30632
16462	Q7JUZ6
16462	Q8C048
16462	Q9VNW0
16462	Q8SY96
16462	Q8VY11
16462	Q9VJX7
16462	Q7KK96
16462	Q8SZ30
16462	Q9FYE9
16462	Q9VF26
16462	Q4V6M1
16462	O54984
16462	Q7KMS3
16462	Q86B47
16462	Q7KN62
16462	A8DYF7
16462	Q9VMX6
16462	Q9W0X8
16462	Q7JWD3
16462	Q9VX15
16462	Q9VHY2
16462	O43681
16462	Q1HCM7
16462	Q9W1A8
16462	Q9VU35
16462	Q9VS57
16462	O76460
16462	Q9VKW3
16462	Q3UPA8
16462	Q9VRV2
16462	Q7KU24
16462	Q27537
16462	Q9VCB8
16462	Q9VCD8
16462	Q7KVP9
4594	Q5SXA7
8888	Q557K3
4585	Q543H3
8890	Q6ZWF1
9975	Q6ZN83
9975	Q8NBM1
9975	Q6ZTM6
16209	Q9UG59
16209	Q6PTX6
16209	Q9VKG1
16209	Q9VWI6
16209	Q802G3
16209	O04879
16209	A1Z893
16209	Q54F73
16209	Q8IMI9
16209	Q9VA99
16209	Q5TCM0
16209	Q96AM7
16212	Q86AG8
5548	Q1HCM7
4576	Q8TFH3
4576	Q96VG2
47617	Q8BZR4
4579	Q8TFH3
4579	Q96VG2
8846	P0A9M0
4571	Q8N2P4
43787	Q38833
18685	Q8N1L4
8839	Q9FJ82*
16491	Q7Y6Z2
16491	Q7GIM7
16491	Q0Z7D5
16491	Q9XYZ5
16491	A0S939
16491	A6YW54
16491	Q14XI3
16491	Q4G7C8
16491	Q4GDK8
16491	Q6XAP3
16491	Q4R1L1
16491	A0S0W7
16491	Q8BU72
16491	A6Z9T7
16491	Q4GCG2
16491	A4ZLA1
16491	Q4R1L5
16491	Q0Z7D8
16491	Q4GV60
16491	Q1ADK8
16491	Q4R1L3
16491	Q0ZFK3
16491	Q5SA98
16491	Q9MPA6
16491	A0S8Q9
16491	A4ZMF9
16491	Q195I3
16491	Q85L04
16491	A1Z4K5
16491	O42909
16491	Q3S961
16491	Q9C6V7
16491	Q5XZY3
16491	A6ZGN4
16491	Q2LHG9
16491	A5HDU0
16491	A4ZLB4
16491	Q85L10
16491	Q4GE79
16491	Q305K6
16491	P12791
16491	A6YWQ1
16491	P12790
16491	Q4GG68
16491	Q65Z31
16491	Q6RMU0
16491	A1Z4H9
16491	Q65Z34
16491	O54750
16491	Q1ADM1
16491	A0S952
16491	Q6ZSA3
16491	A4ZYN0
16491	Q6UB35
16491	P0A7E1
16491	P51590
16491	Q8NAS5
16491	Q4ZEF8
16491	Q8NAS7
16491	A6ZFH1
16491	Q3U139
16491	Q4GNT3
16491	A6Z5B5
16491	Q9UTF6
16491	Q85KS0
16491	Q85KS1
16491	Q8N9T9
16491	Q8IMI9
16491	Q2HKK5
16491	Q06199
16491	Q71UL9
16491	Q4F604
16491	Q6VH99
16491	Q5XRW8
16491	Q8N1X9
16491	A4ZMH6
16491	Q4F2A8
16491	O54749
16491	Q66I77
16491	Q9VKG1
16491	A6Z9S0
16491	Q7GWT3
16491	Q4ZFF5
16491	Q541I1
16491	Q8IA50
16491	Q9D635
16491	Q8BU44
16491	Q65Z29
16491	Q85KR4
16491	A0SBQ0
16491	Q1ZY31
16491	O74471
16491	A1Z893
16491	P33260
16491	A6YW19
16491	Q4GTI4
16491	A1DTL0
16491	Q4F656
16491	Q75JD7
16491	Q2HKQ7
16491	A4ZLE0
16491	Q9UEG9
16491	P05180
16491	Q7YFV0
16491	A6ZB41
16491	Q4GLM9
16491	Q4ZED2
16491	O35435
16491	Q9CX98
16491	Q7YFU8
16491	Q4F050
16491	A1Z4G6
16491	Q4GUX8
16491	Q4F669
16491	P11714
16491	Q9STI3
16491	O94581
16491	P05178
16491	Q9STI2
16491	P05179
16491	Q6VID5
16491	Q86AG4
16491	P80433
16491	A0SB29
16491	P11511
16491	Q4EXW4
16491	P11510
16491	Q8H7E1
16491	Q6VJD8
16491	Q4GBF8
16491	Q0ZFF5
16491	P08683
16491	Q5Y070
16491	A6YXV0
16491	Q2LHB7
16491	Q9LZQ0
16491	Q5Y078
16491	Q8BMU6
16491	Q3YA63
16491	Q6VKA3
16491	Q4F5R3
16491	Q5TCM0
16491	Q64521
16491	A4FS05
16491	Q8HNQ7
16491	Q53ZV6
16491	A4ZLC7
16491	Q5XZX9
16491	Q4F4F8
16491	Q8N9P8
16491	Q9CX78
16491	A6Z708
16491	O48552
16491	A6ZHU1
16491	Q3UTX4
16491	P20678
16491	A1DSK0
16491	A2A4J0
16491	A6Z809
16491	Q4GFX7
16491	P33272
16491	Q8HNR2
16491	P33273
16491	Q8HNR1
16491	Q91WL5
16491	Q86AE2
16491	Q8HNR6
16491	A4ZLD6
16491	Q6VIB9
16491	A6ZH52
16491	A0SD91
16491	P19317
16491	Q4EXY9
16491	Q15GZ0
16491	Q4ZEA6
16491	A6ZB50
16491	Q4F2F6
16491	Q4GVZ2
16491	Q85GK9
16491	Q5Y0E5
16491	Q7YCF3
16491	Q6RQ80
16491	Q0ZFC5
16491	Q91W64
16491	Q7Y823
16491	O04879
16491	P51538
16491	A1DSY0
16491	Q4F1I5
16491	Q7GXZ8
16491	A1DTY1
16491	Q4VFD0
16491	A6Z3M5
16491	Q4EWP5
16491	Q5XZR9
16491	Q6RNN7
16491	Q7GXZ2
16491	A1DV22
16491	Q4VFC2
16491	Q7YCE6
16491	Q7YCE5
16491	Q7YCE8
16491	A6Z8G5
16491	Q6VI79
16491	Q8W8U1
16491	Q5Y0F3
16491	Q8HG24
16491	Q7YCE2
16491	P33940
16491	A6ZFQ8
16491	Q7YCE0
16491	Q35036
16491	Q8R0N6
16491	Q4EY48
16491	P79760
16491	Q8HG23
16491	Q8HG22
16491	Q9D2H1
16491	Q4GIA0
16491	Q8HG21
16491	A6ZHJ2
16491	Q8HG20
16491	Q4VFD3
16491	Q7YCD9
16491	O55071
16491	Q7YCD7
16491	Q06UH9
16491	Q8CIM7
16491	Q4EZS0
16491	A6ZGF9
16491	A6YWH7
16491	Q7M0C2
16491	Q7YCH1
16491	A0SBN6
16491	A7LDP6
16491	Q4F2K8
16491	Q6RNL1
16491	Q15GW4
16491	Q8HAS6
16491	Q76L15
16491	Q5MCM2
16491	Q5XZT6
16491	A7LF11
16491	Q35035
16491	A1DV00
16491	Q35034
16491	Q35033
16491	P79761
16491	Q06Y82
16491	Q7YCG8
16491	Q4EZT3
16491	Q6VIX6
16491	Q0Z7J0
16491	Q3TBK8
16491	Q9B1F9
16491	Q9HB55
16491	Q9B303
16491	Q9B1F8
16491	Q4EXU5
16491	Q7YCG0
16491	Q9B301
16491	Q556M4
16491	Q4GUE6
16491	A1DT97
16491	Q6RMK4
16491	A6Z0J2
16491	Q6VHA9
16491	Q6WQG6
16491	Q5MCM5
16491	Q8R2L0
16491	Q06608
16491	P13107
16491	Q0Z7K9
16491	Q5XS00
16491	Q0Z7K3
16491	Q7YCF6
16491	Q0ZK24
16491	Q5XT79
16491	Q2HKI3
16491	Q4GHE1
16491	Q4GCC3
16491	A0SBH1
16491	Q6PZ35
16491	P12939
16491	A1DSU1
16491	Q7Y6M3
16491	Q64458
16491	Q4EZ36
[truncated: 15,624 more rows]
