# Supplementary material for: Quality of Computationally Inferred Gene Ontology Annotations
Source: PLoS Comput Biol. 2012 May 31;8(5):e1002533. doi: 10.1371/journal.pcbi.1002533 (PMC3364937; doi:10.1371/journal.pcbi.1002533)
Supplement: Dataset S1 — A zip archive containing a list of removed and rejected annotations; each table contains the data for one evidence or reference code. (ZIP) [file pcbi.1002533.s002.zip › RejectedUniProtIDs/GOrefGenomes_goref_20080116vsgoref_20110111_GO_REF0000004_rejectedUniProtIDs.txt]

GOindex	UniProtID
6568	Q8CGU9
6568	P17276
6568	P09810
6568	P17532
6568	Q8CGV2
6568	Q8IWU9
6568	P17752
6568	P70080
44003	P77335
6570	P17643
6570	P40967
6570	P58355
6570	O93505
6570	P14679
6570	Q9V521
6570	P80254
6570	Q9W1V6
6570	P30046
6570	O35215
6570	Q60696
6570	P11344
6570	P55024
6570	O57405
6570	Q9UMX9
6570	P40126
6570	P07147
3	P02931
3	Q16671
3	P02943
3	Q3TIY4
3	P06996
3	P06971
3	P31600
3	P27828
3	P10384
3	P02929
3	P01229
3	O13527
3	P0A927
3	P34210
3	P04150
3	P0AFA5
3	P06129
3	P37058
6575	Q8TDB2
6575	Q8TDB1
6575	P02767
6575	P27731
6575	P02766
6575	Q5M9K1
6575	P07309
6575	Q9D6A4
6575	P01266
44004	P77335
33043	Q8K4L3
33043	O95425
19538	Q4JIY5
19538	Q94AD0
19538	O75153
19538	Q93WI0
19538	Q9W327
19538	Q16577
19538	Q55EZ0
19538	Q8BTR1
19538	Q8GTY0
19538	P0A8N7
19538	Q9LJE2
19538	Q568F0
19538	Q6IPN6
19538	Q9H2I7
19538	P10360
19538	P90527
19538	P10361
19538	Q58E64
19538	Q67YP0
19538	Q8C1V4
19538	Q6IPS9
19538	Q3UZQ3
19538	Q86NF5
19538	Q5ZKM2
19538	P04637
19538	Q3TIV6
19538	Q9PRM1
19538	Q6IPT9
19538	Q8LCM5
19538	Q6P969
19538	Q96RE1
19538	Q8SXM8
19538	Q8C292
19538	Q39093
19538	Q9C5L4
19538	O23727
19538	Q6DHT2
19538	Q6IQ15
19538	O15818
19538	A2VCX2
19538	Q3TII3
19538	Q8W4H7
19538	Q9ASU9
19538	Q8VZE8
19538	Q67ZW2
19538	P34466
19538	Q0WL56
19538	Q9LN13
19538	O59742
19538	Q0WSD5
19538	Q8IUB0
19538	O82501
19538	Q8MS23
19538	Q3UA81
19538	Q55BQ5
19538	Q4KMK1
19538	P79734
19538	Q8R2P8
72593	P82281
6587	Q8CGU9
6587	P17276
6587	P09810
6587	P17532
6587	Q8CGV2
6587	Q8IWU9
6587	P17752
6587	P70080
4386	Q3UBR6
4386	Q9SHK6
4386	Q9CSR3
4386	Q3UQ12
4386	Q8T145
4386	Q54Q16
4386	Q80TP6
4386	Q8BM40
4386	Q3TE55
4386	Q5JP46
4386	Q3TUC8
4386	Q9VDA0
4386	Q9D3Z7
4386	Q8BM83
4386	Q9CRZ6
4386	Q9CRZ3
4386	Q3UQS6
4386	Q3URT1
4386	Q9CRD9
4386	Q8BUB9
4386	Q55F84
4386	Q3U582
4386	Q3UQG5
4386	Q9D5K6
4386	Q3USG6
4386	Q3U8G7
4386	Q3UMB4
4386	Q8BIZ9
4386	Q3UAF1
4386	Q9P186
4386	Q9CTT2
4386	Q3ULG0
4386	P20095
4386	Q75JU2
4386	Q9FZC3
4386	Q8C6Y8
4386	Q59G60
4386	A2ACQ1
4386	Q8BYF4
4386	Q3V3D4
4386	Q8BJ75
4386	Q5SQH5
4386	Q8C7Q2
4386	A1A5W6
4386	Q9D6S8
4386	Q9LQK8
4386	A2BIE5
4386	Q54UZ8
4386	Q3UFM8
4386	Q9CVD6
4386	Q3U606
4386	Q8BIE8
4386	Q8C9F3
4386	Q54CF8
4386	Q8BY42
4386	Q3V265
4386	Q3V3I7
4386	Q8K1G9
4386	Q8BUI4
33036	Q6LBZ1
33036	Q94134
33036	Q8K2P9
33036	Q1L8G2
33036	A4V4A5
33036	A2BGB3
33036	Q3B7G4
33036	Q13784
33036	P48559
33036	Q566Q0
33036	Q8TCZ8
33036	Q554Y4
33036	Q9LR15
33036	O42651
33036	O93601
33036	Q8LD89
33036	Q8LF35
33036	A6H622
33036	Q9SKP4
33036	Q13791
33036	Q567B9
33036	Q9C5H8
33036	Q0EFC9
33036	Q5PNU5
33036	Q96QB7
33036	Q503V2
33036	P32497
33036	Q66H11
33036	A4VAJ8
33036	Q06410
33036	Q84WD1
33036	O74446
33036	Q14AA6
33036	O14715
33036	Q6DHE2
33036	Q9LSG1
33036	Q9LNS6
33036	Q84TL5
33036	Q42161
6590	Q8TDB2
6590	Q8TDB1
6590	P02767
6590	P27731
6590	O08710
6590	P02766
6590	Q5M9K1
6590	P07309
6590	Q9D6A4
6590	P01266
6576	P78829
6576	Q6P7R3
6576	O01579
6576	Q2F835
6576	Q801V3
6576	Q5ZJ04
6576	Q6P078
6576	A2A821
6576	Q568S0
6576	Q75JL7
6576	Q8QHL1
6576	Q6AYN0
6576	Q6P6X7
6583	P17643
6583	P40967
6583	P58355
6583	O93505
6583	P14679
6583	Q9V521
6583	P80254
6583	Q9W1V6
6583	P30046
6583	O35215
6583	Q60696
6583	P11344
6583	P55024
6583	O57405
6583	Q9UMX9
6583	P40126
6583	P07147
32535	Q8K4L3
32535	O95425
32555	Q9JLG1
32555	Q96CD8
32555	Q9GJE0
32555	A0N0N9
32555	Q8W4M5
32555	Q59GI2
32555	Q1ZXE3
32555	Q66X48
32555	Q9T0F4
32555	A0A9R9
32555	Q8C040
32555	O65379
32555	Q5SVM6
32555	Q5JP46
32555	A6NKJ9
32555	Q9GJD9
32555	Q8CCE5
32555	Q95QV2
32555	Q9LJE2
32555	P50088
32555	Q3TZM0
32555	Q3MS87
32555	Q8C1V4
32555	Q8C137
32555	O89063
32555	Q2YDW8
32555	Q9CVX4
32555	Q9GJD8
32555	Q7Z3R9
32555	Q42445
32555	Q5VSR6
32555	Q13013
32555	Q5VSR5
32555	O13527
32555	Q9P186
32555	Q8JGM6
32555	A5PF53
32555	Q9D481
32555	P47136
32555	Q91W86
32555	Q3T7C3
32555	Q86ST5
32555	Q9D255
32555	Q8SXM8
32555	Q42332
32555	Q568H4
32555	Q8GWA5
32555	Q6PE05
32555	O49369
32555	Q3T7C6
32555	Q5W4S7
32555	Q3UU40
32555	Q39125
32555	Q3E8B3
32555	Q99K92
32555	Q67ZE4
32555	Q6A003
32555	Q3U2P0
32555	A2RRE5
32555	Q2LKV2
32555	Q9CVK4
32555	Q12847
32555	Q8BRD0
32555	Q8BZ38
32555	Q3TMR1
32555	P78802
32555	Q19210
32555	P78857
32555	Q54BN3
32555	P41895
32555	Q3EB27
32555	Q86B14
32555	Q8C8E8
32555	Q56YZ2
32555	A0PJK0
32555	Q96KL4
32555	Q5SY84
32555	Q5ZKH2
32555	Q55D95
32555	Q2LK60
32555	Q7ZTW2
32555	Q9BL82
32555	Q0WNI9
32555	Q29675
32555	Q8HW99
32555	Q9W327
32555	Q05913
32555	Q7Z2J4
32555	Q9VDA0
32555	Q42006
32555	Q8BTR1
32555	Q8N9N1
32555	Q99PU2
32555	P0A8N7
32555	Q3THK3
32555	Q9C9B9
32555	Q80Y28
32555	Q8IV63
32555	Q3TSU7
32555	Q9C9K3
32555	Q6AY96
32555	O94416
32555	O81437
32555	Q8LBR4
32555	A2AE31
32555	Q9C664
32555	Q960K4
32555	P76116
32555	Q5XKB2
32555	Q9H9M0
32555	Q5VXQ5
32555	Q5M810
32555	Q9H270
32555	Q53QT4
32555	Q6P4C9
32555	Q27537
32555	Q57YV5
32555	Q3TIV6
32555	Q8C292
32555	Q8VY11
32555	P35269
32555	Q5SQH5
32555	Q8MS57
32555	Q7Z7Q6
32555	Q3UT27
32555	Q3V3Z4
32555	Q9FYE9
32555	O16574
32555	Q6NN43
32555	A0JMI1
32555	Q6MZK4
32555	Q9W248
32555	Q8C2N8
32555	Q5QPD2
32555	Q54KD0
32555	Q3UDM1
32555	Q1ZXV0
32555	Q7M0H6
32555	Q8C1P5
32555	A6NGT8
32555	Q6TUE6
32555	Q9GQI2
32555	Q3TN75
32555	Q3UNW8
32555	Q8TD77
32555	P32319
32555	Q9FYL3
32555	Q496M5
32555	Q8K3G5
32555	P36066
32555	Q56Z63
32555	Q68HW7
32555	Q1ZXU9
32555	Q91Y23
32555	Q9R1U1
32555	Q6P1W8
32555	Q3U5G4
32555	Q504Z0
32555	Q9LFZ2
32555	Q8H145
32555	Q4W4Z1
32555	Q8R2P8
32553	Q9JLG1
32553	Q96CD8
32553	Q9GJE0
32553	A0N0N9
32553	Q8W4M5
32553	Q59GI2
32553	Q1ZXE3
32553	Q66X48
32553	Q9T0F4
32553	A0A9R9
32553	Q8C040
32553	O65379
32553	Q5SVM6
32553	Q5JP46
32553	A6NKJ9
32553	Q9GJD9
32553	Q8CCE5
32553	Q95QV2
32553	Q9LJE2
32553	P50088
32553	Q3TZM0
32553	Q3MS87
32553	Q8C1V4
32553	Q8C137
32553	O89063
32553	Q2YDW8
32553	Q9CVX4
32553	Q9GJD8
32553	Q7Z3R9
32553	Q42445
32553	Q5VSR6
32553	Q13013
32553	Q5VSR5
32553	O13527
32553	Q9P186
32553	Q8JGM6
32553	A5PF53
32553	Q9D481
32553	P47136
32553	Q91W86
32553	Q3T7C3
32553	Q86ST5
32553	Q9D255
32553	Q8SXM8
32553	Q42332
32553	Q568H4
32553	Q8GWA5
32553	Q6PE05
32553	O49369
32553	Q3T7C6
32553	Q5W4S7
32553	Q3UU40
32553	Q39125
32553	Q3E8B3
32553	Q99K92
32553	Q67ZE4
32553	Q6A003
32553	Q3U2P0
32553	A2RRE5
32553	Q2LKV2
32553	Q9CVK4
32553	Q12847
32553	Q8BRD0
32553	Q8BZ38
32553	Q3TMR1
32553	P78802
32553	Q19210
32553	P78857
32553	Q54BN3
32553	P41895
32553	Q3EB27
32553	Q86B14
32553	Q8C8E8
32553	Q56YZ2
32553	A0PJK0
32553	Q96KL4
32553	Q5SY84
32553	Q5ZKH2
32553	Q55D95
32553	Q2LK60
32553	Q7ZTW2
32553	Q9BL82
32553	Q0WNI9
32553	Q29675
32553	Q8HW99
32553	Q9W327
32553	Q05913
32553	Q7Z2J4
32553	Q9VDA0
32553	Q42006
32553	Q8BTR1
32553	Q8N9N1
32553	Q99PU2
32553	P0A8N7
32553	Q3THK3
32553	Q9C9B9
32553	Q80Y28
32553	Q8IV63
32553	Q3TSU7
32553	Q9C9K3
32553	Q6AY96
32553	O94416
32553	O81437
32553	Q8LBR4
32553	A2AE31
32553	Q9C664
32553	Q960K4
32553	P76116
32553	Q5XKB2
32553	Q9H9M0
32553	Q5VXQ5
32553	Q5M810
32553	Q9H270
32553	Q53QT4
32553	Q6P4C9
32553	Q27537
32553	Q57YV5
32553	Q3TIV6
32553	Q8C292
32553	Q8VY11
32553	P35269
32553	Q5SQH5
32553	Q8MS57
32553	Q7Z7Q6
32553	Q3UT27
32553	Q3V3Z4
32553	Q9FYE9
32553	O16574
32553	Q6NN43
32553	A0JMI1
32553	Q6MZK4
32553	Q9W248
32553	Q8C2N8
32553	Q5QPD2
32553	Q54KD0
32553	Q3UDM1
32553	Q1ZXV0
32553	Q7M0H6
32553	Q8C1P5
32553	A6NGT8
32553	Q6TUE6
32553	Q9GQI2
32553	Q3TN75
32553	Q3UNW8
32553	Q8TD77
32553	P32319
32553	Q9FYL3
32553	Q496M5
32553	Q8K3G5
32553	P36066
32553	Q56Z63
32553	Q68HW7
32553	Q1ZXU9
32553	Q91Y23
32553	Q9R1U1
32553	Q6P1W8
32553	Q3U5G4
32553	Q504Z0
32553	Q9LFZ2
32553	Q8H145
32553	Q4W4Z1
32553	Q8R2P8
32559	Q9GJE0
32559	A0N0N9
32559	Q8W4M5
32559	Q59GI2
32559	Q66X48
32559	Q9T0F4
32559	A0A9R9
32559	O65379
32559	Q5SVM6
32559	Q5JP46
32559	A6NKJ9
32559	Q9GJD9
32559	Q8CCE5
32559	Q95QV2
32559	Q9LJE2
32559	P50088
32559	Q3TZM0
32559	O14443
32559	Q3MS87
32559	Q8C1V4
32559	Q9H9Y4
32559	Q8C137
32559	O89063
32559	Q2YDW8
32559	Q9CVX4
32559	Q9GJD8
32559	O42906
32559	Q7Z3R9
32559	Q42445
32559	Q5VSR6
32559	Q13013
32559	Q5VSR5
32559	O13527
32559	Q9P186
32559	Q8JGM6
32559	Q8IVH4
32559	Q9D3W4
32559	Q9D481
32559	P47136
32559	Q91W86
32559	Q3T7C3
32559	Q9D255
32559	Q8SXM8
32559	Q42332
32559	Q568H4
32559	Q8GWA5
32559	Q6PE05
32559	O49369
32559	Q3T7C6
32559	Q5W4S7
32559	Q3UU40
32559	Q39125
32559	Q99K92
32559	Q67ZE4
32559	Q9FKS0
32559	Q3U2P0
32559	Q9LTY6
32559	Q2LKV2
32559	Q9CVK4
32559	Q12847
32559	Q8BRD0
32559	Q8BZ38
32559	Q3TMR1
32559	Q54BN3
32559	P41895
32559	Q86B14
32559	Q8C8E8
32559	A0PJK0
32559	Q96KL4
32559	Q5ZKH2
32559	Q55D95
32559	Q2LK60
32559	Q6PUR6
32559	Q7ZTW2
32559	Q9LK34
32559	Q0WNI9
32559	Q29675
32559	Q8HW99
32559	Q9W327
32559	Q05913
32559	Q06543
32559	Q7Z2J4
32559	Q42006
32559	Q9VDA0
32559	Q8BTR1
32559	Q8N9N1
32559	Q99PU2
32559	P0A8N7
32559	Q3THK3
32559	Q9C9B9
32559	Q80Y28
32559	Q8IV63
32559	Q9C9K3
32559	Q6ZM63
32559	Q6AY96
32559	O94416
32559	Q9UTL7
32559	O81437
32559	Q9C664
32559	Q960K4
32559	P76116
32559	Q5XKB2
32559	Q5VXQ5
32559	Q5M810
32559	Q9H270
32559	Q53QT4
32559	Q8VYB2
32559	Q27537
32559	Q57YV5
32559	Q3TIV6
32559	Q8C292
32559	Q8VY11
32559	P35269
32559	Q54C25
32559	Q5SQH5
32559	Q8MS57
32559	Q7Z7Q6
32559	Q3UT27
32559	Q3V3Z4
32559	Q9FYE9
32559	O16574
32559	Q6NN43
32559	Q6R518
32559	Q6MZK4
32559	Q9W248
32559	Q8C2N8
32559	Q8C7H1
32559	P46577
32559	Q8VEJ1
32559	Q5QPD2
32559	Q54KD0
32559	Q3UDM1
32559	Q8C1P5
32559	A6NGT8
32559	Q9GQI2
32559	Q3TN75
32559	P47122
32559	Q3UNW8
32559	Q8TD77
32559	Q08726
32559	P32319
32559	Q8K3G5
32559	Q496M5
32559	P36066
32559	Q56Z63
32559	Q68HW7
32559	Q91Y23
32559	Q9R1U1
32559	Q6P1W8
32559	Q9UHW5
32559	Q3U5G4
32559	Q9LFZ2
32559	Q4W4Z1
32559	Q8R2P8
6541	Q3TRS4
41	P0AEJ2
41	Q08908
41	P11454
41	P10378
41	P15047
41	P0ADI4
41	P19925
6559	P27213
6559	P09417
6559	Q03393
6559	P30793
6558	P27213
6558	P09417
6558	Q03393
6558	P30793
50657	O74446
50657	O14715
50658	O74446
50658	O14715
32561	Q9JLG1
32561	Q96CD8
32561	Q86ST5
32561	Q9BL82
32561	Q9VDJ9
32561	Q1ZXE3
32561	Q8C040
32561	Q3E8B3
32561	Q6A003
32561	A0JMI1
32561	A2RRE5
32561	Q3TSU7
32561	Q1ZXV0
32561	Q7M0H6
32561	Q8LBR4
32561	P78802
32561	A2AE31
32561	Q6TUE6
32561	Q19210
32561	P68209
32561	P78857
32561	Q9H9M0
32561	Q8LAD2
32561	Q3EB27
32561	Q9FYL3
32561	Q56YZ2
32561	A5PF53
32561	Q1ZXU9
32561	Q6P4C9
32561	Q5SY84
32561	Q504Z0
32561	Q8H145
50662	Q0WR60
50662	Q19749
50662	Q7KTK9
50662	Q5F3G9
50662	Q9FLQ4
50662	Q9M7Z1
50662	Q23571
50662	P08461
50662	Q9C8P0
50662	O59816
50662	O94681
50662	Q6QN92
50662	P19262
50662	Q9CY75
50662	P53395
50662	Q86TQ8
50662	P36957
50662	Q5BJB5
50662	O94709
50662	Q6DGX4
50662	Q86SW4
50662	Q9LUA6
50662	Q5I0P2
50662	Q9VXY3
50662	Q53XL7
50662	P10515
50662	P11182
50662	P23434
50662	Q5F326
50662	P11183
50662	Q5M729
50662	Q0WQF7
50662	Q16187
50662	Q9D2G2
50662	Q9QYU8
50662	Q9CV53
50662	Q9M724
50662	Q9LNK4
50662	P16451
50662	P12695
50662	Q01205
50662	Q804C3
50662	P0A6T9
50662	Q8RWN9
50662	Q8BMF4
50662	Q8CJG5
50662	Q6IBS5
50662	Q91WK5
50662	Q9SQI8
50662	Q6NW45
50662	Q54JV8
50662	Q9VM14
50662	Q7TND9
50662	P25855
50662	Q8LGH6
50662	Q5I6X8
50662	Q99PU6
50662	A2AWH7
50662	A2AWH8
50662	Q86TW7
50662	A2AWH6
50662	O82179
50662	Q16791
50662	Q6PHF5
50662	Q98UJ6
50662	P39726
50662	Q6B1U7
50662	Q5VVL7
50662	P36413
50662	O45148
50662	Q7ZVL3
50662	O64968
50662	Q8H107
50662	Q9VGQ1
50662	Q6NZW7
50662	Q5BKV3
50662	Q8BKZ9
50662	Q54TR7
50662	Q86YI5
50662	Q869Y7
50662	Q9U616
50662	O00330
50662	Q3TMF5
50662	Q9LQL0
70	Q90988
70	Q64256
70	A3KMD0
70	P02259
70	Q86XI2
70	P04553
70	Q6DFV1
70	Q62100
70	P02319
70	Q8CEM2
70	Q8CG48
70	P10118
70	P48996
70	Q8CG47
70	Q6ZQK0
70	P0ABT2
70	P07978
70	Q9NNZ6
70	P0ACF4
70	P22524
70	Q9C5Y4
70	P22523
70	Q8C156
70	P11248
70	P0ACF0
70	P15340
70	Q3MN80
70	Q9SN90
70	P04554
70	Q17390
70	P60293
70	Q8K2Z4
70	Q9FJL0
2000112	Q3UJM9
2000112	Q91VD0
2000112	A0MEC9
2000112	Q2V3D1
2000112	Q5SUZ5
2000112	Q5SUZ4
2000112	P89504
2000112	Q9NQW5
2000112	Q9WVB3
2000112	Q8CFD5
2000112	P27434
2000112	A4GWB8
2000112	Q058I4
2000112	Q55DJ2
2000112	Q0WWA0
2000112	Q29PS1
2000112	Q5RHV2
2000112	O17026
2000112	Q54ET4
2000112	Q0WRG6
2000112	Q6LDQ4
2000112	Q6LDN7
2000112	Q13051
2000112	Q9H3V4
2000112	Q0WWM1
2000112	Q1LYW5
2000112	Q3UKQ7
2000112	Q058H9
2000112	Q0WTM6
2000112	A4FVR3
2000112	Q29Q72
2000112	A7BI37
2000112	Q0WPM8
2000112	Q9ES41
2000112	Q3U9K6
2000112	Q8LBV3
2000112	Q0V866
2000112	Q3UEJ9
2000112	Q700D1
2000112	Q9VG76
2000112	Q761V2
2000112	Q4PSR2
2000112	Q542T3
2000112	Q0WNC3
2000112	Q2V3Y7
2000112	A2I9Z1
2000112	Q147M2
2000112	A4GWD0
2000112	Q19RW5
2000112	Q1ECH9
2000112	P0A707
2000112	Q19RW6
2000112	Q0WSE5
2000112	Q6I9N3
2000112	A2I9Z0
2000112	Q67YM5
2000112	Q3E9K2
2000112	Q700E5
2000112	Q0WTF3
2000112	A0MF52
2000112	Q9ERP9
2000112	Q1HGV1
2000112	Q0WTZ3
2000112	Q1HGV2
2000112	A0MET5
2000112	Q1HGV0
2000112	Q13216
2000112	Q1HGV3
2000112	Q1PEB9
2000112	P0A9P6
2000112	Q147N6
2000112	Q3TW14
2000112	Q4FEW1
2000112	A2I9Y7
2000112	Q0WKX3
2000112	Q62511
2000112	Q9H808
2000112	Q63785
2000112	Q3U169
2000112	Q6H942
2000112	Q1PEU5
2000112	Q8L9J5
2000112	Q06720
2000112	Q96JP5
2000112	Q2WFZ8
2000112	Q3E8H1
6633	Q9BSN4
6633	P27247
6633	A4UCS3
6633	Q9D550
6633	Q54LE4
70469	Q5MBF0
70469	Q50HP6
70469	Q35042
70469	A0T3B2
70469	A4ZFZ3
70469	O13691
70469	A0T3B5
70469	Q34575
70469	Q10217
70469	Q34574
70469	Q2XV08
6629	Q71UV2
6629	A6H8L5
6629	Q9VPH3
6629	Q8SXG0
6629	Q6DHN9
6629	Q4V4U1
6629	Q3UCH4
6629	Q8MXR3
6629	O62398
6629	Q8T3F2
6629	Q54DE7
6629	Q8I0Q6
6629	Q9VXY8
6629	Q9VQC2
6629	Q0QJZ3
6629	Q4V6L0
6629	Q53HW6
6629	O80959
6629	Q6IAV0
6629	Q3U831
6629	Q6NWY0
6629	Q803Y3
6629	Q66HD1
6629	Q3UAX2
6629	Q7KUD4
6629	Q5BKQ4
6629	Q54DN7
6629	Q54HM9
6629	Q9SV43
6629	Q3UB98
6629	Q3E9P5
6629	Q54LE4
6629	Q3U841
6629	Q4FJQ8
6629	Q3U5U0
6629	Q3UCD4
6629	Q3TA44
6629	A3KNP7
6629	Q54CM2
6629	Q9VQ96
6629	Q3ED25
6629	Q9FIY1
6629	Q3U784
6629	Q1LWA7
6629	Q3UC81
6629	Q9VT60
6629	Q3U715
6629	Q3U713
6629	Q3U5K0
6629	Q7T359
6629	Q8LDK8
6629	Q9N5L3
6629	Q54GD5
6629	A4UCS3
6629	P54316
6629	Q6NPP7
6629	P54315
6629	Q9TYS0
6629	Q9VB88
6629	Q9M1I6
6629	Q9VB89
6629	P75987
6629	Q9VX69
6629	A5PEW6
6629	Q4VBW7
6629	Q9SZQ3
6629	Q7TPX2
6629	O23180
6629	Q9VZN6
6629	Q8C562
6629	Q542L4
6629	O23181
6629	Q93ZQ3
6629	Q9M1W9
6629	Q54JJ8
6629	Q4V3P9
6629	Q9N5Z7
6629	Q54QX7
6629	O23179
6629	Q3UBE9
6629	Q29R25
6629	Q9W448
6629	Q54QX6
6629	Q54QX5
6629	Q8MR13
6629	Q3U613
6629	Q3U807
6629	Q9D550
6629	Q54CR1
6629	Q9C879
6629	Q55G69
6629	Q8SXQ6
6629	Q6P2U2
6629	Q95YD2
6629	Q54IM6
6629	Q9VLU1
6629	Q8H133
6629	Q20500
6629	Q8L3P2
6629	Q3UB54
6629	Q3U6S8
6629	Q9BSN4
6629	Q3UC44
6629	Q8LBT5
6629	Q9VB92
6629	Q9VB91
6629	Q9VB90
6629	P35845
6629	Q22152
6629	Q4V6A2
6629	Q3UCZ2
6629	Q3UN31
6629	Q3U9P4
6629	Q18948
6631	Q9BSN4
6631	P27247
6631	A4UCS3
6631	Q9D550
6631	Q54LE4
87	P0ABT2
87	P07978
87	O94525
87	Q64256
87	A3KMD0
87	Q9NNZ6
87	P0ACF4
87	P02259
87	P22524
87	P22523
87	P04553
87	P11248
87	P0ACF0
87	P15340
87	Q3MN80
87	Q62100
87	P02319
87	Q8CEM2
87	P04554
87	P10118
87	P48996
87	P60293
2250	P48740
2250	P98064
6596	P78829
6596	Q6P7R3
6596	O01579
6596	Q2F835
6596	Q801V3
6596	Q5ZJ04
6596	Q6P078
6596	A2A821
6596	Q568S0
6596	Q75JL7
6596	Q8QHL1
6596	Q6AYN0
6596	Q6P6X7
6595	P78829
6595	Q6P7R3
6595	O01579
6595	Q2F835
6595	Q801V3
6595	Q5ZJ04
6595	Q6P078
6595	A2A821
6595	Q568S0
6595	Q75JL7
6595	Q8QHL1
6595	Q6AYN0
6595	Q6P6X7
15267	Q96SC2
15267	Q3LU46
15267	Q42241
15267	Q8CCJ1
15267	Q96SC1
15267	Q9PTG2
15267	Q3LU47
15267	A2CG70
15267	Q9PTG5
15267	Q6BET2
15267	Q86LG2
15267	Q8CJ99
15267	Q5V9X8
15267	Q80UY2
15267	Q8I4G5
15267	Q8BWJ6
15267	O35209
15267	A4QP05
15267	O61220
15267	Q9VW35
15267	Q52PU4
15267	Q4QYD9
15267	Q7T321
15267	Q3KP77
15267	Q8I4G4
15267	Q8BSF5
15267	Q4W5L9
15267	Q3KP78
15267	Q2M3L1
15267	O17274
15267	Q9UHA9
15267	Q59G17
15267	Q53HA8
15267	A6PVT8
15267	A6PVT7
15267	Q3UGP8
15267	Q9P0J7
15267	Q80XL8
15267	Q61418
15267	P51797
15267	Q9CX88
15267	P51799
15267	Q8BTM1
15267	P51798
15267	Q8C853
15267	Q9UHB0
15267	P51791
15267	Q6AY44
15267	P51790
15267	Q9WVD4
15267	Q8C3I3
15267	P51795
15267	Q9VX46
15267	P51794
15267	Q8BLY4
15267	Q6NQV8
15267	A2A5W7
15267	A2A5W8
15267	Q9W201
15267	Q8T666
15267	Q09HS5
15267	Q19186
15267	O35454
15267	O08660
15267	Q55EA0
15267	Q9VVL1
15267	O70496
15267	Q7YX13
15267	Q7ZZ89
15267	Q7M6Y8
15267	Q9CUV0
15267	Q3UPY7
15267	Q86LH1
15267	Q8BYS2
15267	Q54EU5
15267	Q9BZ15
15295	Q102R8
15295	O95528
15295	Q7K2U8
15295	P0AGA6
15295	Q8VCV9
15295	Q9JIF3
15295	Q9ZQP6
15295	Q9ZNS0
15295	Q9D8I5
15295	P43427
15295	P42833
15295	Q6P506
15295	Q3U2J2
15295	Q9SFG0
15295	P13181
15295	Q8L6Z8
15295	Q8R520
15295	Q8R521
15295	Q8R522
15295	Q5VVW0
15295	Q68FZ1
15295	Q6V7K3
15295	P53631
15295	O65413
15295	P32721
15295	P32720
15295	P24241
15295	Q94CI6
15295	Q0WWW9
15295	Q3TLU5
15295	Q94CI7
15295	Q5VVV4
15295	Q9SCW7
15295	Q5VVV5
15295	Q5VVV3
15295	P00550
15295	Q5VVV9
15295	A2A7P3
15295	Q5VVV6
15295	Q95YI5
15295	Q5VVV7
15295	Q9XIH6
15295	P20966
15295	P53403
15295	P14246
15295	Q62048
15295	P38206
15295	P0AGC0
15295	Q9BS91
15295	Q10354
15295	Q2V4B9
15295	P13866
15295	Q3ECP7
15295	Q0WQ04
15295	Q7KK97
15295	Q9LTP6
15295	P19357
15295	Q9XIH7
15295	Q9NY64
15295	Q9SFE9
15295	P69783
15295	Q941R4
15295	Q8WZJ9
15295	Q93Z80
15295	Q9VHT4
15295	Q4F7G0
15295	P31750
15295	Q8K4S3
15295	Q90X48
15295	Q285P3
15295	Q6DFZ5
15295	Q0P512
15295	Q6LEA1
15295	Q67YF8
15295	Q6LEA2
15295	Q7XA64
15295	Q6LEA0
15295	Q6PAU8
15295	Q9VDD7
15295	P05706
15295	Q9NY91
15295	Q9W429
15295	Q6LEA4
15295	Q6LEA3
15295	Q84L09
15295	Q84L08
15295	P58035
15295	Q8IRI6
15295	Q8CIA5
15295	P30606
15295	O14091
15295	O80605
15295	P30605
15295	Q96290
15295	P31749
15295	Q9NTN3
15295	P69795
15295	Q9FYG3
15295	P69797
15295	P31639
15295	P04982
15295	P0AE24
15295	P0AE26
15295	P46896
15295	Q8VHD6
15295	A2AR26
15295	P40004
15295	A2AR27
15295	P37188
15295	Q93890
15295	Q9FRL3
15295	Q3UHK1
15295	Q9ET37
15295	Q9JJZ1
15295	P40107
15295	Q7ZWH3
15295	P41036
15295	Q99JJ2
15295	P43581
15295	Q10286
15295	P69786
15295	P69789
15295	P56579
15295	P56580
15295	Q6P4C1
15295	Q66HX0
15295	Q496K8
15295	Q923I7
15295	P76773
15295	Q8AWB6
15295	P37177
15295	Q80T22
15295	P04983
15295	Q76EJ3
15295	P39835
15295	P69791
15295	P57057
15295	Q3T9X0
15295	Q8NCC5
15295	Q90592
15295	Q504W2
15295	Q8NCC2
15295	O44616
15295	Q8BIV7
15295	P0AEP1
15295	P23586
15295	P23585
15295	Q9LT15
15295	Q969S0
15295	Q9WU81
15295	Q6NWF1
15295	Q7ZW46
15295	O59932
15295	Q9P3U6
15295	Q5BKP8
15295	Q5VVW5
15295	Q5JZY2
15295	P36881
15295	Q6NNA9
15295	Q5Q0U0
15295	Q8GXK5
15295	Q8AYP6
15295	Q8GW61
15295	Q61420
15295	P39301
15295	Q8R1T4
15295	P77272
15295	Q9S845
15295	Q59F54
15295	P10870
15295	P31122
15295	P93051
15295	P27125
15295	Q968A5
15295	P02943
15295	Q9FMX3
15295	Q8TDC5
15295	P69856
15295	Q8TDC7
15295	Q8TDC6
15295	Q6GTI3
15295	A4ZYQ5
15295	Q7Z118
15295	P0AGI1
15295	Q9U622
15295	P0AGI4
15295	Q94KE0
15295	Q0WQ63
15295	A1A5Y3
15295	Q59GX2
15295	Q9Y2D2
15295	P87041
15295	P32155
15295	P0A930
15295	Q05BQ3
15295	P0A932
15295	P32154
15295	Q8TD20
15295	P32676
15295	Q8GXR2
15295	Q3TPL8
15295	P32672
15295	Q5M8T2
15295	Q92339
15295	Q8R1N7
15295	P32670
15295	P68187
15295	Q9SD00
15295	P68183
15295	P39924
15295	P0AC96
15295	P0AA04
15295	P0AC94
15295	P42904
15295	P40441
15295	P40440
15295	P42905
15295	Q4FJP8
15295	P28568
15295	Q8VZT3
15295	P42909
15295	P38695
15295	Q12520
15295	Q9WV38
15295	P31452
15295	O74849
15295	Q5ERC7
15295	Q9UGQ3
15295	Q47706
15295	Q8BFW9
15295	P53790
15295	P77439
15295	P38156
15295	P53792
15295	P02921
15295	Q9NRM0
15295	P02924
15295	P78383
15295	P69831
15295	Q9Y2W3
15295	P78382
15295	P02925
15295	Q15121
15295	O43826
15295	Q6LE97
15295	Q59GK1
15295	P78381
15295	Q6LE99
15295	Q63235
15295	Q5TF39
15295	Q9SX48
15295	Q02334
15295	Q8WZ05
15295	Q7KJP2
15295	Q8MUU0
15295	P69826
15295	Q8BTN2
15295	Q8LPQ8
15295	P69828
15295	Q39232
15295	Q39231
15295	P39344
15295	Q8TDB8
15295	P12336
15295	Q59GJ7
15295	Q6AXR5
15295	Q8L885
15295	P69824
15295	Q9R0M8
15295	P02916
15295	Q12300
15295	Q94AF9
15295	P31436
15295	Q93YP9
15295	O74969
15295	Q18779
15295	P54745
15295	Q8BTM5
15295	Q8C3K6
15295	P39003
15295	Q39228
15295	P39004
15295	O94302
15295	P54854
15295	P69811
15295	P09835
15295	P0AEE5
15295	P09836
15295	A2A4V1
15295	Q8WYM5
15295	Q8WYM4
15295	Q9C8X2
15295	P09323
15295	P69816
15295	P08722
15295	P11166
15295	P11168
15295	Q8TFG1
15295	P11167
15295	P11169
15295	Q8WYM3
15295	Q5U318
15295	Q9FE59
15295	Q921R7
15295	P69801
15295	P39363
15295	P39365
15295	P0AAF3
15295	P69808
15295	P17809
15295	P0A712
15295	P54862
15295	P69805
15295	P39265
15295	Q0WVE9
15295	P23200
15295	Q921A2
15295	A4QN56
15295	Q56ZZ7
15295	Q8TED4
15295	Q3TD17
15295	Q762D5
15295	P10907
15295	Q6A329
15295	Q9BYW1
15295	P47185
15295	Q07647
15295	P0AGF4
15295	Q8BLF7
15295	Q5F3N0
15295	Q6PXP3
15295	P87110
15295	P32037
15295	Q96A29
15295	P40885
15295	P42911
15295	Q8RWK4
15295	Q8LBI9
15295	P42910
15295	Q93Y91
15295	Q9UTK8
15295	P40886
15295	P36672
15295	P19642
15295	P77579
15295	Q6AWX0
15295	Q8L7R8
15295	P78831
15295	P22732
15295	P0AAG8
15295	P32466
15295	P32465
15295	Q56Z54
15295	P0AEX9
15295	P32467
15295	Q3UN21
15295	P97858
15295	P15685
15295	P47196
15295	Q9M0Z9
15295	Q9LNV3
15295	P03841
15295	P08839
15295	Q8BGF8
15295	Q3UDF0
15295	Q3TN71
15295	Q03697
15295	O04249
15295	Q8WXF9
15295	P0A830
15295	P14142
15295	P37387
15295	P37388
15295	Q9ZVK6
15295	O04036
15295	P14672
15295	Q3TIT8
15295	Q7SY29
15295	Q9SBA7
15295	Q04162
15295	Q8BZR3
15295	Q0WUU6
15295	P17334
15294	Q102R8
15294	O95528
15294	Q7K2U8
15294	P0AGA6
15294	Q8VCV9
15294	Q9JIF3
15294	Q9ZQP6
15294	Q9ZNS0
15294	Q9D8I5
15294	P43427
15294	P42833
15294	Q6P506
15294	Q3U2J2
15294	Q9SFG0
15294	P13181
15294	Q8L6Z8
15294	Q5VVW0
15294	Q68FZ1
15294	Q6V7K3
15294	P53631
15294	O65413
15294	P32721
15294	P32720
15294	P24241
15294	Q94CI6
15294	Q0WWW9
15294	Q3TLU5
15294	Q94CI7
15294	Q5VVV4
15294	Q9SCW7
15294	Q5VVV5
15294	Q5VVV3
15294	P00550
15294	Q5VVV9
15294	A2A7P3
15294	Q5VVV6
15294	Q95YI5
15294	Q5VVV7
15294	Q9XIH6
15294	P20966
15294	P53403
15294	P14246
15294	Q62048
15294	P38206
15294	P0AGC0
15294	Q9BS91
15294	Q10354
15294	Q2V4B9
15294	Q3ECP7
15294	Q0WQ04
15294	Q7KK97
15294	Q9LTP6
15294	P19357
15294	Q9XIH7
15294	Q9NY64
15294	Q9SFE9
15294	P69783
15294	Q941R4
15294	Q8WZJ9
15294	Q93Z80
15294	Q9VHT4
15294	Q4F7G0
15294	P31750
15294	Q8K4S3
15294	Q90X48
15294	Q285P3
15294	Q6DFZ5
15294	Q0P512
15294	Q6LEA1
15294	Q67YF8
15294	Q6LEA2
15294	Q7XA64
15294	Q6LEA0
15294	Q6PAU8
15294	Q9VDD7
15294	P05706
15294	Q9NY91
15294	Q9W429
15294	Q6LEA4
15294	Q6LEA3
15294	Q84L09
15294	Q84L08
15294	P58035
15294	Q8IRI6
15294	Q8CIA5
15294	P30606
15294	O14091
15294	O80605
15294	P30605
15294	Q96290
15294	P31749
15294	Q9NTN3
15294	P69795
15294	Q9FYG3
15294	P69797
15294	P31639
15294	P04982
15294	P0AE24
15294	P0AE26
15294	P46896
15294	Q8VHD6
15294	A2AR26
15294	P40004
15294	A2AR27
15294	P37188
15294	Q93890
15294	Q9FRL3
15294	Q3UHK1
15294	Q9ET37
15294	Q9JJZ1
15294	P40107
15294	Q7ZWH3
15294	P41036
15294	Q99JJ2
15294	P43581
15294	Q10286
15294	P69786
15294	P69789
15294	P56579
15294	P56580
15294	Q6P4C1
15294	Q66HX0
15294	Q496K8
15294	Q923I7
15294	P76773
15294	Q8AWB6
15294	P37177
15294	Q80T22
15294	P04983
15294	Q76EJ3
15294	P39835
15294	P69791
15294	P57057
15294	Q3T9X0
15294	Q8NCC5
15294	Q90592
15294	Q504W2
15294	Q8NCC2
15294	O44616
15294	Q8BIV7
15294	P0AEP1
15294	P23586
15294	P23585
15294	Q9LT15
15294	Q969S0
15294	Q9WU81
15294	Q6NWF1
15294	Q7ZW46
15294	O59932
15294	Q9P3U6
15294	Q5BKP8
15294	Q5VVW5
15294	Q5JZY2
15294	P36881
15294	Q6NNA9
15294	Q5Q0U0
15294	Q8GXK5
15294	Q8AYP6
15294	Q8GW61
15294	Q61420
15294	P39301
15294	Q8R1T4
15294	P77272
15294	Q9S845
15294	Q59F54
15294	P10870
15294	P31122
15294	P93051
15294	P27125
15294	Q968A5
15294	P02943
15294	Q9FMX3
15294	Q8TDC5
15294	P69856
15294	Q8TDC7
15294	Q8TDC6
15294	Q6GTI3
15294	A4ZYQ5
15294	Q7Z118
15294	P0AGI1
15294	Q9U622
15294	P0AGI4
15294	Q94KE0
15294	Q0WQ63
15294	A1A5Y3
15294	Q59GX2
15294	Q9Y2D2
15294	P87041
15294	P0A930
15294	P32155
15294	Q05BQ3
15294	P0A932
15294	P32154
15294	Q8TD20
15294	P32676
15294	Q8GXR2
15294	Q3TPL8
15294	P32672
15294	Q5M8T2
15294	Q92339
15294	Q8R1N7
15294	P32670
15294	P68187
15294	Q9SD00
15294	P68183
15294	P39924
15294	P0AC96
15294	P0AA04
15294	P0AC94
15294	P42904
15294	P40441
15294	P40440
15294	P42905
15294	Q4FJP8
15294	P28568
15294	Q8VZT3
15294	P42909
15294	P38695
15294	Q12520
15294	Q9WV38
15294	P31452
15294	O74849
15294	Q5ERC7
15294	Q9UGQ3
15294	Q47706
15294	Q8BFW9
15294	P77439
15294	P38156
15294	P02921
15294	Q9NRM0
15294	P02924
15294	P78383
15294	P69831
15294	Q9Y2W3
15294	P78382
15294	P02925
15294	Q15121
15294	O43826
15294	Q6LE97
15294	Q59GK1
15294	P78381
15294	Q6LE99
15294	Q63235
15294	Q5TF39
15294	Q9SX48
15294	Q02334
15294	Q8WZ05
15294	Q7KJP2
15294	Q8MUU0
15294	P69826
15294	Q8BTN2
15294	Q8LPQ8
15294	P69828
15294	Q39232
15294	Q39231
15294	P39344
15294	Q8TDB8
15294	P12336
15294	Q59GJ7
15294	Q6AXR5
15294	Q8L885
15294	P69824
15294	Q9R0M8
15294	P02916
15294	Q12300
15294	Q94AF9
15294	P31436
15294	Q93YP9
15294	O74969
15294	Q18779
15294	P54745
15294	Q8BTM5
15294	Q8C3K6
15294	P39003
15294	Q39228
15294	P39004
15294	O94302
15294	P54854
15294	P69811
15294	P09835
15294	P0AEE5
15294	P09836
15294	A2A4V1
15294	Q8WYM5
15294	Q8WYM4
15294	Q9C8X2
15294	P09323
15294	P69816
15294	P08722
15294	P11166
15294	P11168
15294	Q8TFG1
15294	P11167
15294	P11169
15294	Q8WYM3
15294	Q5U318
15294	Q9FE59
15294	Q921R7
15294	P69801
15294	P39363
15294	P39365
15294	P0AAF3
15294	P69808
15294	P17809
15294	P0A712
15294	P54862
15294	P69805
15294	P39265
15294	Q0WVE9
15294	P23200
15294	Q921A2
15294	A4QN56
15294	Q56ZZ7
15294	Q8TED4
15294	Q3TD17
15294	Q762D5
15294	P10907
15294	Q6A329
15294	Q9BYW1
15294	P47185
15294	Q07647
15294	P0AGF4
15294	Q8BLF7
15294	Q5F3N0
15294	Q6PXP3
15294	P87110
15294	P32037
15294	Q96A29
15294	P40885
15294	P42911
15294	Q8RWK4
15294	Q8LBI9
15294	P42910
15294	Q93Y91
15294	Q9UTK8
15294	P40886
15294	P36672
15294	P19642
15294	P77579
15294	Q6AWX0
15294	Q8L7R8
15294	P78831
15294	P22732
15294	P0AAG8
15294	P32466
15294	P32465
15294	Q56Z54
15294	P0AEX9
15294	P32467
15294	Q3UN21
15294	P97858
15294	P15685
15294	P47196
15294	Q9M0Z9
15294	Q9LNV3
15294	P03841
15294	P08839
15294	Q8BGF8
15294	Q3UDF0
[truncated: 182,659 more rows]
