# Supplementary material for: Quality of Computationally Inferred Gene Ontology Annotations
Source: PLoS Comput Biol. 2012 May 31;8(5):e1002533. doi: 10.1371/journal.pcbi.1002533 (PMC3364937; doi:10.1371/journal.pcbi.1002533)
Supplement: Dataset S1 — A zip archive containing a list of removed and rejected annotations; each table contains the data for one evidence or reference code. (ZIP) [file pcbi.1002533.s002.zip › RejectedUniProtIDs/GOrefGenomes_goref_20080116vsgoref_20110111_GO_REF0000019_rejectedUniProtIDs.txt]

GOindex	UniProtID
52547	O35147
52547	Q07815
52547	O15287
52547	P01109
52547	Q99ML1
52547	P98170
2	P54098
3	P51659
3	P22985
3	P60323
3	P97326
3	P25236
3	P08581
3	P51636
3	P47226
3	P54310
3	Q90867
3	Q6ZWR4
3	P83829
3	P13569
3	P55285
3	P55769
3	Q14353
3	P07872
3	P10868
3	Q8WWH4
3	P41034
3	P36544
3	P06865
3	Q8WZ74
3	Q05066
3	Q9NUY9
3	P49638
3	P49908
3	Q8NEP4
3	Q07815
3	P07727
3	P09544
3	P47754
3	Q5ZIL4
3	P04554
3	P21552
3	Q9JKU6
3	P55770
3	Q6PDV7
3	Q5ZK40
3	Q9Z0H3
52548	O35147
52548	Q07815
52548	O15287
52548	P01109
52548	Q99ML1
52548	P98170
19	P97679
18	P97679
35235	P13637
38	P51659
35239	P19336
35239	O60353
35239	Q9EPV5
35239	P55879
35239	Q9BYB0
35239	Q9ES72
35239	P61073
35239	P23512
41	Q9NYZ2
45	Q9H492
35249	P23819
49	Q8IV42
53	P04424
35257	Q92506
35257	Q03958
35257	O15209
35257	Q9Z0G7
35257	Q91YR7
35257	O15212
35257	O35730
35257	P17955
35257	Q61193
35257	Q06587
35257	Q8CDC7
35257	Q96C00
35258	Q91YR7
35270	P26367
35270	P55879
35270	O57337
35270	O93353
35270	P28069
35270	Q7T3J5
35270	P31249
35270	Q90867
70	Q5F3U9
35267	P60122
35265	P30371
35264	P43428
35264	Q62771
35264	Q14353
35264	P10868
35264	P47196
35264	P05370
35264	P31749
70469	Q9ERS2
70469	Q9CQ75
70469	Q9CQZ5
70469	Q9DCT2
79	P46527
35272	Q15465
35272	Q9UNE0
35272	Q922B6
35272	Q91035
35272	Q63673
35272	P26367
35272	Q6Q0C0
8757	Q5F3N1
84	Q8VE37
84	Q14186
70482	P02787
70482	Q9JHS2
70482	Q921I1
70482	P22967
70482	P04424
87	Q13509
87	P09225
87	P41155
87	Q8VE37
87	P01374
87	P48030
87	O88995
87	Q5F3U9
87	P01134
87	Q8IZU3
87	Q7TSC1
86	O14757
43954	Q8N328
35282	Q8QGX4
35282	P50222
35282	Q6EV70
82	Q8VE37
35295	P19336
35295	O60353
35295	Q8VD46
35295	P16636
35295	Q8WZ74
35295	Q9H0B8
35295	P55879
35295	P51636
35295	P47226
35295	Q9ES72
35295	P61073
35295	Q13510
35295	Q9EPV5
35295	P47754
35295	Q9BYB0
35295	O57337
35295	P28300
35295	Q8WWH4
35295	P43691
35295	P57082
35295	P23512
96	P42898
97	P42898
70507	Q8VD46
70507	P13569
70507	Q8WZ74
70507	P09544
70507	P47754
70507	P51636
70507	P47226
70507	Q8WWH4
70507	P21552
70507	Q9QYR6
70507	P46527
70513	Q07815
35313	P80203
127	Q5BK62
43933	Q8VD46
43933	Q8VC74
43933	Q8WZ74
43933	P02650
43933	P47226
43933	P70281
43933	P23415
43933	Q9DG45
43933	Q07815
43933	P10412
43933	Q90694
43933	P13569
43933	P09544
43933	P47754
43933	P16402
43933	P97679
43933	P08226
43933	Q6RUV5
43933	Q8WWH4
43933	P21552
43933	Q9QYR6
43933	P60766
43933	P46527
43933	Q08189
123	P60122
122	P28361
122	P97832
122	Q9BPY8
122	P55879
122	O57337
122	Q15596
122	O96004
122	P15884
122	O60248
122	Q4KLY4
122	P51532
122	Q80TY4
139	Q6S5C2
139	O15155
139	Q9UJJ9
35085	Q717R9
61351	P55879
61351	P35221
61351	Q9PWH2
159	P36876
159	Q6P1F6
35091	Q5U316
35091	Q8R2V5
35091	Q6PHN9
35091	Q9HB20
52689	Q3MJ16
52689	Q68DD2
52689	P97391
52689	P55159
52689	P28039
35095	P09483
35095	P12392
35095	P26153
149	Q8VD46
149	P13569
149	Q8WZ74
149	P09544
149	P47754
149	P47226
149	Q8WWH4
149	P21552
35094	P09483
35094	P12392
35094	P26153
35093	P70281
35092	P70281
151	Q922B6
151	P51156
151	Q62940
151	Q4KLY4
35113	P28361
35113	Q2A121
35113	P56179
35113	P82471
35113	P57082
35113	Q90867
35113	O75197
35107	P28361
35107	Q2A121
35107	P56179
35107	P82471
35107	P57082
35107	Q90867
35107	O75197
35108	P28361
35108	Q2A121
35108	P56179
35108	P82471
35108	P57082
35108	Q90867
35108	O75197
166	Q92963
166	Q7TST0
166	Q9D411
166	P23150
166	Q922B6
166	Q80UW5
166	P28063
166	P13765
166	P01910
166	Q08189
166	P80203
166	Q6Q0C0
166	P04228
166	P04224
166	P04227
166	P30033
166	P29777
166	P01904
166	P14434
166	P14435
166	P14436
166	P28078
166	P14437
166	P14438
166	P14439
165	Q5ZIP2
165	Q8VDA6
165	Q99836
165	P51156
165	P08581
165	Q9Y2Q5
165	Q6ZQ29
165	P08700
165	Q9EPY0
165	Q5U204
165	Q9UHA4
165	Q13480
165	Q922B6
165	P48030
165	Q9BYB0
165	Q5T686
165	Q8N328
165	Q7Z698
165	P01134
165	O88850
165	Q8BX35
186	Q5ZIP2
186	Q6ZQ29
186	Q8N328
186	Q9Y2Q5
186	Q5U204
186	Q9UHA4
187	Q13480
187	Q8VDA6
187	P48030
187	Q5T686
187	P08581
187	Q8N328
187	P01134
185	Q922B6
185	P51156
70585	Q07815
70585	Q8VC74
70585	Q9Y371
188	Q7Z698
35150	Q8VD46
35150	Q8WZ74
35150	P09544
35150	P47754
35150	P01258
35150	P51636
35150	P47226
35150	Q05915
35150	Q8WWH4
35150	P21552
35150	P05370
35150	P30793
70603	Q5ZK40
35148	O60353
35148	Q9EPV5
35148	Q9BYB0
209	O60291
70633	Q8VD46
70633	Q8WZ74
70633	P09544
70633	P47754
70633	P51636
70633	P47226
70633	Q8WWH4
70633	P21552
239	P97679
61387	P53667
228	Q8NDV3
228	P84243
228	P84245
228	Q8VE37
228	Q8IZU3
228	P84247
228	P97690
228	Q4KLY4
226	Q8VD46
226	Q8WZ74
226	P51636
226	P47226
226	P97690
226	P60517
226	P13569
226	P09544
226	P47754
226	Q8VE37
226	P97679
226	Q8WWH4
226	P21552
226	Q9QYR6
226	P46527
35188	Q12824
35188	P51532
70647	Q922B6
70647	P51156
70647	P62989
70647	P62991
70647	P62986
70647	P62982
70647	O60291
70647	Q4KLY4
70647	P79781
70167	P58366
70167	P13609
70167	P02765
9072	Q96RQ9
272	P43428
279	Q8NDV3
279	Q13509
279	Q8VHH7
279	O88995
279	Q5F3U9
279	Q8IZU3
279	P97690
279	Q7TSC1
279	P09225
279	Q8VE37
279	P41155
279	P01374
279	P48030
279	P97679
279	P33552
279	P01134
279	Q924M5
70161	Q8VD46
70161	Q8WZ74
70161	Q86SJ6
70161	P51636
70161	P47226
70161	P35221
70161	P13569
70161	P09544
70161	P47754
70161	Q7TP36
70161	P53667
70161	Q7TPR4
70161	Q6W3B0
70161	Q8WWH4
70161	P21552
278	Q13509
278	O14757
278	O88995
278	Q5F3U9
278	Q8IZU3
278	P97690
278	Q4KLY4
278	Q7TSC1
278	P09225
278	Q8VE37
278	P41155
278	Q62771
278	P01374
278	P48030
278	O88677
278	Q14186
278	P01134
70160	Q9Y2J4
70160	P57739
70160	P56747
70160	Q7TP36
9083	P11960
9083	P50136
9081	P11960
9081	P50136
280	Q13509
280	P09225
280	P41155
280	Q8VE37
280	P01374
280	P48030
280	O88995
280	Q5F3U9
280	P01134
280	Q8IZU3
280	Q7TSC1
287	Q9D411
287	Q08189
70168	P13609
70168	P02765
9086	P42898
9058	Q9BW11
9058	P85037
9058	P50580
9058	Q99717
9058	Q15329
9058	Q7TNK8
9058	Q63850
9058	P28361
9058	O88665
9058	Q05639
9058	P06702
9058	P80203
9058	Q6S5C2
9058	P22932
9058	P46937
9058	P46936
9058	Q08122
9058	Q91ZW6
9058	O15016
9058	Q5ZK63
9058	Q9ERS2
9058	Q64201
9058	O95467
9058	Q07917
9058	Q08705
9058	P97793
9058	P62632
9058	Q99836
9058	P54275
9058	Q8IV42
9058	Q804A9
9058	Q15596
9058	P70555
9058	Q96BK5
9058	P05370
9058	Q9Y5V3
9058	Q9BQG0
9058	Q91YR7
9058	Q9UJJ9
9058	P43691
9058	Q9BT81
9058	Q5ZKG2
9058	P26367
9058	P82995
9058	Q7TT37
9058	Q9Y371
9058	P79781
9058	P11960
9058	P62989
9058	Q06413
9058	P21453
9058	P62986
9058	P37243
9058	P62982
9058	P82471
9058	Q96PD6
9058	Q2TBE6
9058	Q80Z29
9058	Q99MA0
9058	O96020
9058	Q9NXF8
9058	P55879
9058	Q9QYF3
9058	P54098
9058	P17955
9058	Q90867
9058	P31213
9058	Q80TY4
9058	P55157
9058	P62991
9058	Q9Y6X1
9058	P36544
9058	Q8R0S1
9058	P56225
9058	Q9ES73
9058	O60248
9058	Q9EPY0
9058	Q5ZMA2
9058	P23771
9058	P12694
9058	Q8VHU4
9058	Q924M5
9058	Q9CWW7
9058	Q9BPY8
9058	Q99M64
9058	P27656
9058	Q5ZHS1
9058	Q9D411
9058	Q9D1P2
9058	P36972
9058	Q68ED7
9058	Q5XI06
9058	P38445
9058	Q9ES19
9058	P42898
9058	P49190
9058	Q921D4
9058	Q5BK62
9058	P43449
9058	Q8TAD8
9058	Q99594
9058	P27645
9058	Q9DG45
9058	O54783
9058	Q9Z2K0
9058	Q4KLY4
9058	P12394
9058	P16075
9058	O55007
9058	O57337
9058	Q14934
9058	Q14186
9058	Q5ZJS6
9058	Q10587
9058	O15446
9058	P32243
9058	Q8BX35
9059	Q9BW11
9059	P85037
9059	P50580
9059	Q99717
9059	Q15329
9059	Q63850
9059	P28361
9059	O88665
9059	Q05639
9059	P06702
9059	P80203
9059	Q6S5C2
9059	P22932
9059	P46937
9059	P46936
9059	Q08122
9059	O15016
9059	Q5ZK63
9059	Q9ERS2
9059	Q64201
9059	Q07917
9059	Q08705
9059	P97793
9059	P62632
9059	Q99836
9059	Q8IV42
9059	Q804A9
9059	Q15596
9059	Q96BK5
9059	Q9Y5V3
9059	Q9BQG0
9059	Q9UJJ9
9059	Q91YR7
9059	P43691
9059	Q9BT81
9059	Q5ZKG2
9059	P26367
9059	Q7TT37
9059	P79781
9059	P70160
9059	P11960
9059	P62989
9059	Q06413
9059	P21453
9059	P62986
9059	P37243
9059	P62982
9059	Q99MA0
9059	P01257
9059	Q9NXF8
9059	O96020
9059	P55879
9059	P54098
9059	P17955
9059	Q90867
9059	Q80TY4
9059	P55157
9059	P62991
9059	Q9Y6X1
9059	Q8R0S1
9059	P56225
9059	Q9ES73
9059	O60248
9059	Q9EPY0
9059	P23771
9059	P12694
9059	Q8VHU4
9059	Q924M5
9059	Q9CWW7
9059	Q9BPY8
9059	P27656
9059	Q5ZHS1
9059	Q9D411
9059	P11150
9059	Q9D1P2
9059	P51693
9059	Q68ED7
9059	Q5XI06
9059	P38445
9059	Q9ES19
9059	Q921D4
9059	Q5BK62
9059	P43449
9059	Q8TAD8
9059	Q99594
9059	P27645
9059	Q9DG45
9059	Q9Z2K0
9059	Q4KLY4
9059	P16075
9059	O55007
9059	O57337
9059	Q14934
9059	Q14186
9059	Q5ZJS6
9059	Q10587
9059	O15446
9059	Q8BX35
9059	P32243
9056	P51659
9056	P62839
9056	P27656
9056	P50136
9056	Q01970
9056	P08503
9056	P31213
9056	P23526
9056	P45952
9056	P43428
9056	P01109
9056	Q9JMH6
9056	Q4KM65
9056	O35147
9056	P06865
9056	P51432
9056	Q9H492
9056	Q9BZQ6
9056	Q07960
9056	Q91Z63
9056	P11960
9056	P15498
9056	P21453
9056	P43884
9056	P97679
9056	Q16881
9056	P21396
9057	P62839
9057	P43428
9057	Q6Q788
9057	P01109
9057	P97679
9057	Q9BZQ6
9057	P97629
9057	Q91Z63
9057	Q9QUH3
9057	Q4KM65
9062	P51659
9062	P45952
9062	P08503
9063	P11960
9063	P50136
9063	P23526
266	Q9CQ92
266	P84817
9066	P42898
9067	P42898
267	Q9Y5I4
267	P47226
267	P60709
267	Q01970
267	Q13474
267	P48026
267	P61106
267	O35828
267	Q8WWH4
267	P36544
267	Q8VD46
267	Q62083
267	Q6S5C2
267	P32856
267	Q9Y5F6
267	Q07815
267	P47754
267	P17077
267	P08644
267	Q96JJ6
267	P08642
267	O95467
267	Q04970
267	O15287
267	P08581
267	Q03154
267	P19491
267	P00793
267	O75334
267	P57729
267	P13569
267	P51693
267	Q9EPV5
267	P09483
267	P35858
267	Q9UJJ9
267	Q00262
267	Q8WZ74
267	P28646
267	P51432
267	Q5F352
267	O35930
267	O55237
267	Q9Y371
267	Q61469
267	P09544
267	Q9BQS2
267	P60711
267	P97288
267	Q6RUV5
267	Q62758
267	P21552
267	P01116
267	Q96PD6
267	P01111
305	P70406
305	Q8N328
70193	Q8IZU3
70192	Q8IZU3
313	Q3TQ03
313	Q80ZK0
313	Q9Z2Q5
313	Q9NQ50
313	Q9P0J6
315	Q9P0J6
314	Q3TQ03
70201	P18266
70201	Q9UNE0
70201	P09225
70201	P41155
70201	P01374
70201	O88995
70201	Q7TSC1
288	P97679
289	P97679
34976	P18266
299	Q9BQS2
299	O35828
299	Q64430
299	O55237
302	O88767
302	P70406
302	Q16881
302	Q6AXW1
302	Q8N328
302	Q9JMH6
303	P70406
303	Q8N328
61041	Q9BPY8
61041	O35930
61053	Q8QGX4
61053	P50222
61053	Q6EV70
61024	P06702
61024	Q8VC74
61024	P63045
61024	P30273
61024	P27645
61024	Q9Y371
61024	P29699
61024	Q07815
61024	P23819
61024	Q9WVJ4
61024	P41743
61024	Q9NRD5
61024	P15498
61024	Q8K2A1
61024	P17077
61024	Q6RUV5
61024	Q8BJS4
61024	P57105
61024	P24090
61024	P08642
61025	Q07815
61025	P63045
323	P60517
323	P06865
323	P61106
323	Q96RQ9
323	Q96NT0
323	Q7Z2H8
61039	Q62771
43691	Q90867
61035	P37243
61035	P37244
61008	O57337
61008	P04424
61008	Q90867
61008	P53568
43679	P01258
43679	P63080
70271	Q8VD46
70271	Q8VC74
70271	Q8WZ74
70271	P02650
70271	P47226
70271	Q9DG45
70271	P23415
70271	Q07815
70271	Q90694
70271	P13569
70271	P09544
70271	P47754
70271	P08226
70271	P97679
70271	Q6RUV5
70271	Q8WWH4
70271	P21552
70271	P60766
70271	P46527
70271	Q08189
43651	P34913
35054	P43691
35051	P68035
35051	P30371
35051	P62738
35050	P43691
70301	Q16881
70301	Q9JMH6
70302	Q13480
70302	Q99836
70302	Q6ZQ29
70302	Q8N328
70302	P08700
70302	Q9EPY0
70302	O88850
70302	Q8BX35
9203	P15498
9203	P21453
9203	Q07960
43632	P62839
43632	Q9BZQ6
43632	Q91Z63
43632	Q4KM65
9207	P15498
9207	P21453
9207	Q07960
9205	P15498
9205	P21453
9205	Q07960
43624	Q9QYR6
61097	P48030
61097	P01132
61097	P01134
61097	P07522
43627	Q8VD46
43627	Q8WZ74
43627	P09544
43627	P47754
43627	P51636
43627	P47226
43627	Q8WWH4
43627	P21552
43627	Q08460
61098	P48030
61098	P01132
61098	P01134
61098	P07522
9199	P15498
9199	P21453
9199	Q07960
43631	P51693
9187	P21453
9187	P49190
9187	P70555
9187	P82471
9187	Q7TNK8
9187	O95467
43621	P36552
43621	P36551
43621	P23526
9190	P21453
9190	P49190
9190	P70555
9190	P82471
9190	Q7TNK8
9190	O95467
43623	Q8VD46
43623	Q8VC74
43623	Q8WZ74
43623	P51636
43623	P47226
43623	P13569
43623	P09544
43623	P47754
43623	P97679
43623	Q6RUV5
43623	Q8WWH4
43623	P21552
43623	P46527
61082	P30273
61081	P30273
43601	Q8VEE4
9163	P36972
9165	Q80Z29
9165	P54275
9165	P21453
9165	P27605
9165	P49190
9165	P70555
9165	P82471
9165	P05370
9165	Q7TNK8
9165	O95467
428	O15446
43596	Q8VEE4
9166	P15498
9166	P21453
9166	Q07960
9154	P15498
9154	P21453
9154	Q07960
61061	Q9BPY8
61061	P68035
61061	P08581
61061	Q5F352
61061	O60248
61061	O54783
61061	O42398
61061	P28361
61061	P32738
61061	Q03555
61061	P01116
61061	P08644
61061	P01111
61061	Q04970
61061	P62738
61061	P08642
70304	Q99836
70304	Q6ZQ29
70304	P08700
70304	Q9EPY0
70304	Q8BX35
9150	P15498
9150	P21453
9150	Q07960
43583	O60353
43583	Q64201
43583	Q99684
43583	Q07120
43583	O57337
43583	Q9Y6N9
43583	P58365
43583	Q7ZZL8
43583	P46527
43583	P32243
43583	P97607
9146	P15498
9146	P21453
9146	Q07960
43576	P07727
9144	P15498
9144	P21453
9144	Q07960
9143	P15498
9143	P21453
9143	Q07960
9141	P15498
9141	P21453
9141	Q07960
43565	Q9CWW7
43565	Q06413
43565	P55879
43565	P85037
43565	P43691
43565	P53568
43565	Q91VL8
43566	Q5ZK63
43566	P62633
43566	P61979
43566	P33991
43566	P97679
43566	P37243
43566	P37244
43566	Q10587
43566	Q91VL8
9124	P21453
9124	P49190
9124	P70555
9124	P82471
9124	Q7TNK8
9124	O95467
9123	P21453
9123	P49190
9123	P70555
9123	P82471
9123	Q7TNK8
9123	O95467
43552	P60953
43552	Q6RUV5
9116	P36972
9116	P23506
43551	P60953
43551	Q6RUV5
9117	Q80Z29
9117	P54275
9117	Q5ZKP6
9117	P27605
9117	Q07960
9117	P70555
9117	Q7TNK8
9117	P15498
9117	P21453
9117	P49190
9117	P82471
9117	Q920P6
9117	P00813
9117	O95467
43550	P60953
43550	Q6RUV5
43549	Q5ZIP2
43549	Q8VDA6
43549	Q62083
43549	P51156
43549	P60953
43549	P08581
43549	Q9Y2Q5
43549	Q6ZQ29
43549	P17955
43549	Q5U204
43549	Q9NSE2
43549	Q9UHA4
43549	P58751
43549	Q13480
43549	Q922B6
43549	P48030
43549	Q5T686
43549	Q6RUV5
43549	Q8N328
43549	Q7Z698
43549	P01134
43549	O88850
9119	P36972
9119	P23506
43547	P21453
9112	P36972
9113	P36972
43543	Q9NXF8
43543	Q5XI06
43543	Q9D1P2
9108	Q80Z29
9108	P05370
502	P60897
61138	P19336
61138	Q9ES72
61138	P61073
61135	Q60989
61135	Q5ZI78
9101	P97793
9101	Q6S5C2
9101	P27656
9101	Q9Y6X1
9101	P11150
9101	Q9UJJ9
61134	Q9EPV5
61134	Q60989
61134	Q5ZI78
9100	P97793
9100	Q6S5C2
9100	P27656
9100	Q9Y6X1
9100	P11150
9100	Q9UJJ9
9100	Q9BZQ6
43533	Q8R2V5
43524	Q07815
43524	Q5F352
43524	P01116
43524	P08644
43524	P01111
43524	Q04970
43524	P08642
43525	P09225
43525	P41155
43525	P01374
43525	O88995
43525	Q7TSC1
43525	P30371
43523	O88995
43523	Q5F352
43523	Q7TSC1
43523	Q07815
43523	P09225
43523	P41155
43523	P01374
43523	P01116
43523	P08644
43523	P01111
43523	P30371
43523	P08642
43523	Q04970
18149	P07150
18149	P10107
18149	Q08189
8270	Q98953
8276	Q5F3N1
43473	Q9UNE0
43473	Q7TP36
43473	Q8N565
43473	P82471
43484	Q794E4
8287	P36876
8287	Q6P1F6
8286	P02765
8286	Q03348
43486	P70281
8285	Q02293
8285	P47226
8285	P35221
8285	P70555
8285	P17955
8285	Q7TSC1
8285	P13569
8285	P41155
8285	P49190
8285	Q8WWH4
8285	Q9QYH6
8285	Q15637
8285	Q9PWB0
8285	P30371
8285	Q8VD46
8285	Q8WZ74
8285	P26367
8285	P80203
8285	Q12824
8285	O88995
8285	Q5F3U9
8285	Q9ES73
8285	P49356
8285	Q07815
8285	P09544
8285	P47754
8285	P21552
8284	O35251
8284	Q99836
8284	P55879
8284	Q7T3J5
8284	P08700
8284	P70555
8284	O00463
8284	P36201
8284	Q9ES17
8284	Q969H8
8284	O93353
8284	P49190
8284	P30371
8284	P07948
8284	Q07014
8284	P40190
8284	Q5F352
8284	P12390
8284	P49356
8284	P17787
8284	Q62771
8284	P21453
8284	O57337
8284	P52943
8284	P01116
8284	P08644
8284	P46527
8284	P01111
8284	Q04970
8283	O35251
8283	P55879
8283	P47226
8283	P35221
8283	P61073
8283	P17955
8283	P36201
8283	Q9PWH2
8283	Q7TSC1
8283	O93353
8283	Q8WWH4
8283	Q8VD46
8283	P80203
8283	Q12824
8283	P63001
8283	Q5F3U9
8283	Q9Y690
8283	Q9ES73
8283	P49356
8283	Q5ZMA2
8283	P17787
8283	Q07815
8283	P09215
8283	P47754
8283	Q62771
8283	P08644
8283	Q04970
8283	P27658
8283	Q99836
8283	P08581
8283	Q7T3J5
8283	P08700
8283	P70555
8283	O00463
8283	P13569
8283	P41155
8283	Q9ES17
8283	Q969H8
8283	P49190
8283	Q9QYH6
8283	Q15637
8283	Q9PWB0
8283	P30371
8283	P07948
8283	P40190
8283	Q07014
8283	Q8WZ74
8283	P26367
8283	O88995
8283	Q5F352
8283	P12390
8283	P07150
8283	P21453
8283	O57337
8283	P52943
8283	P01116
8283	P01111
8283	O15353
8294	Q8VHH7
8289	P63045
8289	Q5U316
8289	Q61009
8289	P53810
8289	P27656
8289	Q9QXZ9
8289	P21453
8289	Q8R456
8289	P11150
8289	Q8R2V5
8289	Q6PHN9
8289	Q9Y371
8301	Q05066
43501	O42398
43500	O42398
43508	O88850
43506	Q13480
43506	Q8N328
43506	O88850
8305	P26007
43507	Q13480
43507	Q8N328
8307	Q60605
18130	Q80Z29
18130	P36972
18130	P54275
18130	P21453
18130	P49190
18130	P70555
18130	P82471
18130	P05370
18130	Q90867
18130	Q7TNK8
18130	O95467
8306	P13637
8306	Q5F352
8306	P01116
8306	P08644
8306	P36544
8306	P01111
8306	Q04970
8306	P08642
43393	Q64362
43395	P27656
43395	P11150
43394	P27656
43394	P11150
43398	P63279
8202	Q62771
8202	O15243
8202	Q90867
8202	Q9JLS8
8202	P12394
8203	O15243
8203	Q90867
8203	Q9JLS8
43403	Q9BPY8
43403	O60248
43405	Q13480
43405	Q8VDA6
43405	P48030
43405	Q5T686
43405	P08581
43405	Q8N328
43405	Q7Z698
43405	P01134
43405	P17955
43405	O88850
8206	Q90867
8207	P12394
43407	Q7Z698
43407	P17955
43407	O88850
43406	Q13480
43406	Q8VDA6
43406	P48030
43406	Q5T686
43406	P08581
43406	Q8N328
43406	P01134
43408	Q13480
43408	Q922B6
43408	Q99836
43408	P51156
43408	Q6ZQ29
43408	Q8N328
43408	Q7Z698
43408	P08700
43408	Q9EPY0
43408	O88850
43408	Q8BX35
8211	P12394
35825	P97679
43409	Q7Z698
43410	Q922B6
43410	Q99836
43410	P51156
43410	Q6ZQ29
43410	P08700
43410	Q9EPY0
43410	Q8BX35
43412	O14494
43412	Q9NXF8
43412	P51636
43412	P47226
43412	Q6ZQ29
43412	P17955
43412	O60291
43412	Q5U204
43412	Q05030
43412	P55157
43412	Q922B6
43412	P62991
43412	Q9Y6X1
43412	Q8WWH4
43412	Q5ZIP2
43412	Q8VD46
43412	O14757
43412	Q62083
43412	Q6S5C2
43412	Q03348
43412	Q9NSE2
43412	Q9UHA4
43412	P58751
43412	P47754
43412	Q5T686
43412	Q8BKX6
43412	P63088
43412	P46527
43412	Q08705
43412	P19784
43412	Q3U1V8
43412	P57058
43412	P36876
43412	Q8VDA6
43412	P51156
43412	P36873
43412	Q91W82
43412	Q5F3N1
43412	P08581
43412	Q9WUD9
43412	Q9D1P2
43412	Q61084
43412	P13569
43412	Q5XI06
43412	Q7Z698
43412	Q9UJJ9
43412	Q10743
43412	Q08189
43412	P07948
43412	P22062
43412	Q8WZ74
43412	Q9Y2Q5
43412	Q6P1F6
43412	Q16566
43412	P79781
43412	Q4KLY4
43412	Q13480
43412	P62989
43412	P09544
43412	P07150
43412	Q64362
43412	P21869
43412	P62986
43412	Q8N328
43412	P21552
43412	P62982
43412	O88850
43412	P16924
43412	P10107
43413	P97793
43413	Q6S5C2
43413	Q9Y6X1
43413	Q9UJJ9
43414	Q08705
43414	P22062
43414	Q5F3N1
8213	P22062
8213	Q5F3N1
60759	P25063
43415	Q9BPY8
8219	A4KWA1
8219	Q05915
8219	P35221
8219	Q8IZU3
8219	P17955
8219	Q5NKN2
8219	Q7TSC1
8219	P30793
8219	P97607
8219	Q922B6
8219	P13609
8219	P31394
8219	P50282
8219	Q66HE5
8219	Q05639
8219	Q8QGX4
8219	P68035
8219	P33587
8219	P22932
8219	Q07815
8219	P13693
8219	Q62771
8219	P08644
8219	Q04970
8219	P08642
8219	Q5BJY9
8219	O15287
8219	P30273
8219	P62632
8219	P51156
8219	P56198
8219	Q9EQZ1
8219	P16297
8219	P08700
8219	P41155
8219	P01109
8219	Q3UKC1
8219	Q9UL40
8219	P84817
8219	Q5ZI78
8219	P62738
8219	P62745
8219	P62747
8219	Q9CQ92
8219	P27645
8219	O88995
8219	Q5F352
8219	O55237
8219	P53567
8219	Q9Z2K0
8219	P26801
8219	P04049
8219	P97679
8219	Q8N328
8219	Q14186
8219	P01116
8219	P01111
8219	P11345
43416	Q9BPY8
70013	P49911
70013	P97690
70013	Q8IZU3
70013	Q90867
70013	Q9CWY4
70013	P60122
70013	Q66HE5
70013	P22932
70013	P46937
70013	Q9BZQ6
70013	P46936
70013	Q9NQ50
70013	Q9BYG7
70013	Q5ZK63
70013	Q9ERS2
70013	P63283
70013	Q9CWS4
70013	Q3TQ03
70013	Q80ZK0
70013	Q9Z2Q5
70013	Q5ZIH0
70013	Q9P0J6
70013	Q499X9
70013	Q5ZHS1
70013	O35274
70013	P50136
70013	Q8NHU6
70013	Q5PQR5
70013	O00470
70013	Q6NVF9
70013	P84245
70013	Q8K1H1
70013	Q5ZL34
70013	Q9BQG0
70013	P15884
70013	P84247
70013	Q5BK62
70013	P43251
70013	Q8NDV3
70013	Q99594
70013	Q5PQQ2
70013	P36372
70013	P36371
70013	Q9Z2K0
70013	Q4KLY4
70013	Q9Y2Q3
70013	P11960
70013	Q8VE37
70013	Q3MHC2
70013	Q9QWV9
70013	O88850
70013	O15446
70013	P60897
18107	Q12852
18107	O88850
8217	P80203
8217	P01258
8217	P05370
8217	P36544
8217	Q15491
8217	Q7TNK8
8217	P34913
18105	P18266
18105	Q12852
18105	O88850
70011	Q5K2P8
70011	P09650
18108	P58751
18108	Q05030
18108	Q9WUD9
18108	P07948
8227	Q96RJ0
8227	Q923Y9
8233	Q62849
8233	Q61139
8233	Q5K2P8
8233	P09650
8233	P60897
43434	Q8VD46
43434	Q8WZ74
43434	P09544
43434	P47754
43434	P02765
43434	P51636
43434	P47226
43434	Q8WWH4
43434	P21552
43434	P04424
43434	Q03348
43434	P31213
43433	P41137
43433	P53567
43433	P26801
8236	Q5K2P8
8236	P09650
43436	P51659
43436	Q96RQ9
43436	Q96BD0
43436	P27656
43436	Q9QYF3
43436	Q9Y471
43436	P50136
43436	Q9Y371
43436	P04424
43436	P15328
43436	P05370
43436	Q91ZW6
43436	Q90867
43436	P23526
43436	Q9Y2Q3
43436	P34913
43436	P11960
43436	P23506
43436	P42898
43436	P16924
8253	Q9NPB1
8252	Q9NPB1
8395	P12394
43330	Q9EPY0
43331	Q9EPY0
43353	P41137
43353	P53567
43353	P26801
8409	P39749
8406	P51659
8406	Q07815
8406	P97326
8406	Q62771
8406	Q99N99
8406	P55285
8406	P31214
35637	Q62722
35637	Q8C129
35637	P39086
35637	Q9QYF3
35637	P47226
35637	Q15491
35637	Q7TSC1
35637	P13569
35637	O88767
35637	P09225
35637	P41155
35637	Q8WWH4
35637	P63080
35637	P36544
35637	Q8VD46
35637	P63045
35637	P06865
35637	Q8WZ74
35637	P02787
35637	P51649
35637	O88995
35637	P12392
35637	Q5F352
35637	P26153
35637	Q16566
35637	P09544
35637	P47754
35637	P25063
35637	P01374
35637	P21453
35637	Q921I1
35637	Q03052
35637	P58401
35637	P21552
35637	P01116
35637	P08644
35637	P01111
35637	Q04970
35637	P08642
35639	Q92963
35639	Q7TST0
35639	Q9D411
35639	P23150
35639	Q922B6
35639	Q80UW5
35639	P28063
35639	P13765
35639	P01910
35639	Q08189
35639	P80203
35639	Q6Q0C0
35639	P04228
35639	P04224
35639	P04227
35639	P30033
35639	P29777
35639	P01904
35639	P14434
35639	P14435
35639	P14436
35639	P28078
35639	P14437
35639	P14438
35639	P14439
43372	P05231
8430	P25236
8430	P49908
43370	P05231
43367	P05231
35588	Q04400
35587	Q04400
8331	Q01668
8334	Q14493
43279	P09483
43279	P12392
43279	P26153
737	P01109
8320	Q99MS0
8320	Q99J08
43269	P09225
43269	P41155
43269	P01374
43269	Q9QYF3
43269	O88995
43269	Q7TSC1
43271	P09225
43271	P41155
43271	P01374
43271	O88995
43271	Q7TSC1
8324	Q7M730
8324	P35561
8324	P46098
8324	P02787
8324	P31639
8324	P39086
8324	Q921I1
8324	Q7M729
8324	Q9NYZ2
8324	P63252
8324	Q9BRI3
8324	Q7Z2H8
8344	O88767
8344	P06865
8344	P07727
8344	P13637
8344	P32738
43292	P12814
43292	P68035
43292	Q8TDC0
43292	P05787
43292	Q38HM4
43292	Q969Q1
43292	P62738
35710	P05231
43281	O35147
43281	Q07815
43281	O15287
43281	P01109
43281	Q99ML1
43281	P98170
43280	Q07815
43280	O15287
43280	P01109
43280	Q99ML1
43306	P30273
8361	P53667
8360	Q6ZQ29
712	P97679
43304	P30273
8366	P06865
8366	P02787
8366	Q62722
8366	Q921I1
8366	Q9QYF3
8366	Q03052
8366	Q15491
705	Q8IZU3
43299	P30273
70085	P97793
70085	Q6S5C2
70085	Q9Y6X1
70085	Q9UJJ9
43296	Q9Y2J4
43296	P57739
43296	P56747
43296	Q7TP36
43296	P35221
43297	P35221
8354	P61073
43302	P30273
43303	P30273
43300	P30273
8380	Q5PQQ2
8380	Q794E4
723	Q8QGX4
723	Q96BK5
724	P60896
725	P60896
8374	Q96PD6
726	Q6AYI4
726	P97679
726	Q3KNJ2
8535	Q8VC74
8528	Q8C129
8528	P78357
819	Q5F3U9
43231	Q3SWU3
43231	P47226
43231	Q5U204
43231	O75197
43231	P28063
43231	P60122
43231	Q7TMY8
43231	Q5XIE0
43231	Q8WWH4
43231	Q66HE5
43231	Q8QGX4
43231	Q7TQ62
43231	Q6S5C2
43231	P22932
43231	P46936
43231	P04224
43231	P22570
43231	Q99KF1
43231	Q07815
43231	Q5ZK63
43231	P27144
43231	Q8N4V2
43231	P01904
43231	Q03052
43231	Q99M75
43231	Q717R9
43231	Q5ZIH0
43231	Q9NYZ2
43231	Q08705
43231	Q7TST0
43231	Q5ZI72
43231	Q8BWU5
43231	Q15596
43231	Q8QG61
43231	Q8NHU6
43231	Q63739
43231	O54842
43231	P22309
43231	P57729
43231	Q9BQG0
43231	P43691
43231	Q5ZKG2
43231	Q8WZ74
43231	P41234
43231	P24310
43231	P24311
43231	Q9CWZ7
43231	Q92688
43231	Q8VCF1
43231	P13056
43231	Q99ML1
43231	P21552
43231	Q96PD6
43231	P14439
43231	P60897
43231	Q96A84
43231	Q6ZQ29
43231	Q90867
43231	Q9CWY4
43231	P05122
43231	Q9Z211
43231	Q5ZIM6
43231	Q9WTK0
43231	O88767
43231	Q80TP3
43231	Q496J9
43231	Q08877
43231	P10867
43231	Q8VD46
43231	Q9UHA4
43231	O08679
43231	Q8NEP4
43231	Q8C7G5
43231	P47754
43231	Q9DCX1
43231	Q3TQ03
43231	Q8N5Z0
43231	P63088
43231	Q9P0J6
43231	O35274
43231	Q62000
43231	O75439
43231	Q9Y2R5
43231	P0C1T1
43231	Q9EPV5
43231	Q5ZL34
43231	P43449
43231	Q8NFQ8
43231	P43251
43231	P38718
43231	Q9Y2Q5
43231	Q9DG45
43231	P18444
43231	Q5ZLC5
43231	Q63886
43231	O42398
43231	P12394
43231	P60517
43231	P09544
43231	Q99PI8
43231	O55007
43231	O15446
43231	P49911
43231	Q9D5Y1
43231	Q9NVZ3
43231	P50580
43231	Q9BT78
43231	Q9WUS0
43231	Q8WYQ3
43231	Q5ZIP2
43231	Q922R8
43231	Q8WVQ1
43231	Q64201
43231	Q9CWS4
43231	Q9UJM8
43231	Q8BPN8
43231	Q9EPK7
43231	O15155
43231	P12346
43231	O00470
43231	Q6NVF9
43231	P84245
43231	Q15118
43231	Q5UIP0
43231	Q91YR7
43231	Q9UJJ9
43231	P84247
43231	P63277
43231	Q32Q86
43231	Q9D8C4
43231	P63163
43231	P58283
43231	P26801
43231	Q9D958
43231	Q8VE37
43231	Q7Z5L7
43231	Q9CQE7
43231	Q99MA0
43231	P01258
43231	P97690
43231	P17955
43231	Q8IZU3
43231	O95936
43231	Q9CQD6
43231	Q6AYI4
43231	P70584
43231	O35828
43231	P56225
43231	Q9Y5J3
43231	Q9NPF4
43231	Q9NX63
43231	Q9BYG7
43231	P39749
43231	Q5ZMA2
43231	Q9QXT4
43231	P63283
43231	Q8R3R8
43231	P35638
43231	Q8BKX6
43231	Q3KNJ2
43231	Q5EGY4
43231	Q5ZJH9
[truncated: 30,584 more rows]
