# Supplementary material for: Quality of Computationally Inferred Gene Ontology Annotations
Source: PLoS Comput Biol. 2012 May 31;8(5):e1002533. doi: 10.1371/journal.pcbi.1002533 (PMC3364937; doi:10.1371/journal.pcbi.1002533)
Supplement: Dataset S1 — A zip archive containing a list of removed and rejected annotations; each table contains the data for one evidence or reference code. (ZIP) [file pcbi.1002533.s002.zip › RejectedUniProtIDs/GOrefGenomes_goref_20080116vsgoref_20110111_GO_REF0000020_rejectedUniProtIDs.txt]

GOindex	UniProtID
6568	P0A853
19544	P77581
19544	P76216
19544	P76217
19544	P0AE37
19544	P76215
6569	P0A853
8802	P17445
8803	P05637
6575	P0A790
6575	P17444
6575	P17446
6575	P17445
6575	P31663
6575	P31057
15296	P0A712
15297	P31553
15297	P37340
15297	P37019
19538	P0A7Q6
19538	P0A821
19538	P0A7Q1
19538	P37095
19538	P07395
19538	P0A6L9
19538	P60438
19538	P32173
19538	P0A7P5
19538	P0AA10
19538	P0ADY3
19538	P0AGJ9
19538	P0A7I0
19538	P32099
19538	P0A700
19538	P0A805
19538	P0A707
19538	P07118
19538	P0A703
19538	P33937
19538	P0ADY7
19538	P0A705
19538	P62399
19538	P0AG55
19538	P60624
19538	P0AG51
19538	P0A8P1
19538	P0C0U4
19538	P0ADZ0
19538	P56793
19538	P0A7N9
19538	P56795
19538	P56796
19538	P56797
19538	P56798
19538	P56799
19538	P07012
19538	P0C018
19538	P0A7N1
19538	P0A7N4
19538	P0A6N8
19538	P0A6F9
19538	P0A6N4
19538	P0AG44
19538	P0A8Q6
19538	P0A6M8
19538	P0A7M9
19538	P60422
19538	P0AG48
19538	P0A7K6
19538	P56772
19538	P0A6Y1
19538	P0A6H1
19538	P29745
19538	P0A8N7
19538	Q2EEQ2
19538	P0A7C6
19538	P0A7L8
19538	P60906
19538	P0A7T3
19538	P02413
19538	P0A6P1
19538	P0A7D1
19538	P0A7M2
19538	P56791
19538	P56792
19538	P0A7M6
19538	P0A6X7
19538	P00954
19538	P00956
19538	P00959
19538	P0A7I4
19538	P31658
19538	P62117
19538	P0A8M0
19538	P0A744
19538	P11875
19538	P60723
19538	P56808
19538	P56807
19538	P0A7J3
19538	P56806
19538	P56805
19538	P0A7A5
19538	P56804
19538	P56802
19538	P56801
19538	P0A6Z1
19538	P61841
19538	P0A738
19538	P0A7R1
19538	P61845
19538	P62126
19538	P00960
19538	P00961
19538	P30745
19538	P69222
19538	P68919
19538	P61175
19538	P08312
19538	P0AG86
19538	P61847
19538	P0A7K2
19538	P69490
8812	P17444
4413	P00547
6566	P00547
6566	P07913
6566	P0AD86
6567	P07913
4385	P60546
17	P02943
4386	P0A812
4386	P0A8J8
4386	P60240
4386	P0A809
6586	P0A853
8821	P0A814
33036	P0A850
33036	P61320
33036	P0A843
33036	P39196
33036	P75957
33036	P69428
6577	P17444
6577	P17446
6577	P17445
19520	P63020
6576	P0A853
6576	P17444
6576	P17446
6576	P17445
6576	P0A7F6
6576	P09158
6576	P42588
6576	P77674
19521	P63020
27	P56794
6578	P17444
6578	P17446
6578	P17445
4396	P40191
4396	P0A6V8
4396	P77150
34	P31441
4370	P0A6F3
8770	P21515
32555	P0A8F4
32555	P09468
32555	P13000
32555	P15254
32555	P62615
32555	P45425
32555	P0A7G6
32555	P07395
32555	P0ABB4
32555	P0A720
32555	P0A8F8
32555	P0A6C8
32555	P16384
32555	P0ABB0
32555	P0A763
32555	P0A6H1
32555	P0A8N7
32555	P23909
32555	P0A7H0
32555	P03960
32555	P0A8J8
32555	P04805
32555	P0A6Y8
32555	P60906
32555	P0A6P5
32555	P0A698
32555	P60785
32555	P32173
32555	P0A817
32555	P0A812
32555	P0A6P7
32555	P0ABA6
32555	P0A8N3
32555	P75959
32555	P0A6H5
32555	P06961
32555	P0A6D7
32555	P14900
32555	P03004
32555	P27300
32555	P22259
32555	P0A6I0
32555	P0A6T3
32555	P60546
32555	P0A7D4
32555	P0AGJ9
32555	P21889
32555	P00954
32555	P0A6E1
32555	P00956
32555	P00957
32555	P16659
32555	P77150
32555	P00959
32555	P0A7I4
32555	P0A6E4
32555	P0A6E6
32555	P06993
32555	P0A6E9
32555	P04425
32555	P16456
32555	P0A8M0
32555	P56757
32555	P04079
32555	P07118
32555	P0A6I9
32555	P76423
32555	P60240
32555	P11875
32555	P00547
32555	P0C0U4
32555	P0A6J1
32555	P23331
32555	P22188
32555	P18843
32555	P0A6F3
32555	P0A6Z3
32555	P0A6F1
32555	P00960
32555	P19366
32555	P00963
32555	P00961
32555	P0A8L1
32555	P00962
32555	P0A6V8
32555	P07813
32555	P37013
32555	P77570
32555	P08312
32555	P0A6M8
32555	P23845
4368	P13033
6536	P77581
6536	P76216
6536	P76217
6536	P0AE37
6536	P76215
32553	P0A8F4
32553	P09468
32553	P13000
32553	P15254
32553	P62615
32553	P45425
32553	P0A7G6
32553	P07395
32553	P0ABB4
32553	P0A720
32553	P0A8F8
32553	P0A6C8
32553	P16384
32553	P0ABB0
32553	P0A763
32553	P0A6H1
32553	P0A8N7
32553	P23909
32553	P0A7H0
32553	P03960
32553	P0A8J8
32553	P04805
32553	P0A6Y8
32553	P60906
32553	P0A6P5
32553	P0A698
32553	P60785
32553	P32173
32553	P0A817
32553	P0A812
32553	P0A6P7
32553	P0ABA6
32553	P0A8N3
32553	P75959
32553	P0A6H5
32553	P06961
32553	P0A6D7
32553	P14900
32553	P03004
32553	P27300
32553	P22259
32553	P0A6I0
32553	P0A6T3
32553	P60546
32553	P0A7D4
32553	P0AGJ9
32553	P21889
32553	P00954
32553	P0A6E1
32553	P00956
32553	P00957
32553	P16659
32553	P77150
32553	P00959
32553	P0A7I4
32553	P0A6E4
32553	P0A6E6
32553	P06993
32553	P0A6E9
32553	P04425
32553	P16456
32553	P0A8M0
32553	P56757
32553	P04079
32553	P07118
32553	P0A6I9
32553	P76423
32553	P60240
32553	P11875
32553	P00547
32553	P0C0U4
32553	P0A6J1
32553	P23331
32553	P22188
32553	P18843
32553	P0A6F3
32553	P0A6Z3
32553	P0A6F1
32553	P00960
32553	P19366
32553	P00963
32553	P00961
32553	P0A8L1
32553	P00962
32553	P0A6V8
32553	P07813
32553	P37013
32553	P77570
32553	P08312
32553	P0A6M8
32553	P23845
32559	P0A8F4
32559	P09468
32559	P13000
32559	P15254
32559	P62615
32559	P45425
32559	P0A7G6
32559	P07395
32559	P0ABB4
32559	P0A720
32559	P0A8F8
32559	P0A6C8
32559	P16384
32559	P0ABB0
32559	P0A763
32559	P0A6H1
32559	P0A8N7
32559	P23909
32559	P0A7H0
32559	P03960
32559	P0A8J8
32559	P04805
32559	P0A6Y8
32559	P60906
32559	P0A698
32559	P0A817
32559	P0A812
32559	P0ABA6
32559	P0A8N3
32559	P75959
32559	P0A6H5
32559	P06961
32559	P0A6D7
32559	P14900
32559	P03004
32559	P27300
32559	P22259
32559	P0A6I0
32559	P0A6T3
32559	P60546
32559	P0AGJ9
32559	P21889
32559	P00954
32559	P0A6E1
32559	P00956
32559	P00957
32559	P16659
32559	P77150
32559	P00959
32559	P0A6E4
32559	P0A6E6
32559	P06993
32559	P0A6E9
32559	P04425
32559	P16456
32559	P0A8M0
32559	P56757
32559	P04079
32559	P07118
32559	P0A6I9
32559	P60240
32559	P76423
32559	P11875
32559	P00547
32559	P0C0U4
32559	P0A6J1
32559	P23331
32559	P22188
32559	P18843
32559	P0A6F3
32559	P0A6Z3
32559	P0A6F1
32559	P00960
32559	P19366
32559	P00963
32559	P00961
32559	P0A8L1
32559	P00962
32559	P0A6V8
32559	P07813
32559	P37013
32559	P77570
32559	P08312
8773	P27249
6528	P00963
41	P75757
41	P33594
41	P0A9X1
41	P33593
41	P64423
41	P37009
6529	P00963
6534	P0A6J3
6555	P07623
6555	P25665
6555	P0A8U6
49	P0A7Y8
49	P06961
6553	P0A6K1
6553	P39359
6553	P0A9D8
6553	P75682
8784	P29012
8784	P0A6B4
8791	P0AE37
6547	P06989
6547	P06987
6546	P27248
6546	P0A6T9
6546	P33195
32561	P0A6P5
32561	P60785
32561	P32173
32561	P0A7I4
32561	P0A7D4
32561	P0A6P7
32561	P0A6M8
32561	P23845
6544	P27248
6544	P0A6T9
6544	P33195
8796	P05637
50662	P77674
2000112	P33595
2000112	P0A7I4
2000112	P0A6Y1
2000112	P06993
2000112	P0A821
2000112	P60240
2000112	P24251
2000112	P31463
2000112	P0A6W5
2000112	P0AGK8
2000112	P0A8V6
2000112	P0A7C2
2000112	P0A881
2000112	P0AFX4
2000112	P0ACP7
2000112	P0A6D0
2000112	P0A6R3
2000112	P30128
2000112	P0A8L1
2000112	P0A8W2
2000112	P0A8W0
2000112	P09378
2000112	P09377
2000112	P37013
2000112	P0AF63
2000112	P0A8S9
2000112	P0AD86
2000112	P17446
2000112	P0A6Z6
2000112	P0A6X7
2000112	P0A8U6
2000112	P0A9W0
2000113	P0A8W0
2000113	P0ACP7
2000113	P0A7C2
2000113	P17446
2000113	P0A881
2000113	P0A8U6
2000113	P0A9W0
6633	P0ACU5
6633	P27247
6633	P21515
6633	P0A6R0
6633	P24224
4477	P24186
6629	P0A8K1
6629	P76503
6629	P0A6Q6
6629	P45568
6629	P77398
6629	P77399
6629	Q46893
6629	P62615
6629	P77757
6629	P17443
6629	P21177
6629	P77690
6629	P24224
6629	P0A722
6629	Q46822
6629	P0A8V6
6629	P62617
6629	P06282
6629	P0A715
6629	P0A6H8
6629	P62620
6629	P0A6R0
6629	P62623
6629	P0ACU5
6629	P0ABF8
6629	P27300
6629	P21151
6629	P21515
6629	P77488
15238	P75831
15238	P37340
6631	P76503
6631	P0ACU5
6631	P27247
6631	P77399
6631	P21151
6631	P0A8V6
6631	P21515
6631	P0A6R0
6631	P21177
6631	P24224
19478	P0A6M4
8746	P27306
15235	P06611
15235	P36561
15235	P06129
15235	P36562
15235	P06609
8757	P76291
8757	P76290
8757	P17993
8757	P76273
8757	P25745
8757	P76145
8757	P0A7A5
8757	P55135
8757	P0A8I5
19464	P27248
19464	P0A6T9
19464	P33195
50570	P19624
8752	P41407
8765	P22188
4460	P33232
6644	P0A8K1
6644	P76473
6644	P27300
6644	P0ABF8
6644	P0A6Q6
6644	P77398
6644	P77757
6644	P0A6H8
6644	P77690
6644	P06282
6644	P62623
6644	P0A722
6643	P76473
6643	P27300
6643	P0A6Q6
6643	P77398
6643	P77757
6643	P77690
6643	P0A722
103	P0A6J1
103	P38038
103	P21156
103	P17854
103	P17846
103	P23845
96	P0A6J3
96	P07623
96	P25665
96	P0A8U6
97	P0A6J3
97	P07623
97	P25665
97	P0A8U6
8718	P0A6J5
6598	P42588
6598	P77674
6596	P0A7F6
6596	P09158
8715	P06282
6595	P0A7F6
6595	P09158
6595	P42588
6595	P77674
15267	P02943
15267	P67729
15267	P76175
8712	P67910
105	P06989
105	P06987
15295	P0A712
15295	P41036
15294	P0A712
15294	P41036
15293	P0A830
15293	P0A712
15293	P0AGE4
15293	P0AAD8
15293	P41036
15291	P31553
15291	P37340
15291	P0A830
15291	P0A712
15291	P37019
15291	P0AGE4
15291	P0AAD8
15291	P41036
15291	P45522
4417	P76423
15288	P02943
43933	P07012
43933	P56775
43933	P0A805
43933	P0A7I4
43933	P61039
43933	P0A7I0
43933	P0AD86
43933	P56794
4427	P0A7A9
4424	P06987
15169	P10907
15168	P10907
4536	P0A698
4536	P0A8G9
4536	P0A814
4536	P0A6C1
4536	P0A8G0
4536	P0A8F8
4536	P04994
6432	P08312
6432	P07395
15171	P11667
15171	P0AAD8
8941	P24232
50519	P0A6G5
6437	P0AGJ9
4540	P30014
4540	P0A7Y0
4540	P10442
4540	P39394
4540	P0A8K8
4540	P30850
4540	P0A7Y8
4540	P0A7Y4
6436	P00954
15174	P11667
6438	P07118
4529	P0A8G9
4529	P04994
15179	P11667
19674	P18843
19674	P0A752
19674	P18133
19674	P11458
15181	P11667
4532	P30014
4532	P0A8K8
4532	P30850
10876	P39196
4520	P0A698
4520	P0A814
4520	P0A6C1
4520	P0A8G0
4520	P0A8F8
4521	P0A8V0
4521	P0A7Y0
4521	P10442
4521	P39394
4521	P0A7Y8
4521	P0A7Y4
6449	P0A7I4
154	P06992
4523	P10442
4523	P0A7Y4
6451	P0A821
6451	P0A8L1
4525	P0A7Y0
4526	P0A7Y8
4527	P30014
4527	P0A8G9
4527	P0A8K8
4527	P30850
4527	P04994
6457	P0A6Z1
6457	P0A6L9
6457	P0A6H1
6457	P31658
6457	P36662
6457	P0AG86
6457	P0A6F9
52689	P23872
52689	P07330
52689	P39300
52689	P0A7D1
4516	P18133
6461	P56775
6461	P61039
4518	P0A698
4518	P0A7Y0
4518	P0A814
4518	P39394
4518	P0A6C1
4518	P0A8F8
4518	P30014
4518	P10442
4518	P0A8G9
4518	P0A8K8
4518	P30850
4518	P0A8G0
4518	P0A7Y8
4518	P04994
4518	P0A7Y4
4519	P0A698
4519	P0A8V0
4519	P0A7Y0
4519	P10442
4519	P39394
4519	P0A814
4519	P0A6C1
4519	P0A8G0
4519	P0A7Y8
4519	P0A8F8
4519	P0A7Y4
6402	P69913
6402	P30850
6401	P69913
6401	P10442
6401	P30850
6401	P0A8J8
6401	P0A7Y4
6400	P76291
6400	P76290
6400	P60340
6400	Q57261
6400	P0A7F9
6400	Q46920
6400	P77756
6400	P0A847
6400	P25745
6400	P0A8I5
70569	P27249
175	P0A8K8
8899	P07623
15211	P0ADL1
72509	P0A9X1
8897	P24224
70567	P06961
72511	P75757
72511	P0A9X1
72511	P64423
70566	P06961
70566	P30870
72510	P37009
160	P07330
160	P37013
6415	P07012
6415	P0A805
6415	P0A7I4
6415	P0A7I0
6414	P0A6M8
6414	P0A6N8
6414	P0A821
6414	P0A6P1
6414	P0A6N4
6414	P0A8L1
166	P0A8F4
166	P09468
166	P13000
166	P15254
166	P62615
166	P45425
166	P0A7G6
166	P07395
166	P0ABB4
166	P0A720
166	P0A8F8
166	P0A6C8
166	P16384
166	P0ABB0
166	P0A763
166	P0A6H1
166	P0A8N7
166	P23909
166	P0A7H0
166	P03960
166	P0A8J8
166	P04805
166	P0A6Y8
166	P60906
166	P0A6P5
166	P0A698
166	P60785
166	P32173
166	P0A817
166	P0A812
166	P0A6P7
166	P0ABA6
166	P0A8N3
166	P75959
166	P0A6H5
166	P06961
166	P0A6D7
166	P14900
166	P03004
166	P27300
166	P22259
166	P0A6I0
166	P0A6T3
166	P60546
166	P0A7D4
166	P0AGJ9
166	P21889
166	P00954
166	P0A6E1
166	P00956
166	P00957
166	P16659
166	P77150
166	P00959
166	P0A7I4
166	P0A6E4
166	P0A6E6
166	P06993
166	P0A6E9
166	P04425
166	P16456
166	P0A8M0
166	P56757
166	P04079
166	P07118
166	P0A6I9
166	P76423
166	P60240
166	P11875
166	P00547
166	P0C0U4
166	P0A6J1
166	P23331
166	P22188
166	P18843
166	P0A6F3
166	P0A6Z3
166	P0A6F1
166	P00960
166	P19366
166	P00963
166	P00961
166	P0A8L1
166	P00962
166	P0A6V8
166	P07813
166	P37013
166	P77570
166	P08312
166	P0A6M8
166	P23845
166	P77674
6413	P69222
6413	P0A707
6413	P0A705
6412	P0A7K6
6412	P0A7Q6
6412	P0A6Y1
6412	P0A7Q1
6412	P0A821
6412	P07395
6412	P0A8N7
6412	Q2EEQ2
6412	P60438
6412	P60906
6412	P0A7L8
6412	P0A7T3
6412	P0A7P5
6412	P02413
6412	P0A6P1
6412	P0A7D1
6412	P0AA10
6412	P0ADY3
6412	P0AGJ9
6412	P0A7I0
6412	P0A7M2
6412	P56791
6412	P56792
6412	P0A7M6
6412	P0A6X7
6412	P00954
6412	P00956
6412	P0A805
6412	P00959
6412	P0A7I4
6412	P62117
6412	P0A707
6412	P0A8M0
6412	P07118
6412	P0ADY7
6412	P0A705
6412	P62399
6412	P60624
6412	P0AG55
6412	P11875
6412	P60723
6412	P0C0U4
6412	P0AG51
6412	P0ADZ0
6412	P56793
6412	P56808
6412	P0A7N9
6412	P56807
6412	P56795
6412	P56806
6412	P0A7J3
6412	P56796
6412	P56805
6412	P56797
6412	P56804
6412	P56798
6412	P56802
6412	P56799
6412	P56801
6412	P07012
6412	P0C018
6412	P61841
6412	P0A7N1
6412	P0A7N4
6412	P0A7R1
6412	P61845
6412	P62126
6412	P00960
6412	P0A6N8
6412	P0A6N4
6412	P00961
6412	P23882
6412	P69222
6412	P0AG44
6412	P68919
6412	P61175
6412	P08312
6412	P0A6K3
6412	P0A6M8
6412	P61847
6412	P0A7M9
6412	P60422
6412	P0A7K2
6412	P0AG48
6418	P60906
6418	P00954
6418	P00956
6418	P00959
6418	P00960
6418	P0A8M0
6418	P07395
6418	P07118
6418	P00961
6418	P11875
6418	P0A8N7
6418	P0AGJ9
6418	P08312
70589	P07862
70589	P22188
70589	P0ACC7
70589	P29012
70589	P22634
70589	P0A749
70589	P0A6J8
70589	P17952
70589	P14900
70589	P0A6B4
19682	P62623
4488	P24186
6417	P0A7I4
6417	P0A6Y1
6417	P0A821
6417	P0A6X7
6417	P0A8L1
8926	P09424
8927	P24215
8924	P33940
6420	P11875
19684	P56755
19684	P0AFD6
6421	P0A8M0
8914	P0A8P1
6426	P00960
6426	P00961
6427	P60906
6424	P00962
6430	P0A8N7
19695	P17444
19695	P17446
19695	P17445
6431	P00959
6428	P00956
4604	P17854
72528	P0A763
72528	P0A786
72528	P08244
72528	P0A7E9
72528	P05020
72528	P0A884
72528	P28248
72528	P0A7F3
72528	P0A7E1
30554	P0A8F4
30554	P09468
30554	P13000
30554	P15254
30554	P62615
30554	P45425
30554	P0A7G6
30554	P07395
30554	P0ABB4
30554	P0A720
30554	P0A8F8
30554	P0A6C8
30554	P16384
30554	P0ABB0
30554	P0A763
30554	P0A6H1
30554	P0A8N7
30554	P23909
30554	P0A7H0
30554	P03960
30554	P0A8J8
30554	P04805
30554	P0A6Y8
30554	P60906
30554	P0A698
30554	P0A817
30554	P0A812
30554	P0ABA6
30554	P0A8N3
30554	P75959
30554	P0A6H5
30554	P06961
30554	P0A6D7
30554	P14900
30554	P03004
30554	P27300
30554	P22259
30554	P0A6I0
30554	P0A6T3
30554	P60546
30554	P0AGJ9
30554	P21889
30554	P00954
30554	P0A6E1
30554	P00956
30554	P00957
30554	P16659
30554	P77150
30554	P00959
30554	P0A6E4
30554	P0A6E6
30554	P06993
30554	P0A6E9
30554	P04425
30554	P16456
30554	P0A8M0
30554	P56757
30554	P04079
30554	P07118
30554	P0A6I9
30554	P60240
30554	P76423
30554	P11875
30554	P00547
30554	P0C0U4
30554	P0A6J1
30554	P23331
30554	P22188
30554	P18843
30554	P0A6F3
30554	P0A6Z3
30554	P0A6F1
30554	P00960
30554	P19366
30554	P00963
30554	P00961
30554	P0A8L1
30554	P00962
30554	P0A6V8
30554	P07813
30554	P37013
30554	P77570
30554	P08312
15116	P16676
6508	P0A8Q6
6508	P29745
6508	P56772
6508	P0A7C6
6508	P37095
15114	P0AAH0
8894	P25552
45717	P0ACU5
15123	P32705
72522	P09468
72522	P0A7F9
72522	P15254
72522	P15639
72522	P77756
72522	P19366
72522	P56757
72522	P0A847
72522	P15640
72522	P0A763
72522	P08178
72522	Q46920
72522	P0A7D7
72522	P69503
6524	P0A6J5
6525	P00968
6525	P0A6C5
6525	P18335
6525	P76217
6525	P0A6E4
6525	P0A6D0
6525	P23908
6525	P0AE37
6525	P76215
6525	P11447
6525	P0A6C8
72523	P77731
6526	P00968
6526	P0A6C5
6526	P18335
6526	P0A6E4
6526	P23908
6526	P11447
6526	P0A6C8
6527	P76217
6527	P0AE37
6527	P76215
72521	P77731
72521	P09468
72521	P0A7F9
72521	P15254
72521	P15639
72521	P77756
72521	P19366
72521	P56757
72521	P0A847
72521	P15640
72521	P0A763
72521	P22564
72521	P60546
72521	Q46920
72521	P08178
72521	P60560
72521	P0A7D7
72521	P69503
15128	P0A712
8880	P0A8G3
6520	P00926
6520	P0A6C5
6520	P18335
6520	P0A825
6520	P0A6M4
6520	P25665
6520	P07395
6520	P31057
6520	P0A6C8
6520	P11447
6520	P0A8N7
6520	P23908
6520	P07639
6520	P60906
6520	P0A6D5
6520	P0A853
6520	P0A6D3
6520	P0A790
6520	P76217
6520	P0A6D0
6520	P0AE37
6520	P76215
6520	P33195
6520	P0A6D7
6520	P29012
6520	P0AGJ9
6520	P0AD86
6520	P39359
6520	P17446
6520	P0A6T9
6520	P07623
6520	P75682
6520	P00954
6520	P0A6E1
6520	P00956
6520	P00959
6520	P0A6E4
6520	P17444
6520	P17445
6520	P0A8M0
6520	P0A9D8
6520	P31663
6520	P07118
6520	P06989
6520	P11875
6520	P00547
6520	P27248
6520	P06987
6520	P0A6J3
6520	P12008
6520	P00960
6520	P0A6J5
6520	P00963
6520	P00961
6520	P0A6K1
6520	P08312
6520	P05194
6520	P07913
6520	P15770
6520	P0A8U6
6520	P0A6B4
8881	P22634
30528	P0AFX4
72527	P33022
72527	P0A7E9
72527	P41409
72527	P0A7F3
72527	P07650
72527	P0A7E1
72527	P0A763
72527	P22564
72527	P0A786
72527	P0A6I0
72527	P06968
72527	P08244
72527	P0A884
72527	P05020
72527	P28248
210	P32664
8882	P30870
72524	P18843
72524	P0A752
72524	P18133
72524	P00944
72524	P0A870
72524	P0A7Z0
72524	P11458
72524	P0A858
72524	P0A867
72524	P27306
6522	P29012
6522	P0A6J5
6522	P0A6B4
8883	P0A6X1
72525	P18843
72525	P0A752
72525	P18133
72525	P11458
19637	P0A8K1
19637	P0A6F3
19637	P0A6Q6
19637	P77398
19637	P77757
19637	P0A6H8
19637	P77690
19637	P0A722
19637	P62623
19637	P76473
19637	P0ABF8
19637	P27300
19637	P06282
15136	P41036
8840	P39359
8840	P75682
6464	P0A700
6464	P69490
6464	P0A744
6464	P32099
6464	P0A7A5
6464	P0A703
8839	P04036
15149	P27125
15149	P0A712
8837	P0A6K1
4563	P75949
15146	P0AAF3
8833	P0A6C1
15145	P0AAF3
15145	P27125
15145	P0A712
15145	P41036
15144	P31122
15144	P0AAF3
15144	P27125
15144	P0A712
15144	P41036
47661	P0A6K1
47661	P29012
47661	P22634
47661	P0A6B4
8859	P30850
4555	P13482
4555	P62601
80134	P33596
15153	P27125
4553	P75949
4553	P13482
4553	P62601
80135	P33596
15166	P10907
4550	P0A763
4551	P05637
4551	P32664
8855	P0A8G9
8855	P04994
4549	P0A7Y8
8851	P19636
9075	P06989
9075	P06987
9074	P0A853
45913	P06993
9073	P0A6E1
9073	P0A6D5
9073	P0A6D3
9073	P05194
9073	P12008
9073	P07639
9073	P15770
9073	P0A6D7
9072	P0A6E1
9072	P0A6D5
9072	P0A853
9072	P0A6D3
9072	P05194
9072	P12008
9072	P07639
9072	P15770
9072	P0A6D7
272	P15067
9078	P29012
9078	P0A6J5
9078	P0A6B4
4133	P15067
9076	P06989
9076	P06987
9080	P0A6J5
287	P0A6E1
287	P13000
287	P0A8F0
287	P30137
287	P0A6E9
287	P68739
287	P16456
287	P07395
287	P32664
287	P03960
287	P0A7A9
287	P0A7J0
287	P0A7Y4
287	Q47155
287	P0A814
287	P56767
287	P00944
287	P56766
287	P0A717
287	P0A8N3
287	P06961
287	P0A6D7
287	P0ACC7
287	P0A7D4
287	P08312
287	P04152
287	P0A9M5
287	P60757
9086	P07623
9086	P25665
9086	P0A8U6
4141	P0A6E9
9085	P0A6K1
9085	P39359
9085	P0A9D8
9085	P75682
32774	P33595
32774	P06993
32774	P0A780
32774	P60240
32774	P0A800
32774	P0A8V2
32774	P24251
32774	P0A6W5
32774	P0A8V6
32774	P0A881
32774	P50546
32774	P0A8T7
32774	P0AFX4
32774	P0A8J2
32774	P56763
32774	P0ACP7
32774	P56762
32774	P56764
32774	P0A6D0
32774	P0A6R3
32774	P30128
32774	P0A8W2
32774	P0A7Z4
32774	P09378
32774	P09377
32774	P0AD86
32774	P17446
32774	P0A6Z6
32774	P0A8U6
9084	P00968
9084	P0A6C5
9084	P18335
9084	P0A6E4
9084	P23908
9084	P11447
9084	P0A6C8
9058	P0A8K1
9058	P0A6C5
9058	P0A6C8
9058	P0A763
9058	P23930
9058	P24251
9058	Q46920
9058	P07639
9058	P0A8J2
9058	P0A6D5
9058	P0A6D3
9058	P0A6D0
9058	P09158
9058	P30128
9058	P0A6D7
9058	P14900
9058	P0A6T1
9058	P0A752
9058	P0ADY3
9058	P0A7I0
9058	P07623
9058	P75682
9058	P0A6E1
9058	P27835
9058	P27836
9058	P0A6E4
9058	P0A7E9
9058	P0A6E9
9058	P0A780
9058	P66817
9058	P07118
9058	P24224
9058	P0ADY7
9058	P0A7E1
9058	P60624
9058	P0A786
9058	P00547
9058	P0A6W5
9058	P0ADZ0
9058	P0A884
9058	P0A881
9058	P07012
9058	P22188
9058	P07013
9058	P0A7F9
9058	P0A7F6
9058	P19366
9058	P0A7F3
9058	P09378
9058	P09377
9058	P05194
9058	P0A7K6
9058	P33595
9058	P18335
9058	P25665
9058	P0A8N7
9058	Q2EEQ2
9058	P05020
9058	P50546
9058	P0A7L8
9058	P60906
9058	P0A790
9058	P0A6X1
9058	P0A6H8
9058	P02413
9058	P29012
9058	P0A7M2
9058	P56791
9058	P56792
9058	P0A7M6
9058	P00954
9058	P0A7I7
9058	P00956
9058	P00959
9058	P75920
9058	P0A7I4
9058	P30139
9058	P30137
9058	P30136
9058	P26649
9058	P0A8M0
9058	P56757
9058	P60240
9058	P60723
9058	P0A6J3
9058	P0A7J0
9058	P0A7J3
9058	P06282
9058	P18843
9058	P56763
9058	P56762
9058	P0ACP7
9058	P56764
9058	P00960
9058	P0A6J8
9058	P00963
9058	P00961
9058	P0A6K1
9058	P0A7Z4
9058	P68919
9058	P0A6K3
9058	P04152
9058	P0A7K2
9058	P21515
9058	P0A6Z6
9058	P13001
9058	P15254
9058	P0A7Q6
9058	P0A821
9058	P0A7Q1
9058	P56258
9058	P07395
9058	P0A9B6
9058	P31057
9058	P11447
9058	P08178
9058	P60438
9058	P28248
9058	P32173
9058	P0A7P5
9058	P05459
9058	P11458
9058	P0ABF8
9058	P0AA10
9058	P0AGJ9
9058	P17446
9058	P0A805
9058	P60955
9058	P15639
9058	P77756
9058	P0A707
9058	P77757
9058	P0A9D8
9058	P23893
9058	P39401
9058	P33937
9058	P0A800
9058	P0A705
9058	P15640
9058	P62399
9058	P0AG55
9058	P0AG51
9058	P0C0U4
9058	P08244
9058	P0A7N9
9058	P56793
9058	P56795
9058	P56796
9058	P56797
9058	P56798
9058	P56799
9058	P0C018
9058	P0A7N1
9058	P0A7N4
9058	P0A6N8
9058	P33136
9058	P0A6N4
9058	P23882
9058	P0AG44
9058	P0A6M8
9058	P0A7M9
9058	P60422
9058	P15770
9058	P0AG48
9058	P0A8F4
9058	P09468
9058	P0A6Q6
9058	P0A8F0
9058	P0AFI7
9058	P17952
9058	P0A722
9058	P0A8V2
9058	P23908
9058	P0A8V6
9058	Q47155
9058	P0A715
9058	P0A7T3
9058	P0A717
9058	P0A6P1
9058	P22524
9058	P22523
9058	P0A8W2
9058	P22259
9058	P27300
9058	P0A7D1
9058	P0AD86
9058	P39359
9058	P0A7D7
9058	P60293
9058	P22634
9058	P0A749
9058	P77718
9058	P06993
9058	P17444
9058	P61714
9058	P62117
9058	P17445
9058	P31663
9058	P69931
9058	P0A847
9058	P06989
9058	P11875
9058	P06987
9058	P56808
9058	P12008
9058	P56807
9058	P56806
9058	P56805
9058	P56804
9058	P69503
9058	P0A8T7
9058	P56802
9058	P0AFX4
9058	P56801
9058	P61841
9058	P0A738
9058	P18133
9058	P0A7R1
9058	P61845
9058	P62126
9058	P0A6R3
9058	P0A6R0
9058	P16525
9058	P30745
9058	P07862
9058	P69222
9058	P0A7B1
9058	P19624
9058	P61175
9058	P08312
9058	P61847
9058	P0A8U6
9058	P0A6B4
72348	P31548
9059	P0A7Q6
9059	P0A7Q1
9059	P0A821
9059	P56258
9059	P07395
9059	P23930
9059	P24251
9059	P60438
9059	P0A8J2
9059	P0A7P5
9059	P0A6D0
9059	P30128
9059	P14900
9059	P0AA10
9059	P0ADY3
9059	P0AGJ9
9059	P0A7I0
9059	P17446
9059	P27835
9059	P27836
9059	P0A805
9059	P60955
9059	P77757
9059	P0A780
9059	P0A707
9059	P66817
9059	P39401
9059	P07118
9059	P0ADY7
9059	P0A800
9059	P0A705
9059	P62399
9059	P60624
9059	P0AG55
9059	P0C0U4
9059	P0AG51
9059	P0A6W5
9059	P0ADZ0
9059	P56793
9059	P0A7N9
9059	P56795
9059	P0A881
9059	P56796
9059	P56797
9059	P56798
9059	P56799
9059	P07012
9059	P22188
9059	P07013
9059	P0C018
9059	P0A7N1
9059	P0A7N4
9059	P0A6N8
9059	P33136
9059	P0A6N4
9059	P23882
9059	P0ACC7
9059	P0AG44
9059	P09378
9059	P09377
9059	P0A6M8
9059	P0A7M9
9059	P60422
9059	P0AG48
9059	P0A7K6
9059	P33595
9059	P0A6Q6
9059	P17952
9059	P0A722
9059	P0A8V2
9059	P0A8N7
9059	Q2EEQ2
9059	P0A8V6
9059	P50546
9059	Q47155
9059	P60906
9059	P0A7L8
9059	P0A715
9059	P0A7T3
9059	P02413
9059	P0A6P1
9059	P22524
9059	P22523
9059	P0A8W2
9059	P27300
9059	P29012
9059	P0A7D1
9059	P0AD86
9059	P0A7M2
9059	P56791
9059	P56792
9059	P0A7M6
9059	P60293
9059	P00954
9059	P00956
9059	P22634
9059	P00959
9059	P75920
9059	P0A7I4
9059	P0A749
9059	P06993
9059	P62117
9059	P26649
9059	P0A8M0
9059	P69931
9059	P60240
9059	P11875
9059	P60723
9059	P56808
9059	P56807
9059	P56806
9059	P0A7J3
9059	P56805
9059	P56804
9059	P56802
9059	P0A8T7
9059	P56801
9059	P0AFX4
9059	P56763
9059	P61841
9059	P56762
9059	P0ACP7
9059	P56764
9059	P0A7R1
9059	P61845
9059	P62126
9059	P00960
9059	P0A6J8
9059	P0A6R3
9059	P16525
9059	P00961
9059	P07862
9059	P69222
9059	P0A7Z4
9059	P68919
9059	P61175
9059	P0A6K3
9059	P08312
9059	P04152
9059	P61847
9059	P0A7K2
9059	P0A6Z6
9059	P0A8U6
9059	P0A6B4
9056	P62707
9056	P76503
9056	P77731
9056	P69913
9056	P77150
9056	P77399
9056	P21177
9056	P0A6M4
9056	P45549
9056	P0A867
9056	P0A9H1
9056	P11071
9056	P0C066
9056	P0A7A2
9056	P27248
9056	P0A8P1
9056	P30850
9056	P0A8J8
9056	P42588
9056	P04994
9056	P0A7Y4
9056	P37689
9056	P0A853
9056	P40191
9056	P33940
9056	P76217
9056	P05042
9056	P0AE37
9056	P0A6J5
9056	P33195
9056	P76215
9056	P0A7Z0
9056	P0A6T1
9056	P10442
9056	P0A8G9
9056	P0A6V8
9056	P0A6K6
9056	P07913
9056	P21151
9056	P0A870
9056	P00864
9056	P0A6T9
9056	P77674
9056	P15067
9056	P0A799
6313	P0A8P6
6313	P0A8P8
9057	P69913
9057	P10442
9057	P0A8G9
9057	P0A8P1
9057	P30850
9057	P0A8J8
9057	P15067
9057	P0A9H1
9057	P04994
9057	P0A7Y4
4151	P05020
9063	P0A853
9063	P27248
9063	P76217
9063	P07913
9063	P0A6T9
9063	P0A6J5
9063	P0AE37
9063	P33195
9063	P76215
9063	P0A6M4
9060	P33940
9060	P00864
9060	P05042
9060	P11071
32268	P0A7I4
32268	P0A6Y1
32268	P0A821
32268	P0A6X7
32268	P0A8L1
9066	P0A6K1
9066	P00547
9066	P07913
9066	P0AD86
9066	P39359
9066	P0A9D8
9066	P07623
9066	P00963
9066	P75682
9066	P25665
9066	P0A8U6
9067	P0A6K1
9067	P00547
9067	P0AD86
9067	P39359
9067	P0A9D8
9067	P07623
9067	P00963
9067	P75682
9067	P25665
9067	P0A8U6
4152	P0A7E1
9064	P00968
9064	P0A6C5
9064	P18335
9064	P76217
9064	P0A6E4
9064	P0A6D0
9064	P23908
9064	P0AE37
9064	P76215
9064	P11447
9064	P0A6C8
32787	P76503
32787	P13001
32787	P77399
32787	P0A6E9
32787	P63020
32787	P21177
32787	P0A6R0
32787	P24224
32787	P11071
32787	P62623
32787	P0ACU5
32787	P27247
32787	P26602
32787	P0A8V6
32787	P21151
32787	P21515
9065	P76217
9065	P0AE37
9065	P76215
4158	P0A7E1
270	P07862
270	P22188
270	P0ACC7
270	P29012
270	P22634
270	P77570
270	P0A749
270	P0A6J8
270	P75959
270	P17952
270	P14900
270	P0A6B4
6310	P0A814
6310	P0A812
6310	P0A8I1
6310	P0A6Y1
6310	P36767
6310	P0A7H3
6310	P0A7G6
6310	P0A6X7
6310	P0A809
6310	P0A7H6
45893	P09378
45893	P09377
45893	P0A8S9
45893	P06993
9070	P0A6J3
271	P22188
271	P27835
271	P0A715
271	P27836
271	P0A6Q6
271	P22634
271	P75920
271	P0A749
271	P77757
[truncated: 11,560 more rows]
