# Supplementary material for: Quality of Computationally Inferred Gene Ontology Annotations
Source: PLoS Comput Biol. 2012 May 31;8(5):e1002533. doi: 10.1371/journal.pcbi.1002533 (PMC3364937; doi:10.1371/journal.pcbi.1002533)
Supplement: Dataset S1 — A zip archive containing a list of removed and rejected annotations; each table contains the data for one evidence or reference code. (ZIP) [file pcbi.1002533.s002.zip › RejectedUniProtIDs/GOrefGenomes_goref_20080116vsgoref_20110111_GO_REF0000023_rejectedUniProtIDs.txt]

GOindex	UniProtID
44425	Q16739
44425	P32329
44425	P39039
44425	Q9R0E0
44425	O88693
44425	P08661
44425	P41317
44425	P19999
44424	A6ZIU1
44424	A6ZIU2
44424	Q4KMP4
44424	Q8IPF2
44424	A6ZIU3
44424	A6ZIU4
44424	A6ZIU5
44424	A6ZIU6
44424	A6ZIU7
44424	A6ZIU8
44424	A6ZIU9
44424	Q9SLK7
44424	Q9SLK8
44424	Q8SYY8
44424	Q29R85
44424	Q4R1L1
44424	Q29PS1
44424	Q63991
44424	A6ZIV1
44424	A6ZIV0
44424	A2RRV9
44424	Q56Y82
44424	A6ZIV2
44424	A6ZIV3
44424	A2RRV5
44424	Q1LYW5
44424	A4FVR3
44424	Q96TB0
44424	Q9VLI7
44424	Q8JFF9
44424	A7BI37
44424	Q0WPM8
44424	Q8JFF8
44424	Q8BJ45
44424	Q8BV16
44424	Q0V866
44424	A0AV05
44424	Q8BR38
44424	Q568A5
44424	Q8C148
44424	Q5FVJ1
44424	Q1ECH9
44424	Q56Z92
44424	Q3EB22
44424	Q6I9N3
44424	Q6J9G1
44424	Q05BG0
44424	Q6J9G0
44424	Q8LGC1
44424	A2RUW2
44424	Q8NC84
44424	Q8R0U9
44424	Q5ZKV4
44424	Q0WTK3
44424	Q5TIH6
44424	Q6PDN1
44424	Q8QG79
44424	Q3TQG9
44424	A1L1M1
44424	Q8BR51
44424	Q6H942
44424	Q4V9Z0
44424	A1A5R0
44424	A1A5R5
44424	O17212
44424	Q6P0E0
44424	Q6ZUQ0
44424	A2RTQ7
44424	Q7Z6S6
44424	P61208
44424	Q8VCR0
44424	Q9SWI1
44424	Q67YC2
44424	A2ARX0
44424	Q78ZM1
44424	A4FTZ4
44424	Q4QQP3
44424	A2A761
44424	A1A5U2
44424	A2ARW8
44424	A4FTZ6
44424	Q5D212
44424	Q6PHA7
44424	Q8CEA3
44424	Q5RH32
44424	Q90672
44424	Q32MN6
44424	Q56WV3
44424	Q32MN7
44424	Q90468
44424	Q90466
44424	Q90467
44424	Q90464
44424	Q90465
44424	Q149E8
44424	Q90463
44424	Q6P0D9
44424	Q6DEH0
44424	A2BFG8
44424	A4QPE7
44424	Q149E7
44424	A2BFG5
44424	Q0WTM6
44424	A2A8V7
44424	Q29Q72
44424	A1A4T9
44424	Q8C622
44424	O88631
44424	Q9D654
44424	Q4V986
44424	Q0VDL4
44424	Q3UMU4
44424	Q24JS6
44424	A6ZIS8
44424	A6ZIS7
44424	A6ZIS9
44424	A6ZIS4
44424	A6ZIS3
44424	A6ZIS6
44424	A6ZIS5
44424	P92954
44424	A6ZIS2
44424	A6ND77
44424	Q99PJ6
44424	Q54BC2
44424	A0MF52
44424	Q96PR6
44424	A0MET5
44424	Q1PEB9
44424	Q4FEW1
44424	Q0D311
44424	Q8VC29
44424	Q8C0P2
44424	A6ZIT9
44424	A6ZIT8
44424	Q78CM9
44424	A6ZIT7
44424	A6ZIT6
44424	Q8VWK4
44424	A3KQF3
44424	A6ZIT5
44424	A6ZIT4
44424	A6ZIT3
44424	A6ZIT2
44424	Q0WU05
44424	A6ZIT1
44424	Q63785
44424	A2ARW3
44424	A6ZIT0
44424	Q32P07
44424	Q7TPN0
44424	A6ZIU0
44424	Q5RI66
44424	A2ARV7
44424	Q8CJ82
44424	Q0VGV0
44424	O62535
44424	Q66JZ1
44424	Q5F0P7
44424	A2A7V0
44424	Q6ZMP8
44424	Q568C3
44424	P08661
44424	A2A7V2
44424	Q6NY50
44424	A6H910
44424	Q63988
44424	Q5F0P8
44424	Q6P3L3
44424	Q6L8F5
44424	A2VBQ3
44424	Q4VA40
44424	Q5U0C8
44424	Q8NAM2
44424	Q0VAL1
44424	Q4VA43
44424	Q7SYC5
44424	Q504I8
44424	A5PLP1
44424	Q3EBW5
44424	Q2KHP4
44424	A2AWF2
44424	A5YXQ5
44424	A5YXQ3
44424	Q8C0I0
44424	A5YXQ9
44424	Q64116
44424	Q5ILH0
44424	Q9FJW5
44424	Q2YDW6
44424	Q99KN2
44424	Q3EC90
44424	A5PN02
44424	Q8R1N3
44424	Q0WWM1
44424	Q43386
44424	Q54HV9
44424	Q3UH94
44424	Q53YT7
44424	Q53YT8
44424	Q8BSY3
44424	Q7ZUF1
44424	A2A799
44424	Q5BK18
44424	Q8BIK5
44424	Q56WS6
44424	Q08CC7
44424	Q9D082
44424	Q6MGB3
44424	Q6Q6F4
44424	Q6Q6F5
44424	Q6Q6F6
44424	Q6X7T3
44424	P47976
44424	Q6R5P4
44424	Q9CWD3
44424	P0C025
44424	Q8BIJ2
44424	Q6LC96
44424	Q0D2M2
44424	Q54HW2
44424	Q6XLP9
44424	Q9HA44
44424	Q3U043
44424	O93389
44424	Q67YM5
44424	Q2VWA1
44424	Q2VWA2
44424	Q2VWA0
44424	Q6XLQ0
44424	Q2VWA3
44424	Q53EK5
44424	Q5UKY7
44424	Q569H8
44424	Q5JZ06
44424	Q5ILG9
44424	Q7SZD3
44424	Q14DI0
44424	Q0VGJ1
44424	Q16125
44424	Q9PUS8
44424	Q9LNQ2
44424	Q1L675
44424	Q8VX38
44424	Q8VX39
44424	Q9M2X3
44424	Q2V3D1
44424	A2ICG7
44424	Q8CGH4
44424	Q6JLB1
44424	A2A4U6
44424	Q0WNJ2
44424	Q78FW7
44424	Q80TX6
44424	Q13051
44424	A5YXT0
44424	Q059V1
44424	Q8CFE9
44424	Q5RJ38
44424	Q8K0D9
44424	Q1PFK5
44424	Q9VMR2
44424	Q69YM3
44424	Q96I02
44424	Q7PL65
44424	Q3U150
44424	Q5GBG1
44424	Q8BLX6
44424	Q0VBM1
44424	Q9DAB5
44424	Q5U307
44424	Q9VJ16
44424	Q8CGF0
44424	Q9H6Q4
44424	Q6P3U7
44424	Q5PPN0
44424	Q0VG00
44424	Q0VG01
44424	O93288
44424	Q922D0
44424	Q0WTF3
44424	P32329
44424	Q1HGV1
44424	Q1HGV2
44424	A5YXS5
44424	Q1HGV0
44424	P41317
44424	Q1HGV3
44424	A2AIE7
44424	Q3U267
44424	Q3E856
44424	Q8BTW4
44424	Q9IAK9
44424	Q7TMW6
44424	A5WVZ7
44424	Q3U0U9
44424	A4D996
44424	Q9VWX7
44424	Q8L9J5
44424	Q9I9K1
44424	Q9CSJ0
44424	Q8JID3
44424	P70591
44424	Q641M0
44424	Q6SJ79
44424	A0MEC6
44424	Q8BIB6
44424	A0MEC9
44424	Q05GI6
44424	Q2A130
44424	Q8GWZ5
44424	Q5TF93
44424	Q9VST0
44424	A2ARL5
44424	Q9VST2
44424	Q564K6
44424	O73717
44424	Q7T2Z6
44424	Q7Z6E1
44424	Q80UU4
44424	Q8K350
44424	P19999
44424	Q9JKM6
44424	Q9CZ29
44424	A2BE23
44424	A6H5Z1
44424	Q6P5C7
44424	A2BE20
44424	Q8IW86
44424	Q14DQ6
44424	Q19RW5
44424	A2VDJ2
44424	Q6PBX3
44424	Q8BKA6
44424	Q19RW6
44424	Q8IXV0
44424	O93438
44424	A2AE21
44424	Q5STP9
44424	Q700E5
44424	Q1L690
44424	Q0WTZ3
44424	Q3UPV7
44424	A2BG91
44424	A2A7A5
44424	Q1WWJ5
44424	A2T4P0
44424	Q8IGG2
44424	Q9JHC5
44424	Q9JL00
44424	Q25QX8
44424	Q9I883
44424	O76071
44424	Q41985
44424	Q1ECY5
44424	Q8BIB3
44424	Q5STQ1
44424	Q6FGL6
44424	A2AE18
44424	A2AE19
44424	O93303
44424	Q3US92
44424	Q8N2J5
44424	Q3T921
44424	Q2VW97
44424	Q5QPB7
44424	O93357
44424	A4GWB8
44424	Q3EDI8
44424	Q058I4
44424	P39039
44424	Q0WWA0
44424	Q5U2X3
44424	Q0WRB1
44424	A2ANU7
44424	A2BFU4
44424	Q058H9
44424	A2BFU6
44424	Q3URW5
44424	Q42017
44424	Q3V3V8
44424	Q499J8
44424	Q3UZY6
44424	Q8AXB6
44424	Q700D1
44424	Q7Z6A3
44424	Q0WNC3
44424	Q3E8J0
44424	Q503E0
44424	Q149T8
44424	A2I9Z1
44424	Q147M2
44424	Q9DDU4
44424	A2AW66
44424	Q4KL58
44424	A2AW65
44424	A4GWD0
44424	Q0WSE5
44424	A2A9J5
44424	A2AW67
44424	A2I9Z0
44424	Q08AG3
44424	Q504H7
44424	Q3E9K2
44424	O23509
44424	Q8BVH0
44424	Q147N6
44424	A2I9Y7
44424	Q152R5
44424	Q0WKX3
44424	Q80VS1
44424	Q9D4U4
44424	Q8IVZ9
44424	A2AQA1
44424	Q4TVR1
44424	A2AQA0
44424	A3KQ56
44424	A3KQ57
44424	Q7M0A1
44424	Q14C61
44424	Q3E8H1
44424	Q80XR7
44424	A2ART4
44424	A2ART2
44424	Q3UX68
44424	Q5PSB0
44424	Q9DF41
44424	Q8CCV5
44424	A0AUX1
44424	Q811Z5
44424	Q0WRG6
44424	Q6PHH5
44424	Q8LA70
44424	Q8BZ17
44424	Q5M8T3
44424	A1IJT6
44424	Q8MYX3
44424	Q32P14
44424	Q5M7T1
44424	Q61677
44424	Q8LBV3
44424	A2ART0
44424	Q6NV02
44424	Q3UXM1
44424	Q2PGD2
44424	A2AW50
44424	Q761V2
44424	Q8AYE5
44424	Q61673
44424	Q56A81
44424	Q6ZS47
44424	Q2V3Y7
44424	Q0VAV0
44424	Q920D1
44424	Q3ULL3
44424	Q7TPL8
44424	Q68SB0
44424	A2ARR7
44424	Q80VN4
44424	A2ARR6
44424	Q8VEE3
44424	Q0P5V5
44424	Q9DEU7
44424	P32176
44424	Q9DEU8
44424	Q8CG23
44424	Q0VFY0
44424	Q6AZ70
44424	A0JNV5
44424	Q1PEU5
44424	Q91XM2
44424	Q9DF73
44424	Q9DF72
44424	A7KNH7
44424	Q91XM6
44424	Q9V785
44424	Q6PAM4
44424	Q2V3W4
44424	A0MEH3
44424	Q08BU3
44424	A5PKU7
44424	Q8JIR5
44424	Q1T6W8
44424	Q7M6X9
44424	Q66L36
44424	Q499T0
44424	A1A6R5
44424	Q7M6X3
44424	Q811V1
44424	Q7M6X8
44424	Q7M6X7
44424	Q7M6X6
44424	Q59FT1
44424	Q6P8K9
44424	A5HJR3
44424	Q59G65
44424	Q2HPK2
44424	Q5U4F7
44424	Q9U8L5
44424	A2AHS3
44424	A2AHS4
44424	Q8C003
44424	Q8TAT1
44424	A2AHS9
44424	A2AU83
44424	Q9YHZ5
44424	Q4PSR2
44424	Q9SU11
44424	Q3UP48
44424	A2AHS1
44424	Q7T2V8
44424	Q1RM23
44424	Q8R3D4
44424	Q8BG45
44424	Q53TD9
44424	Q6P0J1
44424	Q9W3F4
44424	Q9CS91
44424	Q3TWJ1
44424	A2RTZ9
44424	Q6P9M5
44424	A2AJP1
44424	Q8H1B3
44424	Q22979
44424	Q8JIS6
44424	Q3TQT9
44424	Q6TA36
44424	Q1LV96
44424	Q0WM51
44424	Q8BKE4
44424	Q9LPL9
44424	Q4QRL6
44424	Q8T6Q0
44424	Q000T4
44424	A0JNZ9
44424	Q7M6Y1
5623	Q9Z1U0
5623	Q53YK7
5623	Q9Z1U1
5623	Q9Z1U2
5623	Q9Z1U3
5623	Q9Z1U4
5623	Q9Z1U5
5623	P79549
5623	Q90437
5623	Q9Z1T8
5623	Q9Z1T7
5623	Q63991
5623	Q9Z1T9
5623	Q925E9
5623	Q56Y82
5623	Q9Z1V1
5623	Q8R470
5623	Q9Z1V2
5623	Q9Z1V0
5623	Q9Z1V5
5623	Q9Z1V6
5623	Q9Z1V3
5623	Q29748
5623	Q9Z1V4
5623	Q32PQ4
5623	Q9VLI7
5623	Q0WPM8
5623	Q90428
5623	Q90426
5623	A0AV05
5623	Q0V866
5623	Q9Z1U9
5623	Q9Z1U8
5623	Q9Z1U7
5623	Q9Z1U6
5623	Q6IFA1
5623	Q8VFB0
5623	Q8VFB2
5623	Q8VFB1
5623	Q8VFB4
5623	Q8VFB3
5623	Q8NC84
5623	Q8VFB6
5623	Q8VFB8
5623	Q9Z234
5623	Q8VFB7
5623	Q9Z233
5623	Q9Z236
5623	Q9Z235
5623	Q29767
5623	Q6H942
5623	Q8VFA1
5623	Q8VFA0
5623	Q4V9Z0
5623	Q8VFA5
5623	Q8VFA4
5623	Q8VFA3
5623	Q8VFA2
5623	Q8VFA9
5623	Q8VFA8
5623	Q8VFA7
5623	Q8VFA6
5623	Q86SI8
5623	A2RTQ7
5623	Q86SI5
5623	Q8VFD9
5623	Q29700
5623	P79589
5623	Q9QYP9
5623	Q9QZ19
5623	Q9QYP8
5623	Q9QZ18
5623	Q8VFD5
5623	Q8VFD6
5623	P79588
5623	Q8VFD7
5623	P79587
5623	Q8VFD8
5623	Q7YQB2
5623	Q7YQB3
5623	Q7YQB0
5623	Q7YQB1
5623	Q8VFD4
5623	Q9QYP7
5623	Q9QZ17
5623	Q86SI3
5623	O62934
5623	Q90468
5623	Q90466
5623	Q90467
5623	Q96DW9
5623	Q90464
5623	Q90465
5623	Q9QYQ0
5623	Q9QZ20
5623	Q90463
5623	Q306W0
5623	Q6DEH0
5623	Q29705
5623	Q9Z232
5623	Q9Z231
5623	Q9Z230
5623	Q8VFC8
5623	Q8C622
5623	P79599
5623	Q8VFC6
5623	Q9Z228
5623	Q8VFC7
5623	Q9Z229
5623	Q53YP1
5623	Q8VFC4
5623	Q9Z226
5623	Q8VFC5
5623	Q9Z227
5623	Q8VFC2
5623	Q9QYQ2
5623	Q9QZ22
5623	A0AUK6
5623	Q6IFB0
5623	Q8VFC3
5623	Q9QYQ1
5623	Q9QZ21
5623	Q8VFC0
5623	A0AUK4
5623	Q8VFC1
5623	Q9QYQ3
5623	A2A2V1
5623	Q3UMU4
5623	Q86SH1
5623	Q86SH3
5623	Q6IFE0
5623	Q8VFF7
5623	Q8VFF8
5623	Q8VFF9
5623	Q8VFF1
5623	Q8VFF2
5623	Q8VFF3
5623	Q8VFF4
5623	Q8VFF5
5623	Q8VFF6
5623	Q3UVW5
5623	Q6IFD1
5623	A2RTP5
5623	Q53YN9
5623	Q8VFE8
5623	Q6QU62
5623	Q8VFE9
5623	Q8VFE6
5623	Q8VFE7
5623	Q0VGV0
5623	Q5F0P7
5623	Q8VFE0
5623	Q8VFE1
5623	Q6NY50
5623	Q86SJ4
5623	Q5F0P8
5623	Q63988
5623	Q6P3L3
5623	Q8VFE4
5623	Q8VFE2
5623	Q6L8F5
5623	Q8VFE3
5623	Q8VF80
5623	Q8VEW0
5623	Q6IEV0
5623	Q6IEV1
5623	Q53Z42
5623	Q8VF87
5623	Q8VEW7
5623	Q8VF88
5623	Q8VEW8
5623	Q8VF85
5623	Q8VF86
5623	Q8VF83
5623	Q8VEW3
5623	Q8VF84
5623	Q8VEW4
5623	Q8VF81
5623	Q8VEW1
5623	Q8VF82
5623	Q86SE3
5623	Q8VF89
5623	Q8VEW9
5623	A5PN02
5623	Q53YT7
5623	Q53YT8
5623	Q8VF74
5623	Q8VEV4
5623	Q8VF75
5623	Q8VEV5
5623	Q6MGB9
5623	Q8VEV6
5623	Q6MGB8
5623	Q8VF77
5623	Q8VEV7
5623	Q8VF70
5623	Q8VEV0
5623	Q8VF71
5623	Q8VEV1
5623	Q5RJS1
5623	Q8VF72
5623	Q8VEV2
5623	Q8VF73
5623	Q8VEV3
5623	Q6MGB3
5623	Q8VF78
5623	Q8VEV8
5623	Q8VF79
5623	Q8VEV9
5623	A2RTN7
5623	Q6R5P4
5623	P47976
5623	Q86SG0
5623	Q6IEX5
5623	Q8VEY2
5623	Q8VEY1
5623	Q8VEY0
5623	Q8VEY5
5623	Q8VEY6
5623	Q8VEY4
5623	Q8VEY9
5623	Q6IEW6
5623	Q8VEY7
5623	Q8VEY8
5623	Q86SG8
5623	Q86SG9
5623	A0AUJ7
5623	Q86SF1
5623	Q569H8
5623	Q9Z1K0
5623	Q5SWK2
5623	Q8VEX1
5623	Q8VF91
5623	Q8VEX0
5623	Q8VF90
5623	Q8VEX2
5623	Q8VF92
5623	Q8VEX3
5623	Q8VF93
5623	Q8VEX4
5623	Q8VF94
5623	Q0VGJ1
5623	Q8VF95
5623	Q6IF78
5623	Q8VF96
5623	Q8VEX7
5623	Q8VF97
5623	Q8VEX8
5623	Q8VF98
5623	Q8VEX9
5623	Q8VF99
5623	Q86SF4
5623	Q86SF3
5623	Q6IEZ2
5623	Q78DX4
5623	Q5ISI0
5623	Q8VEZ1
5623	Q80TX6
5623	Q8VEZ2
5623	Q8VEZ3
5623	Q7PL65
5623	Q8BLX6
5623	Q8VEZ9
5623	Q8VEZ8
5623	Q8VEZ5
5623	Q8VEZ4
5623	Q8VEZ7
5623	Q8VEZ6
5623	Q62334
5623	Q62332
5623	Q62331
5623	Q62330
5623	Q6P3U7
5623	Q62339
5623	Q6IUU7
5623	Q8R469
5623	O93288
5623	Q8R467
5623	Q8BTW4
5623	P70591
5623	Q6SJ79
5623	Q8VFP0
5623	Q8VFP3
5623	Q8VFP4
5623	Q8VG14
5623	Q8VFP1
5623	Q8VG11
5623	Q8VFP2
5623	Q8VG12
5623	Q8VG17
5623	Q8VFP8
5623	Q8VG18
5623	Q8VFP5
5623	Q8VG15
5623	Q8VFP6
5623	Q8VG16
5623	A2A3C6
5623	O73717
5623	A2A3C1
5623	A2A3C2
5623	A2A3C3
5623	Q8VG20
5623	Q8VFQ0
5623	Q8VG21
5623	Q8VFQ1
5623	Q8VG22
5623	Q8VFQ2
5623	Q8VG23
5623	Q8VFQ3
5623	Q8VG24
5623	Q8VFQ4
5623	Q8VG25
5623	Q8VFQ5
5623	Q8VG26
5623	Q8VFQ6
5623	Q702H6
5623	Q8VG27
5623	Q8VFQ7
5623	Q8VG28
5623	Q8VFQ8
5623	Q8VG29
5623	Q8VFQ9
5623	Q8VG19
5623	Q8VFP9
5623	A0PK39
5623	Q62342
5623	Q62343
5623	Q8VG31
5623	Q8VFR1
5623	Q8VG32
5623	Q8VFR2
5623	Q8VFR0
5623	Q6IFP3
5623	Q8VG39
5623	Q8VFR9
5623	Q6MFW6
5623	Q6MFW5
5623	Q8VG37
5623	Q8VFR7
5623	A0PK44
5623	Q8VG38
5623	Q8VFR8
5623	Q6MFW7
5623	Q8VG35
5623	Q8VFR5
5623	Q8VG36
5623	Q8VFR6
5623	Q8VG33
5623	Q8VFR3
5623	Q6MFW4
5623	A0PK48
5623	Q8VG34
5623	Q8VFR4
5623	Q9EQG1
5623	Q8VG40
5623	Q8VFS0
5623	Q6MFX1
5623	Q8VG41
5623	Q8VFS1
5623	Q6MFX0
5623	Q8VFS3
5623	Q6IFQ5
5623	Q8VG48
5623	Q8VFS8
5623	A0PK55
5623	Q8VG49
5623	Q8VFS9
5623	Q6MFX7
5623	Q6MFX6
5623	A0PK54
5623	Q8VFS4
5623	Q6MFX5
5623	A0PK59
5623	Q8VG45
5623	Q8VFS5
5623	Q6MFX4
5623	Q8VG46
5623	Q8VFS6
5623	A0PK57
5623	Q8VG47
5623	Q6MFX2
5623	Q6MFW9
5623	Q549W0
5623	Q8WUX3
5623	Q8VG58
5623	Q8VFT8
5623	Q8VG57
5623	Q8VFT7
5623	Q8VG56
5623	Q8VFT6
5623	Q8VG55
5623	Q8VFT5
5623	A1L0W9
5623	A0PK64
5623	Q8VG59
5623	Q8VFT9
5623	A0PK66
5623	Q8VG50
5623	Q8VFT0
5623	A0PK62
5623	Q8VG54
5623	Q8VFT4
5623	Q6IFR1
5623	Q8VG53
5623	Q8VFT3
5623	Q8VG52
5623	Q8VFT2
5623	Q6IFR3
5623	Q8VG51
5623	Q8VFT1
5623	Q8IU63
5623	Q4VBN4
5623	Q8TDP8
5623	Q8VG67
5623	Q8VFU7
5623	Q8VG66
5623	Q8VFU6
5623	Q8TDP6
5623	Q8VG69
5623	Q8VFU9
5623	Q8TDP5
5623	Q8VG68
5623	Q8VFU8
5623	O19617
5623	A0PK77
5623	Q8VG61
5623	Q8VFU1
5623	Q8VG60
5623	Q8VFU0
5623	Q8VG63
5623	Q8VFU3
5623	A0PK70
5623	Q8VG62
5623	Q8VFU2
5623	Q8VG65
5623	Q8VFU5
5623	Q8VG64
5623	Q8VFU4
5623	A2I9Z1
5623	Q8VG79
5623	Q8VFV9
5623	Q8VG78
5623	Q8VFV8
5623	Q8VG77
5623	Q8VFV7
5623	Q8VG76
5623	Q8VFV6
5623	Q9GIX2
5623	Q8VG75
5623	Q8VFV5
5623	Q8VG74
5623	Q8VFV4
5623	Q8VG73
5623	Q8VFV3
5623	Q8VG72
5623	Q8VFV2
5623	Q8VG71
5623	Q8VFV1
5623	Q8VG70
5623	Q8VFV0
5623	A2I9Z0
5623	Q5VUY0
5623	Q8VG89
5623	Q8VFW9
5623	A2I9Y7
5623	Q8VG88
5623	Q8VFW8
5623	Q8VG85
5623	Q8VFW5
5623	Q8VG84
5623	Q8VFW4
5623	Q8VG87
5623	Q8VFW7
5623	Q8VG86
5623	Q8VFW6
5623	Q8VG81
5623	Q8VFW1
5623	Q8VG80
5623	Q8VFW0
5623	Q8VG83
5623	Q8VFW3
5623	Q8VG82
5623	Q8VFW2
5623	Q7M0A1
5623	P70527
5623	Q8VFG1
5623	Q8VFG0
5623	O19677
5623	Q8VFG3
5623	Q8VFG2
5623	Q8VFG5
5623	Q8VFG4
5623	Q8VFG7
5623	Q8VFG6
5623	Q8VFG9
5623	Q8VFG8
5623	Q95346
5623	Q001S2
5623	Q8CCV5
5623	A0AUX1
5623	Q542A4
5623	Q8VFH0
5623	Q8VFH4
5623	Q8VFH3
5623	Q8VFH2
5623	Q8VFH8
5623	Q6IFG6
5623	Q8VFH7
5623	Q6MG28
5623	Q8VFH6
5623	Q6MG29
5623	Q8VFH5
5623	A3KME5
5623	Q8VFH9
5623	Q6H8L0
5623	A1L0R9
5623	A1L0R8
5623	A1L0R7
5623	Q542B6
5623	Q2PGD2
5623	Q9GJ43
5623	Q8AYE5
5623	Q9GJ44
5623	Q9GJ45
5623	Q8VFI0
5623	Q6MG31
5623	Q8VFI1
5623	Q8VFI7
5623	Q8VFI6
5623	Q8VFI9
5623	Q8VFI8
5623	Q8VFI3
5623	Q8VFI2
5623	Q8VFI5
5623	Q8VFI4
5623	A2RSZ3
5623	Q0VG92
5623	Q0P5V5
5623	Q8VFJ0
5623	A1L0U5
5623	Q8VFJ1
5623	A4H284
5623	Q6IFI8
5623	Q8VFJ9
5623	Q6IFI9
5623	Q8VFJ8
5623	Q8VFJ7
5623	Q95353
5623	Q8VFJ6
5623	Q0VFY0
5623	Q8VFJ5
5623	O19642
5623	Q6IVK0
5623	Q8VFJ4
5623	Q8VFJ3
5623	Q3LRR6
5623	Q3LRR7
5623	Q6AZ70
5623	Q3LRR5
5623	Q8VFK3
5623	Q9V785
5623	Q8VFK0
5623	Q9EQQ6
5623	Q9EQQ5
5623	Q9EQQ7
5623	Q8VFK4
5623	Q8VFK5
5623	Q8VFK6
5623	Q78MG2
5623	Q8VFK9
5623	A6H8H4
5623	Q8VFL0
5623	Q8VFL2
5623	Q8VFL1
5623	Q8VFL4
5623	Q8VFL3
5623	Q29669
5623	Q8VFL7
5623	Q8VFL8
5623	Q8VFL6
5623	Q8VFM1
5623	Q32PT6
5623	Q8VFM0
5623	Q6IFK7
5623	Q8VFM5
5623	Q8VFM4
5623	Q8VFM3
5623	Q8VFM2
5623	Q9SU11
5623	Q8R3D4
5623	O19691
5623	Q32PT1
5623	Q8VFM6
5623	Q8VFM7
5623	Q8VFM8
5623	Q6QMF3
5623	O15506
5623	Q8VFN4
5623	Q8VFN3
5623	Q2A688
5623	Q8VFN6
5623	Q2A689
5623	Q8VFN5
5623	Q8VFN0
5623	Q6IFL7
5623	Q8VFN1
5623	A5CLI0
5623	Q9Z1V7
5623	Q29689
5623	O42171
5623	O42172
5623	Q9LPL9
5623	O42170
5623	Q8VFN9
5623	Q8VFN7
5623	Q5SW50
5623	Q8VFN8
5623	O42169
5623	Q9GJ24
5623	O42168
5623	O42167
5623	O42166
5623	O42165
5623	Q6IFM7
5623	Q9UM77
5623	Q6IFM9
5623	Q8VG01
5623	Q8VG00
5623	Q6IFM2
5623	A6ZIU1
5623	A6ZIU2
5623	A6ZIU3
5623	A6ZIU4
5623	A6ZIU5
5623	A6ZIU6
5623	A6ZIU7
5623	A6ZIU8
5623	Q29637
5623	A6ZIU9
5623	Q9SLK7
5623	Q9SLK8
5623	Q8SYY8
5623	Q29644
5623	A6ZIV1
5623	A6ZIV0
5623	A6ZIV2
5623	A6ZIV3
5623	Q2MDD7
5623	Q96TB0
5623	Q8JFF9
5623	Q8JFF8
5623	Q5FVF6
5623	Q5KTQ2
5623	Q5KTQ0
5623	Q5KTQ1
5623	Q5FVJ1
5623	Q56Z92
5623	Q3EB22
5623	Q10948
5623	A2RUW2
5623	Q1M2U3
5623	Q2VRP7
5623	Q6PDN1
5623	A1L1M1
5623	A0FLM4
5623	Q5D1W8
5623	Q5D1W7
5623	Q9EQ91
5623	Q9EQ92
5623	Q9EQ93
5623	Q9EQ94
5623	Q9EQ90
5623	A4FTZ4
5623	Q9EQ99
5623	Q9EQ96
5623	Q9EQ95
5623	Q9EQ98
5623	Q5D212
5623	A4FTZ6
5623	Q9EQ97
5623	Q8CEA3
5623	Q8K3J0
5623	Q1M309
5623	Q9EPY4
5623	Q9EPY5
5623	Q9EPY3
5623	Q31188
5623	A4VCI3
5623	Q9EPY9
5623	Q9EPY7
5623	Q9EPY6
5623	Q1M2R9
5623	A6ZIS8
5623	A6ZIS7
5623	A6ZIS9
5623	A6ZIS4
5623	A6ZIS3
5623	A6ZIS6
5623	A6ZIS5
5623	A6ZIS2
5623	Q712M9
5623	A4FU93
5623	A0MF52
5623	A0MET5
5623	Q2UVJ3
5623	A6ZIT9
5623	A6ZIT8
5623	Q78CM9
5623	A6ZIT7
5623	A6ZIT6
5623	A6ZIT5
5623	A6ZIT4
5623	A6ZIT3
5623	A6ZIT2
5623	A6ZIT1
5623	A6ZIT0
5623	Q9EQ87
5623	Q9EQ86
5623	A6ZIU0
5623	Q9EQ85
5623	Q9EQ84
5623	Q1ELT0
5623	P08661
5623	A6H910
5623	Q8NAM2
5623	A5PLP1
5623	A2AWF2
5623	A5YXQ5
5623	Q6FGR8
5623	A5YXQ3
5623	A5YXQ9
5623	Q3UH94
5623	Q96T96
5623	Q8BSY3
5623	Q7ZUF1
5623	Q5BK18
5623	Q8K3M7
5623	A2RUN4
5623	Q9LNS6
5623	Q9CWD3
5623	Q5ZI02
5623	Q3U043
5623	Q9EPZ1
5623	Q9EPZ0
5623	Q2HJC2
5623	Q2HJC3
5623	Q2HJC1
5623	Q2HJC7
5623	Q2HJC4
5623	Q5RIP0
5623	Q2HJC5
5623	Q84WD1
5623	Q9LNQ2
5623	Q5RJ27
5623	A2AWB5
5623	Q9EQA3
5623	Q9EQA4
5623	Q6JLB1
5623	Q9EQA2
5623	Q9EQA0
5623	Q9EQA9
5623	Q9EQA7
5623	Q9EQA8
5623	Q9EQA5
5623	Q9EQA6
5623	Q5BK58
5623	A5YXT0
5623	Q059V1
5623	Q5RJ38
5623	A1L1B2
5623	A1L1B1
5623	A1L1B4
5623	Q9EQB2
5623	Q9EQB4
5623	Q70CQ0
5623	Q9EQB5
5623	Q78LX5
5623	Q9EQB1
5623	Q9EQB6
5623	Q9DAB5
5623	Q9EQB7
5623	Q9EQB8
5623	Q8WUJ1
5623	Q8CEG1
5623	Q5PPN0
5623	Q0VG00
5623	Q0VG01
5623	A5YXS5
5623	A5PLI3
5623	P97842
5623	Q8VEP8
5623	Q8VF18
5623	Q8VF19
5623	Q8VEP6
5623	Q8VF16
5623	A0MEC6
5623	Q8VF17
5623	A0MEC9
5623	Q8VEP4
5623	Q8VF14
5623	Q8VF15
5623	Q8VEP2
5623	Q8VEP0
5623	Q8VF10
5623	Q8VF11
5623	A0N0N3
5623	Q8VF09
5623	Q8VEQ7
5623	Q8VF27
5623	Q8VEQ8
5623	Q8VF28
5623	Q8VEQ9
5623	Q8VF29
5623	Q8VF23
5623	Q8VEQ4
5623	Q8VF24
5623	Q9P1R1
5623	Q8VEQ5
5623	Q8VF25
5623	Q86AV9
5623	Q8VEQ6
5623	Q8VF26
5623	Q6IF01
5623	Q8K350
5623	Q8VEQ0
5623	Q8VF20
5623	Q8VEQ2
5623	Q8VF22
5623	Q5S3G3
5623	Q8VEN6
5623	Q8BKA6
5623	A5PLD9
5623	Q5S3G1
5623	Q8VF01
5623	Q8VF02
5623	Q8VF03
5623	Q8VF04
5623	Q8VF05
5623	Q8VF06
5623	Q8VF07
5623	Q8VF08
5623	A3KG47
5623	Q8VF00
5623	Q8VEN9
5623	Q8VEN8
5623	Q6FGL6
5623	Q9BRI2
5623	Q8VET5
5623	Q8VF55
5623	Q8VET4
5623	Q8VF54
5623	A2AVW1
5623	O95220
5623	Q8VET3
5623	Q8VF53
5623	Q8VET2
5623	Q8VF52
5623	A2AVW3
5623	Q8VET1
5623	Q8VF51
5623	Q6IF36
5623	Q8VET0
5623	Q8VF50
5623	Q9JLY8
5623	Q8VET9
5623	Q8VF59
5623	Q8VET8
5623	Q8VF58
5623	Q8VET7
5623	Q8VF57
5623	Q8VET6
5623	Q8VF56
5623	A2IAT8
5623	Q6IF40
5623	Q9EPG4
5623	Q8VEU4
5623	Q8VF64
5623	Q9EPG5
5623	Q8VEU3
5623	Q8VF63
5623	Q9EPG6
5623	Q8VEU6
5623	Q8VEU5
5623	A2ANU7
5623	Q8VEU0
5623	Q8VF60
5623	A2AVX9
5623	Q8VEU2
5623	Q8VF62
5623	A2AVX7
5623	Q8VEU1
5623	Q8VF61
5623	A2AVX6
5623	Q6FGN5
5623	Q8VEU8
5623	Q8VF68
5623	Q8VEU7
5623	Q8VEU9
5623	Q8VF69
5623	Q6KEQ1
5623	A2AVY0
5623	Q9EPF7
5623	A2AW66
5623	Q9EPF8
5623	A2AW65
5623	Q9EPF5
5623	Q8VER3
5623	Q8VF33
5623	Q9EPF6
5623	Q8VER2
5623	Q8VF32
5623	Q8VER1
5623	Q8VF31
5623	Q7YQ33
5623	Q8VER0
5623	Q8VF30
5623	Q8VER7
5623	Q8VF37
5623	Q8VER6
5623	Q8VF36
5623	Q8VER5
5623	Q8VF35
5623	Q8VER4
5623	Q8VF34
5623	A2AW67
5623	Q8VER9
5623	Q8VF39
5623	Q8VER8
5623	Q8VF38
5623	Q08AG3
5623	Q9EPG3
5623	Q9EPG2
5623	Q8VES0
5623	Q8VF40
5623	A0N0Q0
5623	Q8VF42
5623	A0N0Q1
5623	Q8VES1
5623	Q8VF41
5623	Q8VES4
5623	Q8VF44
5623	Q8VES3
5623	Q8VF43
5623	Q8VES6
5623	Q8VF46
5623	Q8VES5
5623	Q8VF45
5623	Q8VES8
5623	Q8VF48
5623	Q8VES7
5623	Q8VF47
5623	Q8VES9
5623	Q8VF49
5623	Q09571
5623	Q8R2I2
5623	Q0VEV7
5623	Q2LC95
5623	Q6AY62
5623	Q2LC92
5623	Q2LC93
5623	Q3UX68
5623	Q31148
5623	Q9SKP4
5623	Q8LA70
5623	Q6NZB4
5623	O19755
5623	A2BDD3
5623	A2AW50
5623	A2AVT0
5623	Q64EU5
5623	A2BDD2
5623	A2AVT5
5623	O19790
5623	Q31172
5623	Q31170
5623	Q8VEE3
5623	Q31169
5623	Q95459
5623	O19781
5623	A0N0E2
5623	Q31156
5623	A0MEH3
5623	A7DTG5
5623	Q0VEZ4
5623	Q3UX23
5623	A4FU14
5623	Q5HYL2
5623	Q1LZK7
5623	Q2YHR8
5623	Q2YHR9
5623	Q7YQ88
5623	Q9YHZ5
5623	Q3UP48
5623	Q1RM23
5623	Q1LZJ3
5623	Q8BKF2
5623	Q52S25
5623	Q3TWJ1
5623	Q53PC4
5623	Q9BZC5
5623	A2RTZ9
5623	Q5SWZ1
5623	Q8H1B3
5623	Q1LZI7
5623	Q9EPN9
5623	Q61894
5623	Q9JM16
5623	Q9EPN8
5623	Q8BKE4
5623	Q000T4
5623	Q5SP90
5623	Q3UX31
5623	O75942
5623	Q2PRG5
5623	Q2PRG4
5623	Q2PRG6
5623	Q6W068
5623	Q6W069
5623	Q496X4
5623	Q9EP55
5623	Q496X3
5623	Q3U0P3
5623	Q496W8
5623	Q496W9
5623	Q6W078
5623	Q29PS1
5623	Q6W077
5623	Q6W076
5623	Q2PRG0
5623	Q6W074
5623	Q2PRG1
5623	Q6W073
5623	Q2PRG2
5623	Q6W072
5623	Q2PRG3
5623	Q6W071
5623	Q2PRH8
5623	Q2PRH7
5623	Q2PRH6
5623	Q2PRH5
5623	Q6W079
5623	Q2PRH9
5623	Q9EP67
5623	Q6W081
5623	Q6W080
5623	Q496V9
5623	Q496V7
5623	Q6W083
5623	Q6W082
5623	Q6W049
5623	Q2PRE9
5623	Q7ZU02
5623	Q6W046
5623	Q2PRE8
5623	Q6W047
5623	Q2PRE3
5623	Q2PRE2
5623	O02953
5623	Q2PRE5
5623	Q2PRE4
5623	Q1ECH9
5623	Q6W052
5623	Q6W051
5623	Q2PRE0
5623	Q2PRE1
5623	Q6W056
5623	Q6W055
5623	Q6W053
5623	Q6W057
5623	Q2PRF9
5623	Q6W058
5623	Q2PRF8
5623	Q6W059
5623	Q2PRF7
5623	Q2PRF6
5623	Q2PRF5
5623	Q2PRF4
5623	Q2PRF3
5623	O02949
5623	Q2PRF1
5623	Q6W061
5623	Q2PRF2
5623	Q6W063
5623	Q2PRF0
5623	Q6W062
5623	Q6W065
5623	Q6W064
5623	Q6W067
5623	A2AHM8
5623	Q2PRC8
5623	O55020
5623	Q2PRC0
5623	Q2PRC1
5623	Q2PRC2
5623	Q9LR15
5623	Q2PRC3
5623	Q2PRC4
5623	Q2PRC5
5623	A3KPC4
5623	Q2PRC6
5623	O55018
5623	Q6EXB0
5623	Q6W033
5623	O55019
5623	Q6W034
5623	A2BIG0
5623	Q6W031
5623	Q6W032
5623	Q920P1
5623	Q6W030
5623	Q0VEQ7
5623	Q9PVU0
5623	Q1W3C6
5623	Q9PVU1
5623	Q920P2
5623	Q9PVU2
5623	Q90672
5623	Q2PRD9
5623	O35434
5623	Q2PRD4
5623	Q6W039
5623	Q2PRD1
5623	Q2PRD2
5623	Q2PRD7
5623	Q6W036
5623	Q0VEP0
5623	Q2PRD8
5623	Q6W035
5623	Q2PRD5
5623	Q6W038
5623	Q2PRD6
5623	Q6W037
5623	Q6W042
5623	Q6W043
5623	Q29Q72
5623	Q6W045
5623	Q6W040
5623	Q6W041
5623	Q2PRA6
5623	Q2PRA7
5623	Q2PRA8
5623	Q2PRA9
5623	Q2PRA2
5623	Q2PRA3
5623	Q2PRA4
5623	Q2PRA5
5623	Q2PRA0
5623	Q2PRA1
5623	Q0D311
5623	Q2PRB9
5623	Q2PRB7
5623	Q2PRB8
5623	Q2PRB5
5623	Q2PRB6
5623	Q2PRB3
5623	Q2PRB4
5623	O01454
5623	Q8BVW4
5623	Q2PRB0
5623	Q63785
5623	Q5RI66
5623	Q66JZ1
5623	Q707T8
5623	Q707T7
5623	A2VBQ3
5623	Q5USA8
5623	Q4VA40
5623	Q4VA43
5623	Q3EBW5
5623	Q2KHP4
5623	Q53X46
5623	Q9FJW5
5623	Q2YDW6
5623	Q9UEB1
5623	Q3EC90
5623	Q8R1N3
5623	Q0VEL5
5623	Q08CC7
5623	Q9D082
5623	Q6UV19
5623	Q6X7T3
5623	A7ISD5
5623	Q0D2M2
5623	Q9H2C6
5623	Q9H2C7
5623	Q5USC0
5623	A4QNW3
5623	Q3KT81
5623	Q53EK5
5623	Q5USB9
5623	Q5USB8
5623	Q5JZ06
5623	Q5USB7
5623	Q7SZD3
5623	Q9M2X3
5623	Q0D2G6
5623	A2ICG7
5623	Q5TK75
5623	Q5SPM3
5623	Q5SPM2
5623	Q5ZGM8
5623	Q8VGZ6
5623	Q8VGZ7
5623	Q78FW7
5623	Q8VGZ8
5623	Q8VGZ9
5623	A6H5W3
5623	Q8VGZ2
5623	Q8VGZ3
5623	Q8VGZ5
5623	Q8K0D9
5623	Q0VEH5
5623	Q8VGZ1
5623	Q5U307
5623	Q96LB9
5623	Q96LB8
5623	Q496U7
5623	Q2PR94
5623	Q2PR95
5623	Q2PR93
5623	Q2PR90
5623	Q8BWA7
5623	Q1HGV1
5623	Q1HGV2
5623	Q1HGV0
5623	Q1HGV3
5623	Q920Y9
5623	Q920Y7
5623	Q920Y8
5623	Q920Y6
5623	Q0VEF4
5623	Q2PR97
5623	Q2PR96
5623	Q2PR99
5623	A5WVZ7
5623	Q3U0U9
5623	Q9VWX7
5623	Q8L9J5
5623	Q8JID3
5623	Q920Z2
5623	A6H654
5623	Q920Z0
5623	Q2KHP1
5623	Q641M0
5623	Q05GI6
5623	Q2PR84
5623	A7L6C1
5623	A7L6C2
5623	Q7T2Z6
5623	A6H5Z1
5623	Q708C4
5623	Q6P5C7
5623	Q8IW86
5623	A6H5X7
5623	O93438
5623	Q700E5
5623	Q9DGI1
5623	A6H5W5
5623	A2BHP6
5623	A2BHP7
5623	Q9I883
5623	Q41985
5623	Q1ECY5
5623	Q684M0
5623	Q5QPB7
5623	P39039
5623	Q058I4
5623	Q5U2X3
5623	Q3KNR3
5623	Q8UUW8
5623	Q058H9
5623	Q5I9W2
5623	Q700D1
5623	Q0EFB2
5623	Q2MJJ5
5623	Q2MJJ6
5623	Q62007
5623	Q0WSE5
5623	Q3E9K2
5623	Q80VS1
5623	Q8IVZ9
5623	Q96KH8
5623	A4QP62
5623	A6H6D4
5623	A4D2H9
5623	Q4KN89
5623	Q0VDZ5
5623	Q9H345
5623	A4D2G5
5623	Q4KN81
5623	A4D2G4
5623	Q2XN57
5623	Q6ZS47
5623	Q920D1
5623	Q3ULL3
5623	O70268
5623	O70269
5623	Q80VN4
5623	Q5F431
5623	Q540C4
5623	O70265
5623	O70266
5623	O70267
5623	Q95568
5623	Q95567
5623	Q0VDX9
5623	Q95565
5623	O70271
5623	O70270
5623	Q0VDY4
5623	Q1JRH1
5623	Q0VDY1
5623	Q08BU3
5623	Q8JIR5
5623	A6H6H8
5623	Q66L36
5623	A1A6R5
5623	Q920G5
5623	Q5PNU5
5623	A5HJR3
5623	Q8CAS2
5623	Q8C003
5623	Q95571
5623	Q30172
5623	Q95577
5623	Q7T2V8
5623	A6H6F3
5623	Q9DGN5
5623	Q8JIS6
5623	A6H6E6
5623	A6H6E4
5623	Q30191
5623	Q8VGH0
5623	Q8VGH1
5623	Q4KMP4
5623	Q8VGH2
5623	Q8VGH3
5623	Q8VGH5
5623	A6H6I2
5623	Q8VGH6
5623	Q8VGH7
5623	Q8VGH8
5623	Q8VGH9
5623	Q29R85
5623	A6H6I6
5623	Q8VGI0
5623	Q8VGG1
5623	Q8VGG2
5623	Q8VGG0
5623	Q8VGG5
5623	A6H6J6
5623	Q8VGG6
5623	Q8VGG3
5623	A6H6J4
5623	Q8VGG4
5623	Q8VGG9
5623	Q8VGG7
5623	Q8VGG8
5623	A7BI37
5623	Q8BV16
5623	A4UTT5
5623	A6H6J8
5623	Q8K1D8
5623	Q8VGF2
5623	Q8VGF3
5623	Q8VGF4
5623	Q8VGF5
5623	A6H6K0
5623	Q8VGF0
5623	Q8VGF1
5623	Q8VGF6
5623	Q8VGF7
5623	Q8VGF8
5623	Q8VGF9
5623	Q8R0U9
5623	Q8VGE3
5623	Q5TIH6
5623	Q8VGE4
5623	Q8VGE1
5623	Q8VGE2
5623	Q8VGE0
5623	Q8VGE9
5623	Q8VGE7
5623	Q8QG79
5623	Q8VGE8
5623	Q8VGE5
5623	Q8VGE6
5623	Q5NC44
5623	Q5NC45
5623	Q8VGD5
5623	Q8VGD4
5623	Q8VGD7
5623	Q8VGD6
5623	Q8VGD9
5623	Q8VGD8
5623	Q8VGD1
5623	Q8VGD0
5623	Q8VGD3
5623	Q8VGD2
5623	Q5RH32
5623	Q56WV3
5623	Q8VGC6
5623	Q1RMY4
5623	Q8VGC5
5623	Q8VGC4
5623	Q1RMY3
5623	Q801U8
5623	Q1RMY0
5623	Q1RMY1
5623	Q801U6
5623	Q8VGC8
5623	Q8VGC7
5623	A4QPE7
5623	Q8VGC2
5623	Q8VGC1
5623	Q9D654
5623	Q4V986
5623	Q0VDL4
5623	Q31614
5623	Q8VGB7
5623	Q8VGB9
5623	Q8VGB8
5623	Q8VGB3
5623	Q8VGB2
5623	Q5SZZ8
5623	Q8VGB4
5623	A0ZY49
5623	Q5SZZ5
5623	Q8VGB1
5623	Q5CZY0
5623	Q8VGB0
5623	Q0VE02
5623	Q0VE04
5623	Q0VE06
5623	Q8VGA8
5623	Q8VGA7
5623	Q8VGA6
5623	Q8VGA5
5623	Q8VGA4
5623	Q8VGA3
5623	Q8VGA2
5623	Q8VGA1
5623	Q8VGA0
5623	A3KQF3
5623	Q8C783
5623	Q32P07
5623	Q8CJ82
5623	Q31634
5623	Q8VGA9
5623	Q7SYC5
5623	Q64116
5623	Q5ILH0
5623	O43624
5623	O43625
5623	O43626
[truncated: 20,254 more rows]
