# Supplementary material for: Quality of Computationally Inferred Gene Ontology Annotations
Source: PLoS Comput Biol. 2012 May 31;8(5):e1002533. doi: 10.1371/journal.pcbi.1002533 (PMC3364937; doi:10.1371/journal.pcbi.1002533)
Supplement: Dataset S1 — A zip archive containing a list of removed and rejected annotations; each table contains the data for one evidence or reference code. (ZIP) [file pcbi.1002533.s002.zip › RejectedUniProtIDs/GOrefGenomes_goref_20080116vsgoref_20110111_IC_rejectedUniProtIDs.txt]

GOindex	UniProtID
42800	P20659
19538	Q10438
19538	O42871
19538	Q09140
19538	O94565
19538	O42944
19538	O59790
19538	O14255
19538	O94446
19538	O74477
19538	O13924
19538	P32434
19538	O14084
19538	O60157
19538	Q96WW1
19538	O60052
19538	O74558
19538	O74546
19538	Q09710
5488	Q8JGT0
5488	Q9H2K8
5488	Q8JHD9
5488	Q8JG73
5488	P34314
5488	P50993
5488	P10253
5488	Q9UT48
5488	Q99NB7
5488	Q8TD08
5488	Q6IN37
22838	O94607
16279	P20659
16279	Q94517
16278	P20659
16278	Q94517
90304	O14470
90304	O74462
90304	O74792
90304	Q9P7V4
90304	Q10477
90304	Q10412
90304	Q9P7S3
90304	O94522
90304	O13788
90304	O74522
90304	Q9UTQ7
90304	Q9P7Y0
90304	Q09696
90304	Q9UT91
90304	Q9Y7N2
90304	Q9US45
90304	Q9P7G6
32555	Q9H2K8
32555	Q8JG73
32555	P34314
32555	O75643
32555	Q96S55
32555	P13533
32555	Q8TD08
32555	P12883
32555	Q96Q89
32555	P83741
32555	Q96S44
32555	Q8JGT0
32555	Q8JHD9
32555	P50993
32555	Q99NB7
32555	Q9UQM7
32555	Q69Z98
32555	P55072
32555	Q8NER5
6538	O60060
6538	O94313
32553	Q9H2K8
32553	Q8JG73
32553	P34314
32553	O75643
32553	Q96S55
32553	P13533
32553	Q8TD08
32553	P12883
32553	Q96Q89
32553	P83741
32553	Q96S44
32553	Q8JGT0
32553	Q8JHD9
32553	P50993
32553	Q99NB7
32553	Q9UQM7
32553	Q69Z98
32553	P55072
32553	Q8NER5
6536	O60060
6536	O94313
32559	Q9H2K8
32559	Q8JG73
32559	P34314
32559	O75643
32559	Q96S55
32559	P13533
32559	Q8TD08
32559	P12883
32559	Q96Q89
32559	P83741
32559	Q96S44
32559	Q8JGT0
32559	Q8JHD9
32559	P50993
32559	Q99NB7
32559	Q9UQM7
32559	Q69Z98
32559	P55072
32559	Q8NER5
6531	Q09794
16310	Q9HFE8
16310	O59790
16310	O74558
16310	O13924
60255	O14470
60255	O74792
60255	Q9P7V4
60255	Q10477
60255	Q10412
60255	Q9P7S3
60255	O13788
60255	O74522
60255	Q9UTQ7
60255	Q9P7Y0
60255	P87152
60255	Q9P7Y4
60255	Q9Y7N2
60255	Q9US45
60255	Q9P7G6
16573	O42871
16573	O94446
16570	O42871
16570	O94446
22803	O94607
16568	O42871
16568	O13282
16568	O94446
16568	O94522
16569	O42871
16569	O94446
6637	Q6KAQ1
35269	O14084
35269	O42944
35269	O74546
2000112	O14470
2000112	O74792
2000112	Q9P7V4
2000112	Q10477
2000112	Q10412
2000112	Q9P7S3
2000112	O13788
2000112	O74522
2000112	Q9UTQ7
2000112	Q9P7Y0
2000112	P87152
2000112	Q9P7Y4
2000112	Q9Y7N2
2000112	Q9US45
2000112	Q9P7G6
35268	O94565
35268	O14084
35268	O42944
35268	Q96WW1
35268	O74546
30674	Q9UPV9
6629	Q9HFE8
6629	P87109
22891	O94607
6631	O13846
31501	O94565
31501	Q96WW1
22892	O94607
8757	P20659
8757	Q94517
2253	A0AUQ9
2253	A0FJI0
16337	Q8BPQ6
16337	Q8BPQ4
16337	A5D6P2
16337	Q4JJC0
16601	Q7JNG4
16601	Q7JNG6
16601	Q7KPP4
16601	Q95Q51
31505	Q9Y719
6650	Q9HFE8
6644	Q9HFE8
34062	O74946
16597	P07203
1071	Q09824
1071	O74412
1071	P40379
1071	P41412
1071	O74954
1071	P01129
22857	O94607
15267	O94607
119	Q9VP05
119	Q9GYV9
119	A1ZBT5
48878	Q9UHW9
123	Q9UUK2
5623	Q5H7C2
5623	Q5RIM5
5623	Q90XE8
5623	Q9IAU1
5623	Q812C2
5623	Q812C1
5623	Q60934
5623	Q6P0E9
5623	Q1LUM6
5623	Q10063
5623	Q90ZA7
5623	Q90WY6
5623	Q9GJD9
5623	Q90WY5
5623	Q90WY4
5623	A6H6H4
5623	Q6UNX2
5623	A7E273
5623	A0FJI0
5623	Q5TLZ9
5623	Q503J6
5623	P32375
5623	Q90467
5623	Q4KPD0
5623	Q90463
5623	Q9GJD8
5623	Q8NFU0
5623	Q2Q552
5623	Q4L1M9
5623	P38197
5623	Q5RJS0
5623	Q1L8Y0
5623	P83858
5623	Q2KT54
5623	A1A5T9
5623	Q8QG80
5623	Q3U1S7
5623	Q1RM23
5623	Q9UUN5
5623	Q9DCD2
5623	P83861
5623	A3KFN7
5623	Q9DF28
5623	Q6P0J1
5623	O14265
5623	Q8JIG2
5623	O42537
5623	Q803T8
5623	Q6ZWY8
5623	Q3TYM4
5623	Q0E7J8
5623	Q90YM6
5623	Q6DG31
5623	Q8QG79
5623	Q6R2W4
5623	A0AUQ9
5623	Q5KQU6
5623	Q05AJ3
5623	Q8BS58
5623	Q6JHU9
5623	Q06W34
5623	Q06W33
5623	Q06W35
5623	A2RV12
5623	Q6NZ12
5623	Q6J514
5623	Q90Y79
5622	Q1RM23
5622	Q5H7C2
5622	Q5RIM5
5622	Q90XE8
5622	Q9UUN5
5622	Q9DCD2
5622	Q9IAU1
5622	Q812C2
5622	Q812C1
5622	A3KFN7
5622	Q6P0E9
5622	Q1LUM6
5622	Q6P0J1
5622	O14265
5622	Q9GJD9
5622	Q8JIG2
5622	A6H6H4
5622	Q6UNX2
5622	O42537
5622	Q5TLZ9
5622	Q6ZWY8
5622	P32375
5622	Q90467
5622	Q3TYM4
5622	Q90463
5622	Q9GJD8
5622	Q0E7J8
5622	Q90YM6
5622	Q8QG79
5622	Q6R2W4
5622	Q4L1M9
5622	Q5KQU6
5622	P38197
5622	Q05AJ3
5622	Q5RJS0
5622	Q8BS58
5622	Q1L8Y0
5622	Q6JHU9
5622	Q6NZ12
5622	Q6J514
5622	Q2KT54
5622	Q90Y79
5622	Q3U1S7
5622	Q8QG80
5622	A1A5T9
9889	O14470
9889	O74792
9889	Q9P7V4
9889	Q10477
9889	Q10412
9889	Q9P7S3
9889	O13788
9889	O74522
9889	Q9UTQ7
9889	Q9P7Y0
9889	P87152
9889	Q9P7Y4
9889	Q9Y7N2
9889	Q9US45
9889	Q9P7G6
33176	O14046
33176	O74174
33176	O14265
33176	Q9URZ8
33176	O13742
33176	Q9HDW6
33176	O59823
33176	O43046
33176	O13687
33176	O13753
9897	Q9HDV8
9897	Q9URX4
9897	Q10063
6457	P48353
16408	Q10289
16408	Q9UUG0
2001141	O14470
2001141	O74792
2001141	Q9P7V4
2001141	Q10477
2001141	Q10412
2001141	Q9P7S3
2001141	O13788
2001141	O74522
2001141	Q9UTQ7
2001141	Q9P7Y0
2001141	P87152
2001141	Q9P7Y4
2001141	Q9Y7N2
2001141	Q9US45
2001141	Q9P7G6
151	Q804S5
6402	Q9P7I3
6401	Q9P7I3
4497	Q7SYJ6
166	Q9H2K8
166	Q8JG73
166	P34314
166	O75643
166	Q96S55
166	P13533
166	Q8TD08
166	P12883
166	Q96Q89
166	P83741
166	Q96S44
166	Q8JGT0
166	Q8JHD9
166	P50993
166	Q99NB7
166	Q9UQM7
166	Q69Z98
166	P55072
166	Q8NER5
6412	P34222
5575	Q5H7C2
5575	Q5RIM5
5575	Q90XE8
5575	Q9IAU1
5575	Q60934
5575	Q6P0E9
5575	Q1LUM6
5575	Q10063
5575	Q90ZA7
5575	Q90WY6
5575	Q9GJD9
5575	Q90WY5
5575	Q90WY4
5575	A6H6H4
5575	Q6UNX2
5575	A7E273
5575	Q8BZH8
5575	A0FJI0
5575	Q5TLZ9
5575	Q503J6
5575	P32375
5575	Q90467
5575	Q4KPD0
5575	Q90463
5575	Q9GJD8
5575	Q8NFU0
5575	Q2Q552
5575	Q4L1M9
5575	P38197
5575	Q5RJS0
5575	Q1L8Y0
5575	P83858
5575	Q2KT54
5575	A1A5T9
5575	Q8QG80
5575	Q3U1S7
5575	Q1RM23
5575	Q9UUN5
5575	Q9DCD2
5575	P83861
5575	A3KFN7
5575	Q9DF28
5575	Q6P0J1
5575	O14265
5575	Q8JIG2
5575	O42537
5575	Q6ZWY8
5575	Q803T8
5575	Q3TYM4
5575	Q0E7J8
5575	Q90YM6
5575	Q6DG31
5575	Q8QG79
5575	Q6R2W4
5575	A0AUQ9
5575	Q5KQU6
5575	Q05AJ3
5575	Q8BS58
5575	Q06W34
5575	Q06W33
5575	Q06W35
5575	A2RV12
5575	Q6NZ12
5575	Q6J514
5575	Q90Y79
30503	P38816
5576	Q8BZH8
71554	Q9C105
71554	Q9Y7U5
30554	Q9H2K8
30554	Q8JG73
30554	P34314
30554	O75643
30554	Q96S55
30554	P13533
30554	Q8TD08
30554	P12883
30554	Q96Q89
30554	P83741
30554	Q96S44
30554	Q8JGT0
30554	Q8JHD9
30554	P50993
30554	Q99NB7
30554	Q9UQM7
30554	Q69Z98
30554	P55072
30554	Q8NER5
6508	O42980
6508	O74477
16192	O14266
16192	Q9Y7K8
16462	Q10282
16462	O94518
16462	Q63483
16462	O94522
6512	Q9DBU5
6512	Q9WTV7
16469	O14046
16469	O74174
16469	O14265
16469	Q9URZ8
16469	O13742
16469	Q9HDW6
16469	O59823
16469	O43046
16469	O13687
16469	O13753
16471	O14046
16471	O74174
16471	O14265
16471	Q9URZ8
16471	O13742
16471	Q9HDW6
16471	O59823
16471	O43046
16471	O13687
16471	O13753
72521	Q9D8C9
6520	O94277
6520	O60060
6520	Q09737
6520	O94313
30529	P40314
30528	Q9UR39
72524	O74770
19637	Q9HFE8
6468	O59790
6468	O74558
6468	O13924
5524	Q9H2K8
5524	Q8JG73
5524	P34314
5524	O75643
5524	Q96S55
5524	P13533
5524	Q8TD08
5524	P12883
5524	Q96Q89
5524	P83741
5524	Q96S44
5524	Q8JGT0
5524	Q8JHD9
5524	P50993
5524	Q99NB7
5524	Q9UQM7
5524	Q69Z98
5524	P55072
5524	Q8NER5
6464	Q10438
6464	O42871
6464	Q09140
6464	O94565
6464	O42944
6464	O59790
6464	O14255
6464	O94446
6464	O13924
6464	P32434
6464	O14084
6464	O60157
6464	Q96WW1
6464	O60052
6464	O74558
6464	O74546
6464	Q09710
6479	O60157
16491	Q7SYJ6
5529	P10253
228	Q10362
228	O13988
228	Q8BS58
6475	O42871
6475	O94446
9935	O94607
6474	Q09710
6473	O42871
6473	O94446
6473	Q09710
6486	Q09140
6486	O94565
6486	O14084
6486	O42944
6486	Q96WW1
6486	O14255
6486	O74546
6487	O14255
6481	O60157
46834	Q9HFE8
6493	O14084
6493	O42944
6493	O74546
16021	P83861
16021	Q60934
16021	Q4KPD0
16021	Q6DG31
16021	Q17R20
16021	Q8NFU0
16021	O13880
16021	Q2Q552
16021	Q90ZA7
16021	Q90WY6
16021	A0AUQ9
16021	Q9JIA8
16021	Q90WY5
16021	Q90WY4
16021	O70181
16021	Q06W34
16021	Q06W33
16021	A7E273
16021	A0FJI0
16021	P83858
16021	Q06W35
16021	A2RV12
16021	O74543
16021	Q803T8
9072	O94277
272	O13990
272	Q9C105
16020	Q9UUN5
16020	Q7TQ64
16020	P83861
16020	Q60934
16020	Q9DF28
16020	Q6PAR3
16020	Q3U3W7
16020	O13753
16020	Q10063
16020	Q90ZA7
16020	Q90WY6
16020	O14265
16020	Q80X28
16020	Q90WY5
16020	Q90WY4
16020	Q9URZ8
16020	O70181
16020	Q9URX4
16020	Q9HDV8
16020	Q3UFP7
16020	A7E273
16020	A0FJI0
16020	Q09712
16020	Q803T8
16020	Q503J6
16020	O74174
16020	Q4KPD0
16020	O13742
16020	Q6DG31
16020	Q8NFU0
16020	O13880
16020	Q2Q552
16020	O14046
16020	A0AUQ9
16020	Q06W34
16020	Q06W33
16020	P83858
16020	Q06W35
16020	Q9HDW6
16020	A2RV12
16020	O43046
16020	O74543
16020	Q3UQY7
279	Q3UWM7
279	Q3TQU2
31326	O14470
31326	O74792
31326	Q9P7V4
31326	Q10477
31326	Q10412
31326	Q9P7S3
31326	O13788
31326	O74522
31326	Q9UTQ7
31326	Q9P7Y0
31326	P87152
31326	Q9P7Y4
31326	Q9Y7N2
31326	Q9US45
31326	Q9P7G6
16787	Q10282
16787	O94518
16787	Q63483
16787	O94522
16787	O14364
31323	O14470
31323	O74792
31323	Q9P7V4
31323	Q10477
31323	Q10412
31323	Q9P7S3
31323	O13788
31323	O74522
31323	Q9UTQ7
31323	Q9P7Y0
31323	P87152
31323	Q9P7Y4
31323	Q9Y7N2
31323	Q9US45
31323	Q9P7G6
32774	O14470
32774	O74462
32774	Q9P7V4
32774	O74792
32774	O14459
32774	Q10477
32774	Q9P7K8
32774	Q10412
32774	Q9P7S3
32774	Q09818
32774	O94522
32774	P47979
32774	O13788
32774	O74522
32774	Q9UTQ7
32774	Q9P7Y0
32774	Q09696
32774	Q9Y7N2
32774	Q9US45
32774	Q9P7G6
6325	O42871
6325	O13282
6325	O94446
6325	O94522
5216	O94607
9058	O14470
9058	O74792
9058	Q9P7V4
9058	Q09140
9058	O14459
9058	O94565
9058	Q10477
9058	Q9P7K8
9058	O42944
9058	Q10412
9058	O14255
9058	O94522
9058	P47979
9058	Q9UTQ7
9058	O14084
9058	Q96WW1
9058	Q9Y7N2
9058	Q9US45
9058	Q9P7G6
9058	O94277
9058	O74462
9058	Q9P7S3
9058	Q09818
9058	O13788
9058	O74522
9058	Q9P7Y0
9058	Q09696
9058	P34222
9058	O74546
46853	O74561
9059	O14470
9059	O74792
9059	Q9P7V4
9059	Q09140
9059	O14459
9059	O94565
9059	Q10477
9059	Q9P7K8
9059	O42944
9059	Q10412
9059	O14255
9059	O94522
9059	P47979
9059	Q9UTQ7
9059	O14084
9059	Q96WW1
9059	Q9Y7N2
9059	Q9US45
9059	Q9P7G6
9059	O74462
9059	Q9P7S3
9059	Q09818
9059	O13788
9059	O74522
9059	Q09696
9059	Q9P7Y0
9059	P34222
9059	O74546
9056	O13990
9056	O60060
9056	Q9C105
9056	Q9P7I3
9056	Q09737
9056	O94510
9056	O94313
9056	O74770
31301	O74543
46854	Q9HFE8
9057	O13990
9057	Q9C105
9057	Q9P7I3
31300	O74543
16779	O74946
9063	O60060
9063	Q09737
9063	O94313
42546	Q9Y7U5
9066	Q09794
72341	P07203
9064	O60060
9064	O94313
32787	O13846
16772	O74946
9065	O60060
9065	O94313
16053	O94277
16052	O13990
16052	Q9C105
16052	O94510
16052	O74770
5198	Q24560
2474	Q31215
2474	Q8HWB2
2474	O19441
2474	Q3UWA5
2474	Q31152
2474	Q95H92
2474	Q0WXI6
16054	O60060
16054	Q09737
16054	O94313
51252	O14470
51252	O74792
51252	Q9P7V4
51252	Q10477
51252	Q10412
51252	Q9P7S3
51252	O13788
51252	O74522
51252	Q9UTQ7
51252	Q9P7Y0
51252	P87152
51252	Q9P7Y4
51252	Q9Y7N2
51252	Q9US45
51252	Q9P7G6
16817	Q10282
16817	O94518
16817	Q63483
16817	O94522
16818	Q10282
16818	O94518
16818	Q63483
16818	O94522
5215	O94607
80090	O14470
80090	O74792
80090	Q9P7V4
80090	Q10477
80090	Q10412
80090	Q9P7S3
80090	O13788
80090	O74522
80090	Q9UTQ7
80090	Q9P7Y0
80090	P87152
80090	Q9P7Y4
80090	Q9Y7N2
80090	Q9US45
80090	Q9P7G6
15075	O94607
2483	Q31215
2483	Q8HWB2
2483	O19441
2483	Q3UWA5
2483	Q31152
2483	Q95H92
2483	Q0WXI6
5200	Q24560
51234	Q9URZ3
51234	O14266
51234	O14031
51234	Q8WYK8
51234	Q9Y7K8
9986	Q9HDV8
9986	Q9URX4
9986	Q9Y719
9986	Q10063
9987	Q8BPQ6
9987	O13990
9987	O60060
9987	Q8BPQ4
9987	Q10438
9987	Q9P7V4
9987	Q7ZWH9
9987	Q10477
9987	O42944
9987	Q3UWM7
9987	A5D6P2
9987	Q9UTQ7
9987	A0FJI0
9987	Q10162
9987	Q9Y7N2
9987	Q09710
9987	O94277
9987	Q9D4K3
9987	O14266
9987	Q09737
9987	Q9P7S3
9987	O13924
9987	Q09696
9987	O74561
9987	O14470
9987	O74792
9987	Q4JJC0
9987	O94565
9987	O14255
9987	Q10412
9987	O94522
9987	P50998
9987	Q96WW1
9987	Q9UT91
9987	Q6KAQ1
9987	O94313
9987	Q9US45
9987	Q7ZU14
9987	O13788
9987	A0AUQ9
9987	O13819
9987	Q8VCE6
9987	Q9P7Y0
9987	Q9Y7K8
9987	Q09863
9987	Q9D8C9
9987	Q3TQU2
9987	Q9UHW9
9987	O74546
16043	O42871
16043	O13282
16043	O94522
42592	Q9UHW9
19725	Q9UHW9
6396	Q9UT91
48002	Q31215
48002	Q8HWB2
48002	O19441
48002	Q3UWA5
48002	Q31152
48002	Q95H92
48002	Q0WXI6
42606	Q31215
42606	Q8HWB2
42606	O19441
42606	Q3UWA5
42606	Q31152
42606	Q95H92
42606	Q0WXI6
46942	Q9URZ3
51273	O13990
43687	O60157
51275	O13990
16070	O14470
16070	O74462
16070	O74792
16070	Q9P7V4
16070	Q10477
16070	Q10412
16070	Q9P7S3
16070	O94522
16070	O13788
16070	O74522
16070	Q9UTQ7
16070	Q9P7Y0
16070	Q09696
16070	Q9UT91
16070	Q9Y7N2
16070	Q9US45
16070	Q9P7G6
51276	O42871
51276	O13282
51276	O94522
48016	O74561
16071	Q9P7I3
16072	Q9UT91
9003	O14364
42623	O94522
6368	Q9P7K8
6368	O94522
6364	Q9UT91
22610	Q8BPQ6
22610	Q8BPQ4
22610	A5D6P2
22610	Q4JJC0
22610	Q7ZWH9
22610	Q7ZU14
51321	Q3UWM7
51321	Q3TQU2
6367	O74462
6366	O14470
6366	O74462
6366	Q9P7V4
6366	Q60954
6366	O74792
6366	O14459
6366	Q10477
6366	Q9P7K8
6366	Q3UJ00
6366	Q10412
6366	Q9P7S3
6366	O94522
6366	O13788
6366	Q9UTQ7
6366	Q9P7Y0
6366	Q09696
6366	Q9Y7N2
6366	Q9US45
19752	O94277
19752	O13846
19752	O60060
19752	Q09737
19752	O94313
51327	Q3UWM7
51327	Q3TQU2
22613	Q9UT91
6357	O14470
6357	Q60954
6357	O74792
6357	Q9P7V4
6357	Q10477
6357	Q3UJ00
6357	Q10412
6357	Q9P7S3
6357	O13788
6357	Q9UTQ7
6357	Q9P7Y0
6357	Q9P7Y4
6357	Q9Y7N2
6357	Q9US45
46974	Q94517
6352	O13870
6352	P87112
6352	O74462
6352	P87240
6352	Q9P7I3
6352	Q7Z991
6352	O74874
6352	Q09818
6355	O14470
6355	O74792
6355	Q9P7V4
6355	Q10477
6355	Q10412
6355	Q9P7S3
6355	O13788
6355	O74522
6355	Q9UTQ7
6355	Q9P7Y0
6355	Q9P7Y4
6355	Q9Y7N2
6355	Q9US45
6355	Q9P7G6
16887	O94522
6354	Q9P7K8
6354	O94522
6354	Q09818
6350	P47979
6351	O14470
6351	O74462
6351	Q9P7V4
6351	O74792
6351	O14459
6351	Q10477
6351	Q9P7K8
6351	Q10412
6351	Q9P7S3
6351	Q09818
6351	O94522
6351	O13788
6351	O74522
6351	Q9UTQ7
6351	Q9P7Y0
6351	Q09696
6351	Q9Y7N2
6351	Q9US45
6351	Q9P7G6
360	O75643
360	Q9BUQ8
6338	O13282
6338	O94446
6338	O94522
6338	Q10321
46976	Q94517
7267	P10145
7265	Q9D4K3
7265	Q7JNG4
7265	Q7JNG6
7265	Q7KPP4
7265	Q95Q51
19932	O74561
7264	Q9D4K3
7264	Q7JNG4
7264	Q7JNG6
7264	Q7KPP4
7264	Q95Q51
43601	Q8BS58
30246	P10253
7243	P83741
43596	Q8BS58
7242	O13819
7242	O14356
7242	O94321
7242	P36583
30258	O13846
30258	Q9HFE8
1518	Q06W34
1518	A7E273
1518	Q06W33
1518	Q06W35
1518	A2RV12
1518	Q803T8
51409	Q9URY5
51410	Q9URY5
60090	Q9UPV9
2376	Q31215
2376	A0AUQ9
2376	Q8HWB2
2376	A0FJI0
2376	O19441
2376	Q3UWA5
2376	Q31152
2376	Q95H92
2376	Q0WXI6
4321	Q10289
4321	Q9UUG0
43566	Q53HV7
16705	Q7SYJ6
16713	Q7SYJ6
32991	Q9IAU1
32991	Q60934
32991	O94565
32991	Q9DF28
32991	Q17R20
32991	Q804S5
32991	Q1LUM6
32991	Q6P0J1
32991	O13753
32991	Q90ZA7
32991	Q9JIA8
32991	O14265
32991	O13988
32991	Q8JIG2
32991	Q9URZ8
32991	Q6UNX2
32991	A7E273
32991	Q96WW1
32991	Q803T8
32991	Q9UUK2
32991	Q9WVQ4
32991	Q503J6
32991	O74174
32991	Q9JMD9
32991	Q4KPD0
32991	Q90463
32991	O13742
32991	Q6DG31
32991	Q2Q552
32991	O14046
32991	Q5KQU6
32991	O13782
32991	Q5RJS0
32991	Q8BS58
32991	Q1L8Y0
32991	Q06W34
32991	Q9JJ74
32991	Q06W33
32991	Q06W35
32991	Q9HDW6
32991	A2RV12
32991	O59823
32991	O43046
32991	Q6NZ12
32991	O13687
32991	A1A5T9
32991	Q3U1S7
31365	Q09710
9120	Q8VCE6
9116	Q8VCE6
9116	Q9D8C9
9117	O74770
32993	O13988
32993	Q8BS58
19885	Q31215
19885	Q8HWB2
19885	O19441
19885	Q3UWA5
19885	Q31152
19885	Q95H92
19885	Q0WXI6
43543	O42871
43543	O94446
43543	Q09710
5261	O94607
19883	Q31215
19883	Q8HWB2
19883	O19441
19883	Q3UWA5
19883	Q31152
19883	Q95H92
19883	Q0WXI6
19882	Q31215
19882	Q8HWB2
19882	O19441
19882	Q3UWA5
19882	Q31152
19882	Q95H92
19882	Q0WXI6
9101	Q09140
9101	O94565
9101	O14084
9101	O42944
9101	Q96WW1
9101	O14255
9101	O74546
9100	Q09140
9100	O94565
9100	O14084
9100	O42944
9100	Q96WW1
9100	O14255
9100	O74546
19894	Q9UPV9
19895	Q9UPV9
16740	Q10289
16740	P20659
16740	Q94517
16740	Q9UUG0
16740	O74946
16741	P20659
16741	Q94517
31406	P07203
16746	Q10289
16746	Q9UUG0
16747	Q10289
16747	Q9UUG0
19899	Q6P6R6
44425	Q9UUN5
44425	P83861
44425	Q60934
44425	Q9DF28
44425	Q17R20
44425	O13753
44425	Q10063
44425	Q90ZA7
44425	Q90WY6
44425	Q9JIA8
44425	O14265
44425	Q90WY5
44425	Q90WY4
44425	Q9URZ8
44425	O70181
44425	Q9URX4
44425	Q9HDV8
44425	A7E273
44425	A0FJI0
44425	Q09712
44425	Q803T8
44425	O14329
44425	Q503J6
44425	O74174
44425	Q4KPD0
44425	O13742
44425	Q6DG31
44425	Q8NFU0
44425	O13880
44425	Q2Q552
44425	A0AUQ9
44425	O14046
44425	Q06W34
44425	Q06W33
44425	P83858
44425	Q9HDW6
44425	Q06W35
44425	A2RV12
44425	O43046
44425	O59823
44425	O74543
44425	O13687
44424	Q1RM23
44424	Q5H7C2
44424	Q5RIM5
44424	Q90XE8
44424	Q9UUN5
44424	Q9DCD2
44424	Q9IAU1
44424	Q812C2
44424	Q812C1
44424	A3KFN7
44424	Q6P0E9
44424	Q1LUM6
44424	Q6P0J1
44424	O14265
44424	Q9GJD9
44424	Q8JIG2
44424	A6H6H4
44424	Q6UNX2
44424	Q5TLZ9
44424	O42537
44424	Q6ZWY8
44424	Q90467
44424	Q3TYM4
44424	Q90463
44424	Q9GJD8
44424	Q0E7J8
44424	Q90YM6
44424	Q8QG79
44424	Q6R2W4
44424	Q4L1M9
44424	Q5KQU6
44424	Q05AJ3
44424	Q5RJS0
44424	Q8BS58
44424	Q1L8Y0
44424	Q6JHU9
44424	Q6NZ12
44424	Q6J514
44424	Q2KT54
44424	Q90Y79
44424	Q3U1S7
44424	Q8QG80
44424	A1A5T9
3824	Q7SYJ6
3824	Q10289
3824	Q10282
3824	O94518
3824	P20659
3824	Q63483
3824	Q9UUG0
3824	O94522
3824	O14364
3824	O74946
5976	O13990
5976	Q9C105
44427	Q10362
44427	O13988
44427	Q9UTN6
44427	Q8BS58
44427	Q0E7J8
8135	Q9UT48
44428	Q812C2
44428	Q9IAU1
44428	Q812C1
44428	Q90463
44428	Q6P0E9
44428	Q1LUM6
44428	Q6P0J1
44428	Q10362
44428	Q5KQU6
44428	O13988
44428	Q5RJS0
44428	Q8JIG2
44428	Q8BS58
44428	Q1L8Y0
44428	Q6JHU9
44428	Q6UNX2
44428	Q6NZ12
44428	Q9UUK2
44428	Q3U1S7
44428	A1A5T9
7049	Q3UWM7
7049	Q09760
7049	Q3TQU2
19003	Q63483
5975	O13990
5975	Q09140
5975	O94565
5975	O42944
5975	O94510
5975	O14255
5975	O74770
5975	Q9C105
5975	Q8C2H4
5975	O14084
5975	Q762C4
5975	Q96WW1
5975	Q920R8
5975	O74546
5975	Q762C5
51186	Q6KAQ1
51186	O74770
44422	Q9UUN5
44422	Q9IAU1
44422	Q812C2
44422	Q812C1
44422	Q6P0E9
44422	Q1LUM6
44422	Q6P0J1
44422	O13753
44422	Q10362
44422	O14265
44422	O13988
44422	Q8JIG2
44422	Q9URZ8
44422	Q6UNX2
44422	Q09712
44422	Q9UUK2
44422	O74174
44422	Q90463
44422	O13742
44422	Q0E7J8
44422	O14046
44422	Q5KQU6
44422	Q5RJS0
44422	Q1L8Y0
44422	Q8BS58
44422	Q6JHU9
44422	Q9HDW6
44422	O43046
44422	Q6NZ12
44422	O74543
44422	A1A5T9
44422	Q3U1S7
31090	O14046
31090	O74174
31090	Q9UUN5
31090	O14265
31090	Q9URZ8
31090	O13742
31090	Q9HDW6
31090	O43046
31090	O74543
31090	Q09712
31090	O13753
8276	P20659
8276	Q94517
34660	Q9UT91
44444	Q9UUN5
44444	O14265
44444	O13753
8150	O13990
8150	Q8BPQ6
8150	Q31215
8150	Q10438
8150	O60060
8150	Q8BPQ4
8150	Q9P7V4
8150	Q8HWB2
8150	Q10477
8150	Q7ZWH9
8150	O42944
8150	Q3UWM7
8150	Q31152
8150	Q9UTQ7
8150	A5D6P2
8150	Q9C105
8150	Q10162
8150	A0FJI0
8150	Q95H92
8150	Q9Y7N2
8150	Q0WXI6
8150	Q09710
8150	O94277
8150	Q9D4K3
8150	O14266
8150	Q09737
8150	Q9P7S3
8150	O13924
8150	Q09696
8150	O74561
8150	O59829
8150	O14470
8150	O74792
8150	Q4JJC0
8150	O94565
8150	Q10412
8150	O14255
8150	Q8WYK8
8150	O94522
8150	P50998
8150	O94660
8150	Q96WW1
8150	Q9UT91
8150	O19441
8150	Q6KAQ1
8150	O94313
8150	Q9US45
8150	P00332
8150	Q9URZ3
8150	Q3UWA5
8150	P87109
8150	O13788
8150	A0AUQ9
8150	O13819
8150	Q8VCE6
8150	Q9P7Y0
8150	Q9URY5
8150	Q9Y7K8
8150	Q09863
8150	Q9D8C9
8150	Q3TQU2
8150	O74546
44445	P40314
5965	O13782
51179	Q9URZ3
51179	O14266
51179	O14031
51179	Q8WYK8
51179	Q9Y7K8
44446	Q9UUN5
44446	Q9IAU1
44446	Q812C2
44446	Q812C1
44446	Q6P0E9
44446	Q1LUM6
44446	Q6P0J1
44446	O13753
44446	Q10362
44446	O14265
44446	O13988
44446	Q8JIG2
44446	Q9URZ8
44446	Q6UNX2
44446	Q09712
44446	Q9UUK2
44446	O74174
44446	Q90463
44446	O13742
44446	Q0E7J8
44446	O14046
44446	Q5KQU6
44446	Q5RJS0
44446	Q1L8Y0
44446	Q8BS58
44446	Q6JHU9
44446	Q9HDW6
44446	O43046
44446	Q6NZ12
44446	O74543
44446	A1A5T9
44446	Q3U1S7
44432	O14329
44432	Q9UUN5
44432	O74543
44432	Q09712
8153	O94277
8152	O13990
8152	O14470
8152	Q10438
8152	O60060
8152	Q9P7V4
8152	O74792
8152	Q09140
8152	O94565
8152	Q10477
8152	O42944
8152	Q10412
8152	O14255
8152	O74477
8152	O94522
8152	O74770
8152	P50998
8152	Q9UTQ7
8152	O94660
8152	Q9C105
8152	O14084
8152	Q96WW1
8152	Q6KAQ1
8152	Q9UT91
8152	O74558
8152	O94313
8152	Q9Y7N2
8152	Q9P7G6
8152	Q09710
8152	Q9US45
8152	O94277
8152	O74462
8152	P00332
8152	Q09737
8152	Q9P7S3
8152	O94510
8152	P87109
8152	O13924
8152	O13788
8152	O74522
8152	Q8VCE6
8152	Q9P7Y0
8152	O74561
8152	Q09696
8152	O59829
8152	Q9HFE8
8152	Q9URY5
8152	Q9D8C9
8152	O74546
7059	Q09863
44437	O14046
44437	O74174
44437	O14265
44437	Q9URZ8
44437	O13742
44437	Q9HDW6
44437	O43046
44437	O13753
17076	Q9H2K8
17076	Q8JG73
17076	P34314
17076	O75643
17076	Q96S55
17076	P13533
17076	Q8TD08
17076	P12883
17076	Q96Q89
17076	P83741
17076	Q96S44
17076	Q8JGT0
17076	Q8JHD9
17076	P50993
17076	Q99NB7
17076	Q9UQM7
17076	Q69Z98
17076	P55072
17076	Q8NER5
42254	Q9UT91
51171	O14470
51171	O74792
51171	Q9P7V4
51171	Q10477
51171	Q10412
51171	Q9P7S3
51171	O13788
51171	O74522
51171	Q9UTQ7
51171	Q9P7Y0
51171	P87152
51171	Q9P7Y4
51171	Q9Y7N2
51171	Q9US45
51171	Q9P7G6
15804	Q9URZ3
44459	Q503J6
44459	Q60934
44459	Q4KPD0
44459	Q9DF28
44459	Q6DG31
44459	Q17R20
44459	Q2Q552
44459	Q10063
44459	Q90ZA7
44459	Q90WY6
44459	Q9JIA8
44459	Q90WY5
44459	Q90WY4
44459	Q06W34
44459	Q9URX4
44459	Q9HDV8
44459	Q06W33
44459	A7E273
44459	Q06W35
44459	A2RV12
44459	Q803T8
34641	O94277
34641	O14470
34641	O74462
34641	O60060
34641	Q9P7V4
34641	O74792
34641	Q10477
34641	Q09737
34641	Q10412
34641	Q9P7S3
34641	O94522
34641	O74770
34641	O13788
34641	O74522
34641	Q9UTQ7
34641	Q8VCE6
34641	Q9P7Y0
34641	Q09696
34641	Q9UT91
34641	Q9D8C9
34641	O94313
34641	Q9Y7N2
34641	Q9P7G6
34641	Q9US45
6010	O14137
6010	O00091
6010	O59812
8289	P11152
8289	Q6IN37
34645	O14470
34645	O74792
34645	Q9P7V4
34645	Q09140
34645	O14459
34645	O94565
34645	Q10477
34645	Q9P7K8
34645	O42944
34645	Q10412
34645	O14255
34645	O94522
34645	P47979
34645	Q9UTQ7
34645	O14084
34645	Q96WW1
34645	Q9Y7N2
34645	Q9US45
34645	Q9P7G6
34645	O74462
34645	Q9P7S3
34645	Q09818
34645	O13788
34645	O74522
34645	Q09696
34645	Q9P7Y0
34645	P34222
34645	O74546
32011	Q9D4K3
8168	P20659
8168	Q94517
44451	Q812C2
44451	Q9IAU1
44451	Q812C1
44451	Q90463
44451	Q1LUM6
44451	Q6P0J1
44451	Q5KQU6
44451	Q5RJS0
44451	Q8JIG2
44451	Q1L8Y0
44451	Q6JHU9
44451	Q6UNX2
44451	Q6NZ12
44451	Q9UUK2
44451	A1A5T9
44451	Q3U1S7
8170	P20659
8170	Q94517
9251	O13990
44454	Q10362
44454	O13988
44454	Q8BS58
6006	Q8C2H4
6006	Q762C4
6006	Q920R8
6006	O74770
6006	Q762C5
6007	O74770
3777	O94518
9272	Q9Y7U5
42278	Q9D8C9
5996	Q8C2H4
5996	Q762C4
5996	Q920R8
5996	O74770
5996	Q762C5
17053	Q6P0J1
42277	P07203
10468	O14470
10468	O74792
10468	Q9P7V4
10468	Q10477
10468	Q10412
10468	Q9P7S3
10468	O13788
10468	O74522
10468	Q9UTQ7
10468	Q9P7Y0
10468	P87152
10468	Q9P7Y4
10468	Q9Y7N2
10468	Q9US45
10468	Q9P7G6
44464	Q5H7C2
44464	Q5RIM5
44464	Q90XE8
44464	Q9IAU1
44464	Q812C2
44464	Q812C1
44464	Q60934
44464	Q6P0E9
44464	Q1LUM6
44464	Q10063
44464	Q90ZA7
44464	Q90WY6
44464	Q9GJD9
44464	Q90WY5
44464	Q90WY4
44464	A6H6H4
44464	Q6UNX2
44464	A7E273
44464	A0FJI0
44464	Q5TLZ9
44464	Q503J6
44464	P32375
44464	Q90467
44464	Q4KPD0
44464	Q90463
44464	Q9GJD8
44464	Q8NFU0
44464	Q2Q552
44464	Q4L1M9
44464	P38197
44464	Q5RJS0
44464	Q1L8Y0
44464	P83858
44464	Q2KT54
44464	A1A5T9
44464	Q8QG80
44464	Q3U1S7
44464	Q1RM23
44464	Q9UUN5
44464	Q9DCD2
44464	P83861
44464	A3KFN7
44464	Q9DF28
44464	Q6P0J1
44464	O14265
44464	Q8JIG2
44464	O42537
44464	Q803T8
44464	Q6ZWY8
44464	Q3TYM4
44464	Q0E7J8
44464	Q90YM6
44464	Q6DG31
44464	Q8QG79
44464	Q6R2W4
44464	A0AUQ9
44464	Q5KQU6
44464	Q05AJ3
44464	Q8BS58
44464	Q6JHU9
44464	Q06W34
44464	Q06W33
44464	Q06W35
44464	A2RV12
44464	Q6NZ12
44464	Q6J514
44464	Q90Y79
10467	O14470
10467	O74462
10467	Q9P7V4
10467	O74792
10467	Q10477
10467	Q10412
10467	Q9P7S3
10467	Q09818
10467	O94522
10467	P47979
10467	O13788
10467	O74522
10467	Q9UTQ7
10467	Q9P7Y0
10467	Q09696
10467	P34222
10467	Q9UT91
10467	Q9Y7N2
10467	Q9P7G6
10467	Q9US45
17129	P11152
3774	O94518
5911	Q503J6
5911	Q9DF28
15849	Q9URZ3
9311	O94510
22402	Q3UWM7
22402	Q3TQU2
9310	O60060
9310	Q09737
9310	O94313
22403	Q3UWM7
22403	Q3TQU2
30176	O74543
9308	O94277
9308	O60060
9308	Q9C105
9308	Q09737
9308	O94313
43412	Q10438
43412	O42871
43412	Q09140
43412	O94565
43412	O42944
43412	O59790
43412	O14255
43412	O94446
43412	O13924
43412	P32434
43412	O14084
43412	Q96WW1
43412	O60052
43412	O74558
43412	O74546
43412	Q09710
10383	Q9C105
43413	Q09140
43413	O94565
43413	O14084
43413	O42944
43413	Q96WW1
43413	O14255
43413	O74546
8213	O60157
70013	Q812C2
70013	Q9IAU1
70013	Q812C1
70013	Q90463
70013	Q6P0E9
70013	Q1LUM6
70013	Q6P0J1
70013	Q10362
70013	Q5KQU6
70013	O13988
70013	Q5RJS0
70013	Q8JIG2
70013	Q8BS58
70013	Q1L8Y0
70013	Q6JHU9
70013	Q6UNX2
70013	Q6NZ12
70013	Q9UUK2
70013	Q3U1S7
70013	A1A5T9
8094	O94522
8092	Q9UPV9
5891	Q4KPD0
5891	Q6DG31
5891	Q2Q552
5891	Q90ZA7
7126	Q3UWM7
7126	Q3TQU2
30979	Q9Y719
30978	Q9Y719
3743	Q9UT48
8237	Q64603
9313	O94510
43436	O94277
43436	O13846
43436	O60060
43436	Q09737
43436	O94313
7143	Q3UWM7
7143	Q3TQU2
7163	O74475
7163	Q9P377
7163	Q10162
7163	Q10142
7163	Q92356
46164	O74770
3713	Q7KSE8
3713	Q8IN94
7165	A0AUQ9
7165	O13819
7165	O14356
7165	Q9D4K3
7165	Q7JNG4
7165	O74561
7165	O94321
7165	A0FJI0
7165	Q7JNG6
7165	P83741
7165	Q7KPP4
7165	Q95Q51
3712	Q7KSE8
3712	Q8IN94
2764	A0AUQ9
2764	A0FJI0
15824	Q9URZ3
3715	Q9UUI6
15837	Q9URZ3
7155	Q8BPQ6
7155	Q8BPQ4
7155	A5D6P2
7155	Q4JJC0
7155	Q7ZWH9
7155	Q7ZU14
17111	Q10282
17111	O94518
17111	Q63483
17111	O94522
7154	A0AUQ9
7154	O13819
7154	Q9D4K3
7154	Q7JNG4
7154	O74561
7154	O94321
7154	A0FJI0
7154	Q7JNG6
7154	P83741
7154	P10145
7154	Q7KPP4
7154	Q95Q51
2757	A0AUQ9
2757	A0FJI0
15833	O14031
5921	Q503J6
5921	Q9DF28
3723	Q9UT48
5922	Q503J6
5922	Q9DF28
6098	O74770
8395	Q7SYJ6
18024	P20659
18024	Q94517
3697	Q53HV7
8386	Q7SYJ6
3700	Q09824
3700	O74412
3700	P40379
3700	P41412
3700	O74954
3700	P01129
30001	O14123
30001	Q8WYK8
6082	O94277
6082	O13846
6082	O60060
6082	Q09737
[truncated: 1,198 more rows]
