# Supplementary material for: Quality of Computationally Inferred Gene Ontology Annotations
Source: PLoS Comput Biol. 2012 May 31;8(5):e1002533. doi: 10.1371/journal.pcbi.1002533 (PMC3364937; doi:10.1371/journal.pcbi.1002533)
Supplement: Dataset S1 — A zip archive containing a list of removed and rejected annotations; each table contains the data for one evidence or reference code. (ZIP) [file pcbi.1002533.s002.zip › RejectedUniProtIDs/GOrefGenomes_goref_20080116vsgoref_20110111_ISS_rejectedUniProtIDs.txt]

GOindex	UniProtID
3	Q7KV19
3	Q99M41
3	Q96QI5
3	Q9NNX9
3	Q9CZK9
3	Q7KV23
3	Q7KV22
3	Q7KV13
3	Q7KV12
3	Q7KV15
3	Q7KV14
3	Q71V99
3	Q9H321
3	Q9NIV2
3	Q5J7N5
19538	Q8BGV9
19538	Q9V677
19538	Q8C9S8
19538	O73885
19538	Q07407
19538	Q8AWB4
19538	Q9W5R8
19538	Q9VNX8
19538	Q86TL0
19538	Q90705
19538	Q9UT07
19538	Q811C2
19538	P48602
19538	Q9BQF6
19538	Q27331
19538	Q8BGE6
72594	Q96DT6
72594	Q8BGV9
72594	Q86TL0
72594	Q8C9S8
72594	Q9UT07
72594	Q811C2
72594	Q8WYN0
72594	Q8BGE6
4386	Q92620
4386	O08811
30595	Q92608
33036	Q9JLV2
33036	Q9UP03
33036	P26990
33036	Q8BGV9
33036	P36371
33036	Q8C9S8
33036	P36370
33036	Q5ZKM6
33036	Q9V8W3
33036	Q96PT8
33036	Q86TL0
33036	Q86UU5
33036	Q80WF7
33036	Q9Y4P1
33036	Q9UT07
33036	Q14172
33036	Q61229
33036	Q811C2
33036	Q14174
33036	Q8WYN0
33036	P49702
33036	Q61227
33036	Q8BGE6
30601	Q8VCT3
30601	Q8BMH2
32555	Q9Z1N3
32555	P26990
32555	Q92620
32555	Q24560
32555	P37383
32555	Q08297
32555	P49702
32553	Q9Z1N3
32553	P26990
32553	Q92620
32553	Q24560
32553	P37383
32553	Q08297
32553	P49702
30641	Q8VCE0
30641	Q7ZU25
30641	Q9DGL5
30641	Q9DGL6
30641	Q6PIE5
30641	P24797
30641	P24798
30641	Q90X34
30641	Q90X33
30641	P09572
30641	P50993
30641	Q9DEU1
30641	Q9DEU0
30641	P13637
30641	Q9DEU2
30641	P06686
30641	P06687
30641	P06685
30641	Q27331
30641	P05023
30641	Q8VDN2
32559	Q9Z1N3
32559	Q92620
32559	P37383
32559	Q08297
45	Q8BGV9
45	Q86TL0
45	Q8C9S8
45	Q811C2
45	Q8WYN0
45	Q8BGE6
49	Q9VNX8
6559	Q9JJA0
6558	Q9JJA0
32561	P26990
32561	Q24560
32561	P49702
4364	Q9JJA0
72666	Q96DT6
72666	Q8BGV9
72666	Q86TL0
72666	Q8C9S8
72666	Q811C2
72666	Q8WYN0
72666	Q8BGE6
10941	O42349
2000112	Q9VNX8
2000112	Q90X44
2000112	P90953
2000112	Q9BYU1
2000112	Q24119
2000112	P40426
2000112	Q9VXB3
72665	Q96DT6
72665	Q8BGV9
72665	Q86TL0
72665	Q8C9S8
72665	Q811C2
72665	Q8WYN0
72665	Q8BGE6
6629	P19438
6629	Q5ZMH3
6629	O75612
6629	P22934
6629	Q86SR3
6631	P19438
6631	Q5ZMH3
6631	P22934
15232	Q9U4F3
6626	Q9UT07
6627	Q9UT07
35272	Q15465
35272	Q63673
30662	Q9VWA1
72655	Q9UT07
45595	Q92918
30659	Q9VWA1
30665	Q9VWA1
15276	Q401N2
6605	Q8BGV9
6605	Q86TL0
6605	Q8C9S8
6605	Q9Y4P1
6605	Q9UT07
6605	Q811C2
6605	Q8WYN0
6605	Q8BGE6
45610	Q92918
15267	Q93971
15267	Q401N2
104	Q09508
6623	Q96DT6
6623	Q8BGV9
6623	Q86TL0
6623	Q8C9S8
6623	Q811C2
6623	Q8WYN0
6623	Q8BGE6
119	Q9Y149
119	Q5ZID1
119	Q9VVL6
119	Q9VDR1
119	A1ZB42
119	Q9W1X7
119	Q90YL3
119	Q9V4F9
119	Q7TN02
30695	Q9Z1N3
30695	Q9QUG9
15291	P58368
43933	Q9VNX8
43933	Q9BYU1
43933	P40424
43933	P40426
43933	Q9U4F3
6612	Q8BGV9
6612	Q86TL0
6612	Q8C9S8
6612	Q9Y4P1
6612	Q811C2
6612	Q8WYN0
6612	Q8BGE6
72676	Q92608
45762	Q9VW60
4536	P48602
4536	Q27331
30490	Q9VEJ2
30490	O43051
30490	Q8R3N1
139	Q91ZW2
139	Q18014
139	Q6YPB1
139	Q6YPB2
45761	Q9VW60
45766	Q8VHG2
45765	Q8VHG2
33178	P48602
33178	Q27331
33176	P48602
33176	Q27331
2074	Q5J7N5
33180	P48602
33180	Q27331
4520	P48602
4520	Q27331
158	Q9Y5P8
6457	O73885
146	Q9Z1N3
6461	Q9BYU1
6461	P40424
6461	P40426
6461	Q9U4F3
4518	P48602
4518	Q27331
150	P37383
150	Q08297
150	Q06609
4519	P48602
4519	Q27331
35113	Q2A121
35113	Q9C0B1
35107	Q2A121
35107	Q9C0B1
35108	Q2A121
35108	Q9C0B1
166	Q9Z1N3
166	P26990
166	Q92620
166	Q24560
166	P37383
166	Q08297
166	P49702
6414	Q90705
6412	Q9VNX8
6412	Q90705
6412	Q9W5R8
30506	Q9QXP0
6417	Q9VNX8
70585	Q9UT07
30503	Q80ZE8
30503	Q91YE2
30503	P97494
30503	Q80X29
30503	Q6NV35
30503	P19468
30556	Q9NX24
30556	Q7KVQ0
30556	Q9LEY9
30556	Q6PBV6
30556	Q9P7H0
30556	Q9CRB2
30556	Q9XXD4
30556	Q9V3U2
30558	Q9NX24
30558	Q7KVQ0
30558	Q9LEY9
30558	Q6PBV6
30558	Q9P7H0
30558	Q9CRB2
30558	Q9XXD4
30558	Q9V3U2
30559	Q9NX24
30559	Q7KVQ0
30559	Q9LEY9
30559	Q6PBV6
30559	Q9P7H0
30559	Q9CRB2
30559	Q9XXD4
30559	Q9V3U2
4601	Q9JJA0
30554	Q9Z1N3
30554	Q92620
30554	P37383
30554	Q08297
4602	Q9JJA0
30555	Q9NX24
30555	Q7KVQ0
30555	Q9LEY9
30555	Q6PBV6
30555	Q9P7H0
30555	Q9CRB2
30555	Q9XXD4
30555	Q9V3U2
6508	Q8BGV9
6508	Q86TL0
6508	Q8C9S8
6508	Q811C2
6508	Q8BGE6
15114	P58368
221	P48602
221	Q27331
6518	Q13749
6519	Q9CQX0
6519	Q567B1
6519	Q9XVR6
6519	Q8CB27
6519	Q9VRJ9
6519	Q5F3A6
6519	Q5VVQ6
6519	Q32Q05
6519	Q9VL00
6519	Q8LG98
6512	Q96JH7
6512	Q8R5K2
6512	Q9CUN6
6512	Q6ZQ38
6512	P97536
6512	Q8CDG3
50435	Q8BQY4
50435	Q8IYC8
50435	Q8C7R1
50435	Q8C4F4
72522	Q9VW60
72521	Q9VW60
6520	Q9JJA0
30529	Q8R5K4
30529	Q498Z6
30529	Q9HE06
30529	Q9H6R4
30529	Q9Y2R9
30529	Q5I0K8
30529	Q9VKX4
30529	Q9BVI4
30529	Q9W5R8
30529	Q9Y5J1
30529	Q9CZX8
30529	Q13601
30529	Q5XG71
30529	Q9V5Q4
30529	Q8BHY2
30529	P17074
30529	Q9VFB2
30529	Q80X85
30529	Q95Q11
30529	P62846
30529	Q5ZMU0
30529	Q92979
6468	Q9EPW9
6468	Q07407
6464	Q9EPW9
6464	Q8AWB4
6464	Q07407
6464	Q9BQF6
228	P50890
6486	Q8AWB4
80134	P22770
6493	Q8AWB4
70647	Q9BQF6
9074	Q9JJA0
9072	Q9JJA0
70161	Q14732
279	Q924U5
70160	O15551
32774	Q99M41
32774	Q90X44
32774	Q9VB62
32774	P90953
32774	Q9BYU1
32774	Q24119
32774	P40426
32774	Q9VXB3
9058	Q99M41
9058	Q8AWB4
9058	P90953
9058	Q24119
9058	Q6TUF2
9058	Q9W5R8
9058	Q9VXB3
9058	Q9VNX8
9058	Q9VW60
9058	Q90X44
9058	Q7ZYX6
9058	Q90705
9058	Q9BYU1
9058	Q8BQU3
9058	P40426
9059	Q9VNX8
9059	Q90X44
9059	Q7ZYX6
9059	Q90705
9059	P90953
9059	Q8AWB4
9059	Q9BYU1
9059	Q24119
9059	P40426
9059	Q9W5R8
9059	Q9VXB3
9056	Q9V677
9056	Q86TL0
9056	Q09508
9056	O75612
9056	Q8WYN0
9056	Q9JJA0
9056	Q86SR3
9057	Q9V677
45898	Q9BYU1
45898	P40424
45898	P40426
32270	Q9EQV6
32270	O89023
9063	Q9JJA0
9060	Q09508
32268	Q9EQV6
32268	Q9VNX8
32268	O89023
32268	Q9EPW9
267	Q8BTG0
267	Q6YPB1
267	Q6YPB2
267	Q86VS0
267	Q80U52
32787	P19438
32787	Q5ZMH3
32787	P22934
2475	Q63493
2475	Q9R1S6
2475	P11610
15101	Q9QXP0
15101	Q6XL41
15103	P58368
32813	Q9EQH2
32813	Q9JJ22
72359	Q7K237
72359	P50890
313	Q9VFB2
72358	Q7K237
72358	P50890
80090	Q9EQV6
80090	Q99M41
80090	Q9VNX8
80090	O89023
80090	Q90X44
80090	Q9VW60
80090	P90953
80090	Q9BYU1
80090	Q24119
80090	P40426
80090	Q9VXB3
34982	Q9UT07
6273	Q9VB62
15075	P58368
15075	Q9QXP0
15075	P48602
15075	Q93971
15075	Q6XL41
15075	Q27331
15075	Q401N2
19829	P48602
19829	Q27331
15077	P48602
15077	Q27331
45926	Q9R0Z9
45926	Q63744
15078	P48602
15078	Q27331
6397	Q9V5Q4
48006	Q63493
48006	Q9R1S6
48006	P11609
48006	P11610
35030	Q63787
35030	P27986
35030	P26450
19725	Q8VCE0
19725	Q7ZU25
19725	Q9DGL6
19725	P24797
19725	P24798
19725	Q90X33
19725	P09572
19725	P50993
19725	Q9DEU1
19725	Q9DEU0
19725	P13637
19725	Q9DEU2
19725	P06686
19725	Q9QXP0
19725	P06687
19725	P06685
19725	Q27331
19725	Q6XL41
19725	P05023
19725	Q8VDN2
6396	Q9V5Q4
6396	O43051
6396	Q8R3N1
45851	Q27331
48003	Q63493
48003	Q9R1S6
48003	P11610
61024	Q6YPB1
61024	Q6YPB2
61024	Q9VWA1
43681	Q5FWY5
43681	O08915
43681	Q62760
43681	Q9DCC8
48029	Q9Y6Z7
61039	Q9IAA4
61039	Q9IAA3
61039	Q5J7N5
61039	O93378
61039	Q9PWP7
30425	Q62683
30425	Q9UPF9
30425	Q9UPF8
6364	O43051
6364	Q8R3N1
32879	Q8VHG2
375	Q9V5Q4
6367	Q9BYU1
6367	P40424
6367	P40426
6366	Q9BYU1
6366	P40424
6366	P40426
19752	P19438
19752	Q5ZMH3
19752	P22934
19752	Q9JJA0
6357	Q9BYU1
6357	P40424
6357	P40426
4175	Q8IYC8
15031	Q9JLV2
15031	Q9UP03
15031	P26990
15031	Q8BGV9
15031	P36371
15031	Q8C9S8
15031	P36370
15031	Q5ZKM6
15031	Q9V8W3
15031	Q96PT8
15031	Q86TL0
15031	Q80WF7
15031	Q9Y4P1
15031	Q9UT07
15031	Q811C2
15031	Q61229
15031	Q8WYN0
15031	P49702
15031	Q8BGE6
15031	Q61227
377	Q9V5Q4
70271	Q9BYU1
70271	P40424
70271	P40426
70271	Q9U4F3
4168	Q3TYD4
6352	Q9BYU1
6352	P40424
6352	P40426
6355	Q90X44
6355	P90953
6355	Q9BYU1
6355	Q24119
6355	P40426
6351	Q90X44
6351	P90953
6351	Q9BYU1
6351	Q24119
6351	P40426
6351	Q9VXB3
4177	Q9EQV6
4177	O89023
4178	Q9JJ22
45862	Q9EQV6
45862	O89023
4190	Q8BQY4
4190	Q8IYC8
4190	Q8C7R1
4190	Q8C4F4
45860	Q9EPW9
45859	Q9EPW9
19904	Q8K4W8
19904	Q8K4W7
19904	Q8K4W9
19904	Q8K4X1
19904	Q5ZK11
19904	Q13502
19904	Q5ZJP3
30216	Q14732
30234	Q9Z1N3
30234	Q9QUG9
398	Q9V5Q4
9187	Q9VW60
30227	Q924X6
32393	Q14946
43621	Q9YGW6
43621	P31977
43621	P26040
19935	Q9VW60
9190	Q9VW60
30228	Q924X6
32396	Q14946
4277	P11032
4277	Q8CJF4
19932	Q9VW60
43623	Q9U4F3
19933	Q9VW60
2000142	Q9BYU1
2000142	P40424
2000142	P40426
6163	Q9VW60
6164	Q9VW60
4239	O08663
4239	P38062
4239	Q7SXK1
6171	Q9VW60
4229	P50282
4229	P41245
30247	P16112
30247	Q9R1N9
30246	O89042
30246	P33609
30246	P16112
30246	Q9R1N9
30246	Q59J86
30246	Q9Y6Z7
32940	Q6YPB1
32940	Q6YPB2
32940	Q7KVY7
32940	Q9VWA1
32446	Q9BQF6
19953	Q7KV19
19953	Q9NNX9
19953	Q9H321
19953	Q9NIV2
19953	Q7KV23
19953	Q7KV13
19953	Q7KV22
19953	Q7KV12
19953	Q7KV15
19953	Q7KV14
9165	Q9VW60
46058	Q9VW60
30258	Q5ZMH3
30260	Q96QI5
2000147	Q8VHG2
2000145	Q8VHG2
61061	Q5J7N5
6260	Q7ZYX6
19843	Q9NX24
19843	Q7KVQ0
19843	Q9LEY9
19843	Q6PBV6
19843	Q9P7H0
19843	Q9CRB2
19843	Q9XXD4
19843	Q9V3U2
6259	Q7ZYX6
6271	Q9VB62
6269	Q9VB62
2376	Q92608
2376	Q63493
2376	Q9R1S6
2376	Q7ZYX6
2376	Q92918
43565	Q5EAN7
43565	Q91VL8
43566	Q5EAN7
43566	P37383
43566	Q08297
43566	Q91VL8
2000241	Q99M41
2000241	Q71V99
2000241	Q9CZK9
2000243	Q99M41
9124	Q9VW60
32991	Q9HE06
32991	P47858
32991	Q5I0K8
32991	P47857
32991	Q9UPF9
32991	Q9UPF8
32991	P27986
32991	Q9V5Q4
32991	Q8BHY2
32991	Q9Y4P1
32991	Q811C2
32991	P52952
32991	O42410
32991	Q8BGV9
32991	Q9H6R4
32991	P26450
32991	Q9Y5J1
32991	Q9W5R8
32991	Q5XG71
32991	P17074
32991	Q86TL0
32991	Q9VFB2
32991	P02607
32991	Q9VWA1
32991	Q95Q11
32991	Q92979
32991	Q5ZMU0
32991	Q8R5K4
32991	Q8C9S8
32991	Q9Y2R9
32991	Q9VKX4
32991	Q9BVI4
32991	P30835
32991	P12382
32991	Q9Z1N3
32991	Q9VNX8
32991	Q14732
32991	Q14172
32991	Q14174
32991	Q80X85
32991	P48602
32991	Q27331
32991	Q498Z6
32991	Q9CZX8
32991	Q96DT6
32991	Q13601
32991	Q8WYN0
32991	P62846
32991	Q8BGE6
19866	O94379
19866	Q9DCI9
19866	Q9BYC8
9123	Q9VW60
19867	P58366
19867	Q1L908
19867	P58368
19867	Q9HCJ1
19867	O01939
30317	Q8VCE0
30317	Q7ZU25
30317	Q9DGL5
30317	Q9DGL6
30317	Q6PIE5
30317	P24797
30317	P24798
30317	Q90X34
30317	Q90X33
30317	P09572
30317	P50993
30317	Q9DEU1
30317	Q9DEU0
30317	P13637
30317	Q9DEU2
30317	P06686
30317	P06687
30317	P06685
30317	P05023
30317	Q8VDN2
32501	Q7KV23
32501	Q7KV22
32501	O75612
32501	Q86SR3
32501	Q9NT87
32501	Q14732
32501	Q7ZYX6
32501	Q9H321
32501	Q03669
32501	P50890
32501	Q5J7N5
32501	Q7KV19
32501	Q92918
32501	P90953
32501	Q7KV13
32501	Q7KV12
32501	Q7KV15
32501	Q7KV14
32501	Q9C0B1
32501	Q2A121
32501	Q7KVY7
32501	Q9NIV2
32501	Q9BYU1
32501	P40424
32501	Q9VWA1
32501	Q4KXT1
32501	P40426
32501	Q4KXT2
9117	Q9VW60
43549	Q9EPW9
32502	Q12894
32502	Q92918
32502	P90953
32502	Q9C0B1
32502	Q9NT87
32502	Q14732
32502	Q2A121
32502	Q7ZYX6
32502	Q9BYU1
32502	Q9VRN5
32502	P40424
32502	P50890
32502	P40426
32502	Q5J7N5
43542	Q8VHG2
9109	Q09508
30308	Q9R0Z9
30308	Q63744
4295	P00763
4295	P07146
496	Q9NX24
496	Q7KVQ0
496	Q9LEY9
496	Q6PBV6
496	Q9P7H0
496	Q9CRB2
496	Q9XXD4
496	Q9V3U2
30304	Q9D7P9
4289	Q80W65
4289	P59996
32504	Q7KV19
32504	Q9NNX9
32504	Q9IAA4
32504	Q9IAA3
32504	Q7KV23
32504	Q7KV22
32504	Q7KV13
32504	Q7KV12
32504	Q7KV15
32504	Q7KV14
32504	O93378
32504	Q9H321
32504	Q9NIV2
32504	Q5J7N5
32504	Q9PWP7
498	Q9NX24
498	Q7KVQ0
498	Q9LEY9
498	Q6PBV6
498	Q9P7H0
498	Q9CRB2
498	Q9XXD4
498	Q9V3U2
32507	Q14172
32507	Q14174
19883	Q63493
19883	Q9R1S6
19883	P11609
19883	P11610
43536	Q8VHG2
19882	Q63493
19882	Q9R1S6
19882	P11610
9101	Q8AWB4
43534	Q8VHG2
9100	Q8BQY4
9100	Q8IYC8
9100	Q8C7R1
9100	Q8AWB4
9100	Q8C4F4
43535	Q8VHG2
30334	Q8VHG2
30335	Q8VHG2
43531	Q9Z1N3
19900	Q96C06
19900	Q62406
19900	Q61315
19900	P70478
19900	Q8BR10
19900	Q13502
19901	Q96C06
19901	Q62406
19901	Q61315
19901	P70478
19901	Q8BR10
19901	Q13502
30326	Q2A121
30326	Q9C0B1
19897	Q71SF7
19897	Q8VHQ7
19897	Q96C24
19899	Q96C06
19899	Q9V8W3
19899	Q62406
19899	Q61315
19899	Q96P70
19899	P70478
19899	Q8BR10
19899	Q13502
45165	Q9VRN5
30135	Q6YPB1
30135	Q6YPB2
30135	Q9VWA1
30133	Q6YPB1
30133	Q6YPB2
30132	Q9VWA1
7049	Q924U5
7049	Q9V5Q4
8270	Q80Z57
8270	Q8C099
8270	Q80Z58
8270	Q923T6
8270	Q80Z60
30141	Q13749
30140	Q6YPB1
30140	Q6YPB2
51184	Q9U4F3
4888	O61460
4888	Q07407
4888	Q14946
51186	Q09508
51187	Q09508
30136	Q6YPB1
30136	Q6YPB2
30136	Q9VWA1
4871	Q8BHB0
4871	O61460
4871	P61589
4871	Q07407
4871	Q9QUI0
4871	O93467
4871	Q5ZK05
4871	Q14946
30118	Q9VWA1
30117	Q9VWA1
51179	Q92608
51179	Q8VCE0
51179	Q7ZU25
51179	P26990
51179	Q6YPB1
51179	Q6YPB2
51179	Q8C9S8
51179	O75612
51179	P24798
51179	Q86SR3
51179	P09572
51179	Q96PT8
51179	Q9DEU1
51179	Q86UU5
51179	Q9DEU0
51179	Q9Y4P1
51179	Q9DEU2
51179	Q9UT07
51179	Q14172
51179	Q811C2
51179	Q14174
51179	Q93971
51179	Q9JLV2
51179	Q8BGV9
51179	Q9DGL6
51179	P36371
51179	Q5F3S3
51179	Q5ZKM6
51179	Q90X33
51179	Q9V8W3
51179	Q86TL0
51179	Q1L908
51179	Q80WF7
51179	Q7KVY7
51179	Q61229
51179	Q9VWA1
51179	Q8WYN0
51179	P49702
51179	Q8VDN2
51179	Q61227
51179	Q8BGE6
30125	Q9VWA1
51174	Q9EPW9
8283	Q12894
30120	Q9VWA1
51171	Q99M41
51171	Q90X44
51171	Q9VW60
51171	P90953
51171	Q9BYU1
51171	Q24119
51171	P40426
51171	Q9VXB3
4872	O61460
4872	Q07407
4872	Q924X6
4872	Q14946
43492	P48602
43492	Q27331
30109	Q14946
33559	P19438
33559	P22934
43498	Q8R4U0
43498	Q8CFM6
33554	Q8BGV9
33554	Q86TL0
33554	Q8C9S8
33554	Q811C2
33554	Q8WYN0
33554	Q8BGE6
18130	Q9VW60
10468	Q9VNX8
10468	Q90X44
10468	P90953
10468	Q9BYU1
10468	Q24119
10468	P40426
10468	Q9VXB3
10467	O43051
10467	P90953
10467	Q24119
10467	Q9W5R8
10467	Q9VXB3
10467	Q9VNX8
10467	Q90X44
10467	Q9V5Q4
10467	Q9UT07
10467	Q90705
10467	Q9BYU1
10467	Q8R3N1
10467	P40426
45137	Q9IAA4
45137	Q9IAA3
45137	Q5J7N5
45137	O93378
45137	Q9PWP7
51128	Q9R0Z9
51128	Q63744
51128	Q9BYU1
51128	P40424
51128	P40426
30198	P16112
8202	O75612
8202	Q86SR3
8203	O75612
8203	Q86SR3
8201	Q9R1N9
51123	Q9BYU1
51123	P40424
51123	P40426
32102	P22770
32101	P22770
22402	Q924U5
22403	Q924U5
70001	Q8BQY4
70001	Q8IYC8
70001	Q8C7R1
70001	Q8C4F4
43412	Q9EPW9
43412	Q8AWB4
43412	Q07407
43412	Q9BQF6
43413	Q8AWB4
8219	O42349
70013	Q9JLV2
70013	Q9UP03
70013	Q9VSA3
70013	P36371
70013	P36370
70013	Q5ZKM6
70013	P45952
70013	Q96PT8
70013	Q9VFB2
70013	Q80WF7
70013	Q61229
70013	P52952
70013	Q91WS8
70013	P50890
70013	Q9VI82
70013	O42410
70013	Q61227
70013	Q9VM71
22414	Q7KV19
22414	Q99M41
22414	Q96QI5
22414	Q9NNX9
22414	Q9CZK9
22414	Q7KV23
22414	Q7KV22
22414	Q7KV13
22414	Q7KV12
22414	Q7KV15
22414	Q7KV14
22414	Q71V99
22414	Q9H321
22414	Q9NIV2
22414	Q5J7N5
30191	Q9WUD1
30191	P54731
30191	Q924K2
30191	Q7ZTZ6
30191	Q9XYW6
22415	Q99M41
22415	Q71V99
22415	Q96QI5
22415	Q9CZK9
7126	Q924U5
70011	Q8IYC8
30188	Q9UBS3
30189	Q8BK64
30189	O95433
30163	Q9V677
30162	Q9EQV6
30162	O89023
30165	Q8K4W8
30165	Q8K4W7
30165	Q8K4W9
30165	Q8K4X1
45070	Q99M41
45069	Q99M41
45069	Q71V99
45069	Q9CZK9
8233	Q8IYC8
7140	Q924U5
30173	Q91ZW2
30173	Q18014
30173	Q6YPB1
30173	Q6YPB2
43436	P19438
43436	Q5ZMH3
43436	P22934
43436	Q9JJA0
7165	O55047
7165	P54265
7165	Q7TT50
7165	Q6DT37
7165	Q6DIC8
7165	Q7TT49
7165	Q8WWZ3
7165	Q99490
7165	Q8C0V0
7165	Q8SXT3
7165	Q13502
7165	Q90694
7165	O96838
7165	Q80UW5
7165	O60229
7165	Q14732
7165	Q9VW60
7165	Q9EPW9
7165	Q5ZK11
7165	Q9Y5S2
7165	Q5ZJP3
7166	Q9VW60
7166	Q14732
30154	Q14732
30154	Q12894
30154	Q92918
30154	Q9VRN5
7155	O15551
7155	Q14732
7154	Q7TT50
7154	Q6DIC8
7154	Q8C9S8
7154	Q8SXT3
7154	Q8C0V0
7154	Q90694
7154	O96838
7154	Q80UW5
7154	Q14732
7154	Q9VW60
7154	Q811C2
7154	Q5ZK11
7154	Q5ZJP3
7154	O55047
7154	P54265
7154	Q8BGV9
7154	Q6DT37
7154	P34130
7154	Q7TT49
7154	Q8WWZ3
7154	Q99490
7154	Q13502
7154	O60229
7154	Q86TL0
7154	Q9EPW9
7154	Q7KVY7
7154	Q9VWA1
7154	Q4KXT1
7154	Q8WYN0
7154	Q9Y5S2
7154	Q4KXT2
7154	Q8BGE6
30157	O75612
30157	Q86SR3
6916	O42349
10324	Q6YPB1
10324	P25063
10324	Q6YPB2
10324	Q9VWA1
10324	Q07490
6915	O42349
51056	P54265
51056	Q7TT50
51056	Q6DT37
51056	Q80UW5
51056	Q7TT49
51056	Q9Y5S2
6914	Q86TL0
6914	Q8WYN0
51059	P54731
51059	Q924K2
30004	Q8VCE0
30004	Q7ZU25
30004	Q9DGL5
30004	Q9DGL6
30004	Q6PIE5
30004	P24797
30004	P24798
30004	Q90X34
30004	Q90X33
30004	P09572
30004	P50993
30004	Q9DEU1
30004	Q9DEU0
30004	P13637
30004	Q9DEU2
30004	P06686
30004	P06687
30004	P06685
30004	Q27331
30004	P05023
30004	Q8VDN2
30003	Q8VCE0
30003	Q7ZU25
30003	Q9DGL6
30003	P24797
30003	P24798
30003	Q90X33
30003	P09572
30003	P50993
30003	Q9DEU1
30003	Q9DEU0
30003	P13637
30003	Q9DEU2
30003	P06686
30003	P06687
30003	P06685
30003	Q27331
30003	P05023
30003	Q8VDN2
32182	Q13502
5007	Q07407
6935	Q92608
14706	Q5J7N5
5003	O61460
6928	Q8VCE0
6928	Q92608
6928	Q7ZU25
6928	Q9DGL5
6928	Q9DGL6
6928	Q6PIE5
6928	P24797
6928	P24798
6928	Q90X34
6928	Q90X33
6928	P09572
6928	P50993
6928	Q9DEU1
6928	Q9DEU0
6928	P13637
6928	Q9DEU2
6928	P06686
6928	P06687
6928	P06685
6928	P05023
6928	Q8VDN2
45298	Q24560
8406	Q9IAA4
8406	Q9IAA3
8406	Q5J7N5
8406	O93378
8406	Q9PWP7
35637	P25063
35637	P34130
35637	Q7KVY7
35637	Q9VWA1
35637	Q07490
35637	Q4KXT1
35637	Q4KXT2
35639	Q9Z1N3
35639	P26990
35639	Q92620
35639	Q24560
35639	P37383
35639	Q08297
35639	P49702
6936	Q03669
6937	Q03669
6948	Q96QI5
6950	Q8BGV9
6950	Q86TL0
6950	Q8C9S8
6950	O73885
6950	Q811C2
6950	Q8WYN0
6950	Q8BGE6
6952	P22770
6955	Q7ZYX6
6954	P22770
51015	Q03001
18008	O61613
32147	Q9EPW9
70035	Q92620
51020	Q9V8W3
51020	Q96P70
71944	Q6YPB1
71944	Q8VHQ7
71944	Q6YPB2
71944	Q96C24
71944	Q9UPF9
71944	Q9UPF8
71944	Q9Z1N3
71944	Q71SF7
71944	O15551
71944	Q9VW60
71944	Q14732
71944	P25063
71944	A0M8T7
71944	Q14172
71944	Q14174
71944	Q9VWA1
33674	Q9EPW9
5083	Q9Z1N3
5083	Q9QUG9
43275	P91406
8328	Q9UPF9
8328	Q9UPF8
5085	Q9QUG9
5084	Q9V8W3
6986	O73885
2682	Q92918
8320	Q99MS0
8320	Q99J08
8324	Q9QXP0
8324	P48602
8324	Q93971
8324	Q6XL41
8324	Q27331
70142	Q9VWA1
6996	Q8BGV9
6996	Q8C9S8
6996	Q61792
6996	Q9VNX8
6996	Q86TL0
6996	Q1L908
6996	Q9UT07
6996	Q14172
6996	Q811C2
6996	Q14174
6996	Q9VWA1
6996	Q14847
6996	Q8WYN0
6996	Q8BGE6
8339	P70618
8339	Q9WUI1
8339	Q9WTY9
8339	Q6TNT1
8339	Q5ZIK8
8339	Q6P243
8339	Q9Z1B7
8339	Q9DGE1
8339	Q6IQ84
8339	Q6P580
8339	Q6PG57
8339	Q6P3M1
8339	Q5U421
30055	Q14732
30054	O15551
30054	Q14732
7005	Q1L908
7005	Q9UT07
45184	Q9JLV2
45184	Q9UP03
45184	P26990
45184	Q8BGV9
45184	P36371
45184	Q8C9S8
45184	P36370
45184	Q5ZKM6
45184	Q9V8W3
45184	Q96PT8
45184	Q86TL0
45184	Q80WF7
45184	Q9Y4P1
45184	Q9UT07
45184	Q811C2
45184	Q61229
45184	Q8WYN0
45184	P49702
45184	Q8BGE6
45184	Q61227
7010	Q61792
7010	Q14172
7010	Q14174
7010	Q14847
45185	Q14172
45185	Q14174
8367	Q9VVR4
8367	Q8R4Y4
8367	Q9NHA8
7017	Q24560
7016	Q14172
7016	Q14174
70085	Q8AWB4
43296	O15551
30036	Q03001
5096	Q9Z1N3
30027	P0C5Y8
5099	Q9Z1N3
5100	Q9Z1N3
8380	Q9V5Q4
30029	Q03001
5102	P01137
72001	Q7K237
5088	Q9QUG9
8368	Q8R4U0
8368	Q8CFM6
7033	Q8BGV9
7033	Q86TL0
7033	Q8C9S8
7033	Q811C2
7033	Q8WYN0
7033	Q8BGE6
7034	Q96DT6
7034	Q8BGV9
7034	Q86TL0
7034	Q8C9S8
7034	Q811C2
7034	Q8WYN0
7034	Q8BGE6
7035	Q27331
30021	P16112
8373	Q92182
6812	Q93971
8535	Q9U4F3
6811	Q5F3S3
6811	Q93971
6810	Q6YPB1
6810	P26990
6810	Q9IAA4
6810	Q8C9S8
6810	Q9IAA3
6810	Q6YPB2
6810	O75612
6810	Q86SR3
6810	Q96PT8
6810	Q9Y4P1
6810	Q9UT07
6810	Q811C2
6810	Q93971
6810	Q9JLV2
6810	Q8BGV9
6810	P36371
6810	Q5F3S3
6810	Q5ZKM6
6810	O93378
6810	Q9V8W3
6810	Q86TL0
6810	Q80WF7
6810	Q7KVY7
6810	Q61229
6810	Q9VWA1
6810	Q8WYN0
6810	P49702
6810	Q8BGE6
6810	Q9PWP7
6810	Q61227
71843	Q9VNX8
71843	Q6NV26
71843	Q80UZ2
71843	Q10342
71843	Q9NEU2
71843	Q5XIQ5
71843	Q7KKH3
71842	Q8BGV9
71842	P16112
71842	Q8C9S8
71842	Q61792
71842	Q9U4F3
71842	Q9VNX8
71842	Q86TL0
71842	Q1L908
71842	Q9UT07
71842	Q14172
71842	Q811C2
71842	Q14174
71842	Q9BYU1
71842	Q9VWA1
71842	P40424
71842	Q8WYN0
71842	Q14847
71842	P40426
71842	Q8BGE6
43231	Q5XIA0
43231	Q3URS5
43231	Q96PT8
43231	Q9V5Q4
43231	Q8K4X1
43231	Q8K4W8
43231	Q8K4W7
43231	Q8BQY4
43231	Q9JLV2
43231	Q8IYY4
43231	Q8K4W9
43231	Q86VS0
43231	O01939
43231	Q8C4F4
43231	Q5ZKM6
43231	Q9BYC8
43231	Q9P013
43231	Q91ZW2
43231	Q8IYC8
43231	Q9VFB2
43231	Q80WF7
43231	Q9NIV2
43231	Q4QQM0
43231	Q9VWA1
43231	Q6YPB1
43231	P26990
43231	Q18014
43231	Q99JT2
43231	Q9VSA3
43231	Q6YPB2
43231	Q7KV23
43231	Q7KV22
43231	Q499E4
43231	P48602
43231	Q90485
43231	Q27331
43231	P50890
43231	Q90487
43231	Q90486
43231	Q7KV19
43231	P36371
43231	P90953
43231	Q7KV13
43231	Q7KV12
43231	Q7KV15
43231	Q7KV14
43231	Q13749
43231	Q8C7R1
43231	Q1L908
43231	Q61229
43231	Q9BYU1
43231	P40426
43231	Q8BMD2
43231	Q61227
6807	Q99M41
6807	O43051
6807	P90953
6807	Q24119
6807	Q9VXB3
6807	Q9VW60
6807	Q90X44
6807	Q9V5Q4
6807	Q7ZYX6
6807	Q9BYU1
6807	Q8R3N1
6807	P40426
6807	Q9JJA0
71841	P16112
71841	Q8C9S8
71841	Q9U4F3
71841	Q7KKH3
71841	Q9VNX8
71841	Q14172
71841	Q9UT07
71841	Q811C2
71841	Q14174
71841	Q9NEU2
71841	Q5XIQ5
71841	Q8BGV9
71841	Q6NV26
71841	Q61792
71841	Q10342
71841	Q86TL0
71841	Q1L908
71841	Q80UZ2
71841	Q9BYU1
71841	P40424
71841	Q9VWA1
71841	Q14847
71841	Q8WYN0
71841	P40426
71841	Q8BGE6
43228	Q8BGV9
43228	Q498Z6
43228	Q8C9S8
43228	Q9Y2R9
43228	Q5I0K8
43228	Q9VKX4
43228	Q9W5R8
43228	Q9Z1N3
43228	Q96DT6
43228	Q86TL0
43228	Q9VFB2
43228	Q9Y4P1
43228	P02607
43228	Q811C2
43228	Q80X85
43228	Q8WYN0
43228	Q95Q11
43228	P50890
43228	P62846
43228	Q5ZMU0
43228	Q9VM71
43228	Q9VI82
43228	Q8BGE6
71840	Q6YPB1
71840	P16112
71840	Q8C9S8
71840	Q6YPB2
71840	Q9U4F3
71840	Q7KKH3
71840	Q9VNX8
71840	Q14172
71840	Q9UT07
71840	Q811C2
71840	Q14174
71840	Q5XIQ5
71840	Q8BGV9
71840	Q6NV26
71840	Q61792
71840	Q10342
71840	Q86TL0
71840	Q1L908
71840	Q80UZ2
71840	Q9BYU1
71840	P40424
71840	Q9VWA1
71840	Q14847
71840	Q8WYN0
71840	P40426
71840	Q8BGE6
43229	Q5I0K8
43229	Q5XIA0
43229	Q3URS5
43229	Q96PT8
43229	Q9V5Q4
43229	Q9Y4P1
43229	Q811C2
43229	Q8K4X1
43229	Q8K4W8
43229	Q9JLV2
43229	Q8K4W7
43229	Q8IYY4
43229	Q8BGV9
43229	Q8K4W9
43229	Q86VS0
43229	O01939
43229	Q5ZKM6
43229	Q9BYC8
43229	Q9W5R8
43229	Q9P013
43229	Q91ZW2
43229	Q8IYC8
43229	Q86TL0
43229	Q9VFB2
43229	Q80WF7
43229	Q9NIV2
43229	P02607
43229	Q4QQM0
43229	Q9VWA1
43229	Q95Q11
43229	Q5ZMU0
43229	Q18014
43229	Q6YPB1
43229	P26990
43229	Q99JT2
43229	Q8C9S8
43229	Q6YPB2
43229	Q9VKX4
43229	Q7KV23
43229	Q7KV22
43229	Q9Z1N3
43229	Q499E4
43229	P48602
43229	Q90485
43229	Q27331
43229	P50890
43229	Q90487
43229	Q90486
43229	Q7KV19
43229	Q498Z6
43229	P36371
43229	P90953
43229	Q7KV13
43229	Q7KV12
43229	Q7KV15
43229	Q7KV14
43229	Q96DT6
43229	Q13749
43229	Q1L908
43229	Q61229
43229	Q9BYU1
43229	Q8WYN0
43229	P40426
43229	P62846
43229	Q8BMD2
43229	Q8BGE6
43229	Q61227
43226	Q5I0K8
43226	Q5XIA0
43226	Q3URS5
43226	Q96PT8
43226	Q9V5Q4
43226	Q9Y4P1
43226	Q811C2
43226	Q8K4X1
43226	Q8K4W8
43226	Q9JLV2
43226	Q8K4W7
43226	Q8IYY4
43226	Q8BGV9
43226	Q8K4W9
43226	Q86VS0
43226	O01939
43226	Q5ZKM6
43226	Q9BYC8
43226	Q9W5R8
43226	Q9P013
43226	Q91ZW2
43226	Q8IYC8
43226	Q86TL0
43226	Q9VFB2
43226	Q80WF7
43226	Q9NIV2
43226	P02607
43226	Q4QQM0
43226	Q9VWA1
43226	Q95Q11
43226	Q5ZMU0
43226	Q18014
43226	Q6YPB1
43226	P26990
43226	Q99JT2
43226	Q8C9S8
43226	Q6YPB2
43226	Q9VKX4
43226	Q7KV23
43226	Q7KV22
43226	Q9Z1N3
43226	Q499E4
43226	P48602
43226	Q90485
43226	Q27331
43226	P50890
43226	Q90487
43226	Q90486
43226	Q7KV19
43226	Q498Z6
43226	P36371
43226	P90953
43226	Q7KV13
43226	Q7KV12
43226	Q7KV15
43226	Q7KV14
43226	Q96DT6
43226	Q13749
43226	Q1L908
43226	Q61229
43226	Q9BYU1
43226	Q8WYN0
43226	P40426
43226	P62846
43226	Q8BMD2
43226	Q8BGE6
43226	Q61227
8536	Q96P70
43227	Q5XIA0
43227	Q3URS5
43227	Q96PT8
43227	Q9V5Q4
43227	Q8K4X1
43227	Q8K4W8
43227	Q8K4W7
43227	Q8BQY4
43227	Q9JLV2
43227	Q8IYY4
43227	Q8K4W9
43227	Q86VS0
43227	O01939
43227	Q8C4F4
43227	Q5ZKM6
43227	Q9BYC8
43227	Q9P013
43227	Q91ZW2
43227	Q8IYC8
43227	Q9VFB2
43227	Q80WF7
43227	Q9NIV2
43227	Q4QQM0
43227	Q9VWA1
43227	Q6YPB1
43227	P26990
43227	Q18014
43227	Q99JT2
43227	Q9VSA3
43227	Q6YPB2
43227	Q7KV23
43227	Q7KV22
43227	Q499E4
43227	P48602
43227	Q90485
43227	Q27331
43227	P50890
43227	Q90487
43227	Q90486
43227	Q7KV19
43227	P36371
43227	P90953
43227	Q7KV13
43227	Q7KV12
43227	Q7KV15
43227	Q7KV14
43227	Q13749
43227	Q8C7R1
43227	Q1L908
43227	Q61229
43227	Q9BYU1
43227	P40426
43227	Q8BMD2
43227	Q61227
8538	Q09289
8538	Q9JMB5
8538	Q7K4B3
8538	Q91WG4
8538	Q6NZ09
8538	Q496Z0
8538	Q7K2G1
8538	Q98SH3
8538	Q05AM5
71844	Q9VNX8
71844	Q8BGV9
71844	Q86TL0
71844	Q8C9S8
71844	Q811C2
71844	Q9BYU1
71844	P40424
71844	Q8WYN0
71844	P40426
71844	Q9U4F3
71844	Q8BGE6
6796	Q9EPW9
6796	Q07407
3006	Q5J7N5
8519	Q9QXP0
8519	Q6XL41
6793	Q9EPW9
6793	Q07407
3001	Q7KVY7
3001	Q9VWA1
60429	Q14732
791	P50890
790	P50890
8565	Q8WTW3
8565	Q99MS0
8565	Q9VTJ8
8565	Q99J08
8565	Q9VGC3
43254	Q9BYU1
43254	P40424
43254	P40426
785	P50890
50890	Q4KXT1
50890	Q4KXT2
71822	Q9BYU1
71822	P40424
71822	P40426
71822	Q9U4F3
6839	Q9UT07
6836	Q7KVY7
6836	Q9VWA1
43256	Q14732
43233	Q9JLV2
43233	Q9UP03
43233	Q9VSA3
43233	P36371
43233	P36370
43233	Q5ZKM6
43233	P45952
43233	Q96PT8
43233	Q9VFB2
43233	Q80WF7
43233	Q61229
43233	P52952
43233	Q91WS8
43233	P50890
43233	Q9VI82
43233	O42410
43233	Q61227
43233	Q9VM71
43232	Q8BGV9
43232	Q498Z6
43232	Q8C9S8
43232	Q9Y2R9
43232	Q5I0K8
43232	Q9VKX4
43232	Q9W5R8
43232	Q9Z1N3
43232	Q96DT6
43232	Q86TL0
43232	Q9VFB2
43232	Q9Y4P1
43232	P02607
43232	Q811C2
43232	Q80X85
43232	Q8WYN0
43232	Q95Q11
43232	P50890
43232	P62846
43232	Q5ZMU0
43232	Q9VM71
43232	Q9VI82
43232	Q8BGE6
8544	Q14732
8544	Q03181
43235	Q9UPF9
43235	Q9UPF8
43234	Q8C9S8
43234	P47858
43234	P47857
43234	P12382
43234	P30835
43234	Q9UPF9
43234	Q9UPF8
43234	Q9Z1N3
43234	Q9VNX8
43234	P27986
43234	Q14732
43234	Q9Y4P1
43234	Q14172
43234	Q811C2
43234	P52952
43234	Q14174
43234	P48602
43234	Q27331
43234	O42410
43234	Q8BGV9
43234	P26450
43234	Q96DT6
43234	Q86TL0
43234	P02607
43234	Q9VWA1
43234	Q8WYN0
43234	Q8BGE6
71824	Q9BYU1
71824	P40424
71824	P40426
50900	Q92608
71826	Q9VNX8
50896	Q92608
50896	Q7TT50
50896	Q6YPB1
50896	Q6YPB2
50896	Q8C9S8
50896	Q8C0V0
50896	Q90694
50896	O96838
50896	Q80UW5
50896	Q03344
50896	Q14732
50896	Q9VW60
50896	Q7ZYX6
50896	Q811C2
50896	Q5ZK11
50896	Q5ZJP3
50896	O35143
50896	O55047
50896	P54265
50896	Q8BGV9
50896	Q6DT37
50896	O73885
50896	Q9UII2
50896	Q7TT49
50896	Q8WWZ3
50896	Q99490
50896	Q13502
50896	O60229
50896	Q86TL0
50896	Q9EPW9
50896	Q8WYN0
50896	Q4KXT1
50896	Q9Y5S2
50896	Q4KXT2
50896	Q8BGE6
776	Q9QZ84*
777	Q9QZ84*
6873	Q8VCE0
6873	Q7ZU25
6873	Q9DGL6
6873	P24797
6873	P24798
[truncated: 5,094 more rows]
