# Supplementary material for: Quality of Computationally Inferred Gene Ontology Annotations
Source: PLoS Comput Biol. 2012 May 31;8(5):e1002533. doi: 10.1371/journal.pcbi.1002533 (PMC3364937; doi:10.1371/journal.pcbi.1002533)
Supplement: Dataset S1 — A zip archive containing a list of removed and rejected annotations; each table contains the data for one evidence or reference code. (ZIP) [file pcbi.1002533.s002.zip › RejectedUniProtIDs/GOrefGenomes_goref_20080116vsgoref_20110111_NAS_rejectedUniProtIDs.txt]

GOindex	UniProtID
4402	P39979
4402	O13298
4402	O94446
3	Q9HDY9
3	Q8CJ02
3	O14753
3	Q8MS17
3	Q8MRR4
3	Q9JIU8
3	Q8IR16
3	Q5BIB3
3	Q5XIX1
3	Q6SE36
3	Q767I2
3	Q767I4
3	Q767I9
6573	Q02252
4407	Q5RJZ2
33043	Q8T9C2
33043	P29353
15297	Q8WYK8
4409	Q03519
22008	Q86PA6
22008	Q99301
22008	Q24265
22008	Q8IR91
22008	Q9R0H6
22008	Q8K1Q2
22008	Q13402
22008	Q5G232
22008	Q8MSJ2
22008	Q811U8
15298	Q8WYK8
15299	Q8WYK8
19538	P19889
19538	Q6SBG5
19538	Q6SAU0
19538	Q5RJZ2
19538	Q6SAU1
19538	Q6SB67
19538	Q6SAU7
19538	Q6SAU6
19538	Q6SAU9
19538	Q6SAU8
19538	Q6SAU3
19538	Q6SB62
19538	Q6SAU2
19538	Q6SAU5
19538	Q6SAU4
19538	Q6SBU8
19538	Q6SBF4
19538	Q6SBF5
19538	Q7YU36
19538	Q6SBF7
19538	Q6SBF8
19538	Q6SAV1
19538	Q6SAV2
19538	Q6SAV0
19538	Q99871
19538	Q9GSZ3
19538	Q86PA5
19538	Q6SAV9
19538	Q6SAV8
19538	Q6SAV7
19538	Q6SAV6
19538	Q6SAV5
19538	Q6SAV4
19538	Q6SAV3
19538	Q6SBV5
19538	Q6SBV4
19538	Q6SBE7
19538	Q6SBE5
19538	Q6SBE1
19538	Q8MLW0
19538	Q8CIR6
19538	Q6SBE9
19538	Q6SAS1
19538	Q6SAA1
19538	Q6SAS0
19538	Q6SAA0
19538	Q6SAS3
19538	Q6SAS2
19538	Q6SAS5
19538	Q6SAA5
19538	Q6SAS4
19538	Q6SAA4
19538	Q6SAS7
19538	Q6SAA3
19538	Q6SAS6
19538	Q6SAA2
19538	Q6SAS9
19538	Q6SAA9
19538	Q6SBF1
19538	Q6SAS8
19538	Q6SB48
19538	Q6SAA8
19538	Q6SAA7
19538	Q6SBW4
19538	Q6SBX2
19538	Q6SBD4
19538	Q7JPT8
19538	Q6SBD2
19538	Q6SAT0
19538	Q6SAT4
19538	Q6SAT3
19538	Q6SB53
19538	Q6SAT2
19538	Q6SB52
19538	Q6SAT1
19538	Q6SAT8
19538	Q6SAT7
19538	Q6SAT6
19538	Q6SAT5
19538	Q6SBE0
19538	Q6SAT9
19538	Q6SAD0
19538	Q8CIP7
19538	Q6SBC2
19538	Q6SBC1
19538	Q6SBC0
19538	Q6SBC4
19538	Q6SBC3
19538	Q6SB26
19538	Q6SAQ7
19538	Q9URU9
19538	Q6SAQ8
19538	Q6SB28
19538	Q6SAC8
19538	Q6SAQ9
19538	Q6SAC9
19538	Q8IPU4
19538	Q6SAC6
19538	Q6SAQ3
19538	Q6SAC7
19538	Q06592
19538	Q6SAC4
19538	Q6SAQ5
19538	Q6SB25
19538	Q6SAC2
19538	Q6SAC0
19538	Q8IRJ0
19538	A1Z9X0
19538	Q6SAC1
19538	Q6SBB6
19538	Q6SBB1
19538	Q6SBB3
19538	Q8SY38
19538	P39979
19538	Q6SAR9
19538	Q6SC35
19538	Q6SAB8
19538	Q6SC32
19538	Q6SAR7
19538	Q6SAB9
19538	Q6SAB3
19538	Q6SAB4
19538	Q6SAB5
19538	Q6SC37
19538	Q6SAR4
19538	Q6SAB6
19538	Q6SAR2
19538	Q6SAB0
19538	P81299
19538	Q6SB30
19538	Q4QQA7
19538	Q6SAF2
19538	Q6SBA8
19538	Q6SAF1
19538	Q9UT48
19538	O59730
19538	Q6SB04
19538	Q6SB05
19538	Q6SAE4
19538	Q5BI60
19538	Q6SAE2
19538	Q6SAE3
19538	O95714
19538	Q6SB00
19538	Q6SAE8
19538	Q6SB01
19538	Q6SAE9
19538	Q6SAE6
19538	Q6SB03
19538	O94355
19538	Q6SAE1
19538	Q6SAE0
19538	Q09758
19538	Q6SAP7
19538	Q6SAD9
19538	Q6SB15
19538	Q86NZ2
19538	Q9P3T8
19538	Q6SAD1
19538	Q6SAP0
19538	Q6SAD3
19538	Q6SAP3
19538	Q6SAD5
19538	Q6SAP4
19538	Q6SB14
19538	Q6SB11
19538	Q6SAD7
19538	Q6SAD8
19538	Q9NQC7
19538	Q6SAG9
19538	Q6SAG8
19538	Q6SAG5
19538	Q6SAG7
19538	Q6SAG6
19538	Q6SC19
19538	Q6SC18
19538	Q9VAL5
19538	Q6SAH1
19538	Q6SAH2
19538	Q6LEH5
19538	Q6SAH3
19538	Q6SAH4
19538	Q8CG43
19538	Q8CG42
19538	Q6SAH0
19538	Q6SAF7
19538	Q6SAF6
19538	Q6SAF5
19538	Q6SAF4
19538	Q6SC05
19538	Q91V36
19538	Q6SAG2
19538	Q6SAG3
19538	Q6SAG0
19538	Q6SAG1
19538	Q6SAI7
19538	Q6SAI6
19538	Q8T0U6
19538	Q6SAI9
19538	O60085
19538	Q6SAI8
19538	Q6SAJ0
19538	Q6SAJ1
19538	Q6SAJ2
19538	Q6SAJ3
19538	P09052
19538	Q6SAJ5
19538	Q6SAJ6
19538	Q6SAH8
19538	Q6SAH7
19538	Q6SAH6
19538	Q6SAH5
19538	Q8SWU9
19538	Q6SAH9
19538	Q6SA99
19538	Q6SAI0
19538	Q6SAI4
19538	Q8T9D6
19538	Q6SAI5
19538	O13997
19538	Q6SAI2
19538	Q6SBY5
19538	Q6SBY6
19538	P32866
19538	Q6SAY8
19538	O94503
19538	Q6SAK8
19538	Q6SAY9
19538	Q6SAK9
19538	Q6SAY6
19538	Q6SAY7
19538	Q6SAL6
19538	Q6SAY4
19538	Q6SAL5
19538	Q6SAY3
19538	Q6SAL8
19538	Q6SAY2
19538	Q6SAL7
19538	Q6SAY1
19538	Q6SAL2
19538	Q6SAY0
19538	Q6SAL4
19538	Q6SAL3
19538	Q6SAL0
19538	Q24045
19538	Q6SBZ9
19538	Q6SAZ7
19538	Q6SAJ9
19538	Q6SAZ8
19538	Q6SAZ9
19538	Q6SAJ7
19538	Q6SAJ8
19538	Q6SAZ4
19538	Q6SAK7
19538	Q6SAZ3
19538	Q6SAK6
19538	Q6SAZ6
19538	Q6SAK5
19538	Q6SAZ5
19538	Q6SAK4
19538	Q6SAZ0
19538	Q8MT38
19538	Q8TFH6
19538	Q6SAK3
19538	Q6SAK2
19538	Q6SAZ2
19538	Q6SAK1
19538	Q6SAZ1
19538	Q6SAK0
19538	Q9W0R3
19538	Q6SBJ6
19538	Q8WSF2
19538	Q9NHZ3
19538	Q6SAW6
19538	Q6SAW7
19538	Q6SAW4
19538	P87117
19538	Q6SAW5
19538	Q6SAW8
19538	Q6SAW9
19538	P11147
19538	Q6SAN6
19538	Q6SAW3
19538	Q6SAN8
19538	Q6SAW2
19538	Q6SAN7
19538	Q6SAW1
19538	Q6SAW0
19538	Q6SB80
19538	Q6SAN0
19538	Q6SAN2
19538	Q6SAN1
19538	Q8SZW1
19538	Q9P7N5
19538	Q6SAX5
19538	Q95T78
19538	Q6SAX6
19538	Q6SAX7
19538	Q6SAL9
19538	Q6SAX8
19538	Q8WRX4
19538	Q6SAM5
19538	Q6SAX0
19538	Q6SAM3
19538	Q6SAM2
19538	Q6SAX2
19538	Q6SAM9
19538	Q6SAX1
19538	Q6SAX4
19538	Q6SAM7
19538	Q6SAX3
19538	Q6SAM6
19538	Q6SBH9
19538	P02489
19538	Q6SAM1
19538	Q6SAM0
15300	Q8WYK8
72594	P10809
35214	Q6SBG5
35214	Q6SAU0
35214	Q6SAU1
35214	Q6SB67
35214	Q6SAU7
35214	Q6SAU6
35214	Q6SAU9
35214	Q6SAU8
35214	Q6SAU3
35214	Q6SB62
35214	Q6SAU2
35214	Q6SAU5
35214	Q6SAU4
35214	Q6SBU8
35214	Q6SBF4
35214	Q6SBF5
35214	Q6SBF7
35214	Q6SBF8
35214	Q6SAV1
35214	Q6SAV2
35214	Q6SAV0
35214	Q6SAV9
35214	Q6SAV8
35214	Q6SAV7
35214	Q6SAV6
35214	Q6SAV5
35214	Q6SAV4
35214	Q6SAV3
35214	Q6SBV5
35214	Q6SBV4
35214	Q6SBE7
35214	Q6SBE5
35214	Q6SBE1
35214	Q8MLW0
35214	Q6SBE9
35214	Q6SAA1
35214	Q6SAS1
35214	Q6SAA0
35214	Q6SAS0
35214	Q6SAS3
35214	Q6SAS2
35214	Q6SAA5
35214	Q6SAS5
35214	Q6SAA4
35214	Q6SAS4
35214	Q6SAA3
35214	Q6SAS7
35214	Q6SAA2
35214	Q6SAS6
35214	Q6SAA9
35214	Q6SBF1
35214	Q6SAS9
35214	Q6SAA8
35214	Q6SB48
35214	Q6SAS8
35214	Q6SAA7
35214	Q6SBW4
35214	Q6SBX2
35214	Q6SBD4
35214	Q6SBD2
35214	Q6SAT0
35214	Q6SAT4
35214	Q6SB53
35214	Q6SAT3
35214	Q6SB52
35214	Q6SAT2
35214	Q6SAT1
35214	Q6SAT8
35214	Q6SAT7
35214	Q6SAT6
35214	Q6SAT5
35214	Q6SBE0
35214	Q6SAT9
35214	Q6SAD0
35214	Q6SBC2
35214	Q6SBC1
35214	Q6SBC0
35214	Q6SBC4
35214	Q6SBC3
35214	Q6SB26
35214	Q6SAQ7
35214	Q6SAQ8
35214	Q6SAC8
35214	Q6SB28
35214	Q6SAQ9
35214	Q6SAC9
35214	Q6SAC6
35214	Q6SAQ3
35214	Q6SAC7
35214	Q6SAC4
35214	Q6SAQ5
35214	Q6SB25
35214	Q6SAC2
35214	Q6SAC0
35214	Q6SAC1
35214	Q6SBB6
35214	Q6SBB1
35214	Q6SBB3
35214	Q6SAR9
35214	Q6SC35
35214	Q6SAB8
35214	Q6SC32
35214	Q6SAR7
35214	Q6SAB9
35214	Q6SAB3
35214	Q6SAB4
35214	Q6SAB5
35214	Q6SC37
35214	Q6SAR4
35214	Q6SAB6
35214	Q6SAR2
35214	Q6SAB0
35214	Q6SB30
35214	Q6SAF2
35214	Q6SBA8
35214	Q6SAF1
35214	Q6SB04
35214	Q6SB05
35214	Q6SAE4
35214	Q6SAE2
35214	Q6SAE3
35214	Q6SB00
35214	Q6SAE8
35214	Q6SB01
35214	Q6SAE9
35214	Q6SAE6
35214	Q6SB03
35214	Q6SAE1
35214	Q6SAE0
35214	Q6SAP7
35214	Q6SAD9
35214	Q6SB15
35214	Q86NZ2
35214	Q6SAD1
35214	Q6SAP0
35214	Q6SAD3
35214	Q6SAP3
35214	Q6SAD5
35214	Q6SAP4
35214	Q6SB14
35214	Q6SB11
35214	Q6SAD7
35214	Q6SAD8
35214	Q6SAG9
35214	Q6SAG8
35214	Q6SAG5
35214	Q6SAG7
35214	Q6SAG6
35214	Q6SC19
35214	Q6SC18
35214	Q6SAH1
35214	Q6SAH2
35214	Q6LEH5
35214	Q6SAH3
35214	Q6SAH4
35214	Q6SAH0
35214	Q6SAF7
35214	Q6SAF6
35214	Q6SAF5
35214	Q6SAF4
35214	Q6SC05
35214	Q6SAG2
35214	Q6SAG3
35214	Q6SAG0
35214	Q6SAG1
35214	Q6SAI7
35214	Q6SAI6
35214	Q6SAI9
35214	Q6SAI8
35214	Q6SAJ0
35214	Q6SAJ1
35214	Q6SAJ2
35214	Q6SAJ3
35214	Q6SAJ5
35214	Q6SAJ6
35214	Q6SAH8
35214	Q6SAH7
35214	Q6SAH6
35214	Q6SAH5
35214	Q6SAH9
35214	Q6SA99
35214	Q6SAI0
35214	Q6SAI4
35214	Q6SAI5
35214	Q6SAI2
35214	Q6SBY5
35214	Q6SBY6
35214	Q6SAY8
35214	Q6SAK8
35214	Q6SAY9
35214	Q6SAK9
35214	Q6SAY6
35214	Q6SAY7
35214	Q6SAL6
35214	Q6SAY4
35214	Q6SAL5
35214	Q6SAY3
35214	Q6SAL8
35214	Q6SAY2
35214	Q6SAL7
35214	Q6SAY1
35214	Q6SAL2
35214	Q6SAY0
35214	Q6SAL4
35214	Q6SAL3
35214	Q6SAL0
35214	Q6SBZ9
35214	Q6SAZ7
35214	Q6SAJ9
35214	Q6SAZ8
35214	Q6SAZ9
35214	Q6SAJ7
35214	Q6SAJ8
35214	Q6SAZ4
35214	Q6SAK7
35214	Q6SAZ3
35214	Q6SAK6
35214	Q6SAZ6
35214	Q6SAK5
35214	Q6SAZ5
35214	Q6SAK4
35214	Q6SAZ0
35214	Q6SAK3
35214	Q6SAK2
35214	Q6SAZ2
35214	Q6SAK1
35214	Q6SAZ1
35214	Q6SAK0
35214	Q6SBJ6
35214	Q6SAW6
35214	Q6SAW7
35214	Q6SAW4
35214	Q6SAW5
35214	Q6SAW8
35214	Q6SAW9
35214	Q6SAN6
35214	Q6SAW3
35214	Q6SAN8
35214	Q6SAW2
35214	Q6SAN7
35214	Q6SAW1
35214	Q6SAW0
35214	Q6SB80
35214	Q6SAN0
35214	Q6SAN2
35214	Q6SAN1
35214	Q8SZW1
35214	Q6SAX5
35214	Q6SAX6
35214	Q6SAX7
35214	Q6SAL9
35214	Q6SAX8
35214	Q6SAM5
35214	Q6SAX0
35214	Q6SAM3
35214	Q6SAM2
35214	Q6SAX2
35214	Q6SAM9
35214	Q6SAX1
35214	Q6SAX4
35214	Q6SAM7
35214	Q6SAX3
35214	Q6SAM6
35214	Q6SBH9
35214	Q6SAM1
35214	Q6SAM0
30594	P34271
30594	Q99523
4386	P19109
4386	Q5LK30
4386	O13983
4386	A1Z6I8
33036	Q15833
33036	O42998
33036	Q8MT38
33036	Q8NF19
33036	P10809
33036	Q9USR5
33036	O15520
33036	P70581
33036	O35565
33036	Q9GSZ3
33036	A1Z9X0
30601	Q9H4A4
6576	O94337
4394	Q86BJ3*
32535	Q8WYK8
6582	P05031
32555	Q09142
32555	O14920
32555	Q9QWN7
32555	P97627
32555	Q8TEL6
32555	Q9ER33
32555	Q9ER32
32555	O74796
32555	Q5XJ12
32555	Q10067
32555	P10809
32555	Q9NRK6
32555	Q6P9W6
32555	P54789
10970	Q9USQ2
32553	Q09142
32553	O14920
32553	Q9QWN7
32553	P97627
32553	Q8TEL6
32553	Q9ER33
32553	Q9ER32
32553	O74796
32553	Q5XJ12
32553	Q10067
32553	P10809
32553	Q9NRK6
32553	Q6P9W6
32553	P54789
6536	P23542
32559	Q5XJ12
32559	Q09142
32559	Q10067
32559	Q9NRK6
32559	P10809
32559	O14920
32559	Q8TEL6
32559	P54789
32559	O74796
41	Q6L8F3
6534	P53852
19563	O13702
54	O14044
50657	Q9USR5
33057	P10333
33057	Q8IR16
33057	Q8MRR4
32561	Q6P9W6
32561	P97627
32561	Q9QWN7
32561	Q9ER33
32561	Q9ER32
50658	Q9USR5
4365	P78958
50662	O94709
60	Q8NF19
60	O15520
60	O35565
10948	Q8T9C2
4468	P39979
4468	O13298
4468	O94446
10941	Q9W572
10941	Q8IRX4
10941	Q5BIB3
10941	Q5XIW4
10942	Q9W572
10942	Q8IRX4
10942	Q5BIB3
2000112	O74759
2000112	Q86NL5
2000112	Q8T0S6
2000112	O94400
2000112	Q9VEZ8
2000112	O14753
2000112	Q9P7N5
2000112	Q5U114
2000112	Q8SY38
2000112	O35565
2000112	Q61329
2000112	Q8NF19
2000112	Q9P7S6
2000112	Q94527
2000112	P09052
2000112	O13997
2000112	O74443
2000112	Q8T3J0
2000113	Q8T0S6
2000113	Q8SY38
72668	Q9P3T8
30674	O94301
70469	O14949
6629	Q71V32
6629	Q642E5
6629	Q9HDZ2
6629	Q09758
15239	Q00449
79	O94503
6626	P10809
35272	Q540V7
35272	Q5BIB3
35272	Q86P38
75	Q8T9C2
75	P07527
8757	O13926
2253	Q8CIP7
2253	Q8CG43
2253	Q8CG42
2253	Q8CIR6
2252	Q8CIP7
2252	Q8CG43
2252	Q8CG42
2252	Q8CIR6
87	P31146
87	Q9UI95
87	P29353
86	P36632
86	O00103
72655	P10809
35282	Q8SY38
83	P01129
82	P01129
6650	Q09758
6644	Q09758
6643	Q9HDZ2
6606	Q8NF19
6606	O15520
6606	O35565
15276	Q05586
4437	O15357
6605	Q12955
6605	Q8NF19
6605	P10809
6605	O15520
6605	O35565
30705	Q9USQ2
96	Q6AWF7
96	P53852
96	Q7KUN2
96	Q7KUM8
6598	O94337
30717	P09052
15267	Q9BW91
6595	O94337
119	Q96PK6
119	Q9P6L8
119	Q10477
119	O75448
30695	O43182
4420	P14773
30693	Q7KHK9
30693	Q8IRY7
30693	Q9BZL0
30693	P42575
30693	Q9UDY8
15291	Q8WYK8
4430	Q8MYR7
4430	Q9W4X4
4430	Q9U1K8
43933	Q9P3T8
43933	Q03519
43933	Q8TEL6
43933	P01023
4427	Q9LFF9
4427	Q93V56
2274	Q06332
2274	Q8R2H0
2274	Q8CFD9
2274	Q6MG38
2274	Q861Q3
2274	Q861P9
2274	Q861Q4
2274	P55009
2274	Q861Q1
2274	Q6MG48
2274	Q6MG34
2274	Q6MG33
2274	Q6MG46
2274	Q6MG32
2274	Q6MG45
2274	P16599
2274	Q861Q0
122	Q8T0S6
139	Q9H488
90068	P29353
35081	Q9W572
35081	Q8IRX4
35081	Q5BIB3
90066	Q8WYK8
4540	O74740
45765	P70424
35075	Q5BIB3
35072	Q9W572
35072	Q8IRX4
35072	Q5BIB3
35078	Q9W572
35078	Q8IRX4
35078	Q5BIB3
30473	Q9USQ2
4521	O74740
4527	Q5XIP6
45787	P29353
45786	O14261
45786	Q8T9C2
6457	P11147
6457	Q9P3T8
6457	P02489
146	P13533
52689	Q9UT41
15197	Q8TEL6
6461	Q9P3T8
6461	Q03519
6461	Q8TEL6
6461	P01023
4518	O74740
4518	Q5XIP6
4519	O74740
6403	Q9USR5
35113	O35565
72503	Q9QX75
72503	Q5DVI6
72503	Q5DVI7
72503	Q9JKZ5
72503	Q05586
72503	Q9JKZ6
6400	Q9UTA5
6400	Q09832
6405	Q9USR5
72509	Q6L8F3
4497	Q498S4
4497	P13107
4497	Q63412
72511	Q6L8F3
72511	Q8MRR4
166	Q09142
166	O14920
166	Q9QWN7
166	P97627
166	Q8TEL6
166	Q9ER33
166	Q91V36
166	Q9ER32
166	O74796
166	Q5XJ12
166	Q10067
166	P10809
166	Q9NRK6
166	Q6P9W6
166	P54789
6413	O60085
6413	Q9UT48
6413	O59730
6413	O94513
72507	Q9QX75
72507	Q5DVI6
72507	Q5DVI7
72507	Q9JKZ5
72507	Q05586
72507	Q9JKZ6
45807	Q8NF19
45807	O15520
45807	O35565
6412	P19889
6412	O60085
6412	Q9UT48
6412	Q9P7N5
6412	O59730
6412	O94513
6412	P09052
6412	O13997
6412	Q8SY38
4491	Q02252
6417	Q9P7N5
6417	P09052
6417	O13997
6417	Q8SY38
70585	P10809
6497	Q09758
30553	P97627
30553	Q9QWN7
30553	Q9ER33
30553	Q9ER32
30554	Q5XJ12
30554	Q09142
30554	Q10067
30554	Q9NRK6
30554	P10809
30554	O14920
30554	Q8TEL6
30554	P54789
30554	O74796
6508	P40051
6508	Q7YU36
6508	Q9URU9
6508	O13974
6508	Q5BI60
6508	P87117
6508	Q02936
6508	Q99871
6508	Q9NQC7
6511	Q9URU9
6511	O13974
6511	P87117
6511	Q99871
6511	Q9NQC7
6510	Q15008
30551	P97627
30551	Q9QWN7
30551	Q9ER33
30551	Q9ER32
6505	Q09758
6506	Q09758
6512	P49427
6512	O95714
45727	P09052
30534	Q8MS17
72521	Q9UTA5
72521	Q09832
30529	P19889
30529	Q9V597
30529	Q962S2
30529	Q9NIU2
30529	Q96L21
30529	A1Z6I8
30529	Q96EH5
30529	Q9W5R8
30529	Q9Y3U8
6520	P23542
6520	Q6AWF7
6520	Q02252
6520	Q7KUN2
6520	Q7KUM8
30528	Q9HCK8
72527	Q02252
72524	Q9Y5S8
6470	Q86PA5
6470	Q7JPT8
6470	Q8T0U6
6470	Q9VAL5
6470	Q9NHZ3
6470	Q8SWU9
6470	Q9W0R3
6470	Q8WSF2
6470	P81299
6470	Q8IRJ0
6468	Q6SBG5
6468	Q6SAU0
6468	Q6SAU1
6468	Q6SB67
6468	Q6SAU7
6468	Q6SAU6
6468	Q6SAU9
6468	Q6SAU8
6468	Q6SAU3
6468	Q6SB62
6468	Q6SAU2
6468	Q6SAU5
6468	Q6SAU4
6468	Q6SBU8
6468	Q6SBF4
6468	Q6SBF5
6468	Q6SBF7
6468	Q6SBF8
6468	Q6SAV1
6468	Q6SAV2
6468	Q6SAV0
6468	Q9GSZ3
6468	Q6SAV9
6468	Q6SAV8
6468	Q6SAV7
6468	Q6SAV6
6468	Q6SAV5
6468	Q6SAV4
6468	Q6SAV3
6468	Q6SBV5
6468	Q6SBV4
6468	Q6SBE7
6468	Q6SBE5
6468	Q6SBE1
6468	Q8MLW0
6468	Q6SBE9
6468	Q6SAA1
6468	Q6SAS1
6468	Q6SAA0
6468	Q6SAS0
6468	Q6SAS3
6468	Q6SAS2
6468	Q6SAA5
6468	Q6SAS5
6468	Q6SAA4
6468	Q6SAS4
6468	Q6SAA3
6468	Q6SAS7
6468	Q6SAA2
6468	Q6SAS6
6468	Q6SAA9
6468	Q6SBF1
6468	Q6SAS9
6468	Q6SAA8
6468	Q6SB48
6468	Q6SAS8
6468	Q6SAA7
6468	Q6SBW4
6468	Q6SBX2
6468	Q6SBD4
6468	Q6SBD2
6468	Q6SAT0
6468	Q6SAT4
6468	Q6SB53
6468	Q6SAT3
6468	Q6SAT2
6468	Q6SB52
6468	Q6SAT1
6468	Q6SAT8
6468	Q6SAT7
6468	Q6SAT6
6468	Q6SAT5
6468	Q6SBE0
6468	Q6SAT9
6468	Q6SAD0
6468	Q6SBC2
6468	Q6SBC1
6468	Q6SBC0
6468	Q6SBC4
6468	Q6SBC3
6468	Q6SB26
6468	Q6SAQ7
6468	Q6SAQ8
6468	Q6SB28
6468	Q6SAC8
6468	Q6SAQ9
6468	Q6SAC9
6468	Q8IPU4
6468	Q6SAC6
6468	Q6SAQ3
6468	Q6SAC7
6468	Q6SAC4
6468	Q6SAQ5
6468	Q6SB25
6468	Q6SAC2
6468	Q6SAC0
6468	A1Z9X0
6468	Q6SAC1
6468	Q6SBB6
6468	Q6SBB1
6468	Q6SBB3
6468	Q6SAR9
6468	Q6SC35
6468	Q6SAB8
6468	Q6SC32
6468	Q6SAR7
6468	Q6SAB9
6468	Q6SAB3
6468	Q6SAB4
6468	Q6SAB5
6468	Q6SC37
6468	Q6SAR4
6468	Q6SAB6
6468	Q6SAR2
6468	Q6SAB0
6468	Q6SB30
6468	Q4QQA7
6468	Q6SAF2
6468	Q6SBA8
6468	Q6SAF1
6468	Q6SB04
6468	Q6SB05
6468	Q6SAE4
6468	Q6SAE2
6468	Q6SAE3
6468	Q6SB00
6468	Q6SAE8
6468	Q6SB01
6468	Q6SAE9
6468	Q6SAE6
6468	Q6SB03
6468	Q6SAE1
6468	Q6SAE0
6468	Q6SAP7
6468	Q6SAD9
6468	Q6SB15
6468	Q86NZ2
6468	Q6SAD1
6468	Q6SAP0
6468	Q6SAD3
6468	Q6SAP3
6468	Q6SAD5
6468	Q6SAP4
6468	Q6SB14
6468	Q6SB11
6468	Q6SAD7
6468	Q6SAD8
6468	Q6SAG9
6468	Q6SAG8
6468	Q6SAG5
6468	Q6SAG7
6468	Q6SAG6
6468	Q6SC19
6468	Q6SC18
6468	Q6SAH1
6468	Q6SAH2
6468	Q6LEH5
6468	Q6SAH3
6468	Q6SAH4
6468	Q6SAH0
6468	Q6SAF7
6468	Q6SAF6
6468	Q6SAF5
6468	Q6SAF4
6468	Q6SC05
6468	Q91V36
6468	Q6SAG2
6468	Q6SAG3
6468	Q6SAG0
6468	Q6SAG1
6468	Q6SAI7
6468	Q6SAI6
6468	Q6SAI9
6468	Q6SAI8
6468	Q6SAJ0
6468	Q6SAJ1
6468	Q6SAJ2
6468	Q6SAJ3
6468	Q6SAJ5
6468	Q6SAJ6
6468	Q6SAH8
6468	Q6SAH7
6468	Q6SAH6
6468	Q6SAH5
6468	Q6SAH9
6468	Q6SA99
6468	Q6SAI0
6468	Q6SAI4
6468	Q6SAI5
6468	Q8T9D6
6468	O13997
6468	Q6SAI2
6468	Q6SBY5
6468	Q6SBY6
6468	P32866
6468	Q6SAY8
6468	Q6SAK8
6468	O94503
6468	Q6SAY9
6468	Q6SAK9
6468	Q6SAY6
6468	Q6SAY7
6468	Q6SAL6
6468	Q6SAY4
6468	Q6SAL5
6468	Q6SAY3
6468	Q6SAL8
6468	Q6SAY2
6468	Q6SAL7
6468	Q6SAY1
6468	Q6SAL2
6468	Q6SAY0
6468	Q6SAL4
6468	Q6SAL3
6468	Q6SAL0
6468	Q24045
6468	Q6SBZ9
6468	Q6SAZ7
6468	Q6SAJ9
6468	Q6SAZ8
6468	Q6SAZ9
6468	Q6SAJ7
6468	Q6SAJ8
6468	Q6SAZ4
6468	Q6SAK7
6468	Q6SAZ3
6468	Q6SAK6
6468	Q6SAZ6
6468	Q6SAK5
6468	Q6SAZ5
6468	Q6SAK4
6468	Q6SAZ0
6468	Q8MT38
6468	Q6SAK3
6468	Q6SAK2
6468	Q6SAZ2
6468	Q6SAK1
6468	Q6SAZ1
6468	Q6SAK0
6468	Q6SBJ6
6468	Q6SAW6
6468	Q6SAW7
6468	Q6SAW4
6468	Q6SAW5
6468	Q6SAW8
6468	Q6SAW9
6468	Q6SAN6
6468	Q6SAW3
6468	Q6SAN8
6468	Q6SAW2
6468	Q6SAN7
6468	Q6SAW1
6468	Q6SAW0
6468	Q6SB80
6468	Q6SAN0
6468	Q6SAN2
6468	Q6SAN1
6468	Q8SZW1
6468	Q6SAX5
6468	Q95T78
6468	Q6SAX6
6468	Q6SAX7
6468	Q6SAL9
6468	Q6SAX8
6468	Q8WRX4
6468	Q6SAM5
6468	Q6SAX0
6468	Q6SAM3
6468	Q6SAM2
6468	Q6SAX2
6468	Q6SAM9
6468	Q6SAX1
6468	Q6SAX4
6468	Q6SAM7
6468	Q6SAX3
6468	Q6SAM6
6468	Q6SBH9
6468	Q6SAM1
6468	Q6SAM0
19637	Q09758
4568	Q23997*
6464	Q6SBG5
6464	Q6SAU0
6464	Q5RJZ2
6464	Q6SAU1
6464	Q6SB67
6464	Q6SAU7
6464	Q6SAU6
6464	Q6SAU9
6464	Q6SAU8
6464	Q6SAU3
6464	Q6SB62
6464	Q6SAU2
6464	Q6SAU5
6464	Q6SAU4
6464	Q6SBU8
6464	Q6SBF4
6464	Q6SBF5
6464	Q6SBF7
6464	Q6SBF8
6464	Q6SAV1
6464	Q6SAV2
6464	Q6SAV0
6464	Q9GSZ3
6464	Q86PA5
6464	Q6SAV9
6464	Q6SAV8
6464	Q6SAV7
6464	Q6SAV6
6464	Q6SAV5
6464	Q6SAV4
6464	Q6SAV3
6464	Q6SBV5
6464	Q6SBV4
6464	Q6SBE7
6464	Q6SBE5
6464	Q6SBE1
6464	Q8MLW0
6464	Q6SBE9
6464	Q6SAA1
6464	Q6SAS1
6464	Q6SAA0
6464	Q6SAS0
6464	Q6SAS3
6464	Q6SAS2
6464	Q6SAS5
6464	Q6SAA5
6464	Q6SAS4
6464	Q6SAA4
6464	Q6SAS7
6464	Q6SAA3
6464	Q6SAS6
6464	Q6SAA2
6464	Q6SAS9
6464	Q6SAA9
6464	Q6SBF1
6464	Q6SAS8
6464	Q6SB48
6464	Q6SAA8
6464	Q6SAA7
6464	Q6SBW4
6464	Q6SBX2
6464	Q6SBD4
6464	Q7JPT8
6464	Q6SBD2
6464	Q6SAT0
6464	Q6SAT4
6464	Q6SAT3
6464	Q6SB53
6464	Q6SAT2
6464	Q6SB52
6464	Q6SAT1
6464	Q6SAT8
6464	Q6SAT7
6464	Q6SAT6
6464	Q6SAT5
6464	Q6SBE0
6464	Q6SAT9
6464	Q6SAD0
6464	Q6SBC2
6464	Q6SBC1
6464	Q6SBC0
6464	Q6SBC4
6464	Q6SBC3
6464	Q6SB26
6464	Q6SAQ7
6464	Q6SAQ8
6464	Q6SB28
6464	Q6SAC8
6464	Q6SAQ9
6464	Q8IPU4
6464	Q6SAC9
6464	Q6SAC6
6464	Q6SAQ3
6464	Q06592
6464	Q6SAC7
6464	Q6SAC4
6464	Q6SAQ5
6464	Q6SB25
6464	Q6SAC2
6464	Q8IRJ0
6464	Q6SAC0
6464	A1Z9X0
6464	Q6SAC1
6464	Q6SBB6
6464	Q6SBB1
6464	Q6SBB3
6464	P39979
6464	Q6SAR9
6464	Q6SC35
6464	Q6SAB8
6464	Q6SC32
6464	Q6SAR7
6464	Q6SAB9
6464	Q6SAB3
6464	Q6SAB4
6464	Q6SAB5
6464	Q6SC37
6464	Q6SAR4
6464	Q6SAB6
6464	Q6SAR2
6464	Q6SAB0
6464	P81299
6464	Q6SB30
6464	Q4QQA7
6464	Q6SAF2
6464	Q6SBA8
6464	Q6SAF1
6464	Q6SB04
6464	Q6SB05
6464	Q6SAE4
6464	Q6SAE2
6464	Q6SAE3
6464	O95714
6464	Q6SB00
6464	Q6SAE8
6464	Q6SB01
6464	Q6SAE9
6464	Q6SAE6
6464	Q6SB03
6464	O94355
6464	Q6SAE1
6464	Q6SAE0
6464	Q09758
6464	Q6SAP7
6464	Q6SAD9
6464	Q6SB15
6464	Q86NZ2
6464	Q6SAD1
6464	Q6SAP0
6464	Q6SAD3
6464	Q6SAP3
6464	Q6SAD5
6464	Q6SAP4
6464	Q6SB14
6464	Q6SB11
6464	Q6SAD7
6464	Q6SAD8
6464	Q6SAG9
6464	Q6SAG8
6464	Q6SAG5
6464	Q6SAG7
6464	Q6SAG6
6464	Q6SC19
6464	Q6SC18
6464	Q9VAL5
6464	Q6SAH1
6464	Q6SAH2
6464	Q6LEH5
6464	Q6SAH3
6464	Q6SAH4
6464	Q6SAH0
6464	Q6SAF7
6464	Q6SAF6
6464	Q6SAF5
6464	Q6SAF4
6464	Q6SC05
6464	Q91V36
6464	Q6SAG2
6464	Q6SAG3
6464	Q6SAG0
6464	Q6SAG1
6464	Q6SAI7
6464	Q6SAI6
6464	Q6SAI9
6464	Q8T0U6
6464	Q6SAI8
6464	Q6SAJ0
6464	Q6SAJ1
6464	Q6SAJ2
6464	Q6SAJ3
6464	Q6SAJ5
6464	Q6SAJ6
6464	Q6SAH8
6464	Q6SAH7
6464	Q6SAH6
6464	Q6SAH5
6464	Q8SWU9
6464	Q6SAH9
6464	Q6SA99
6464	Q6SAI0
6464	Q6SAI4
6464	Q8T9D6
6464	Q6SAI5
6464	O13997
6464	Q6SAI2
6464	Q6SBY5
6464	Q6SBY6
6464	P32866
6464	Q6SAY8
6464	O94503
6464	Q6SAK8
6464	Q6SAY9
6464	Q6SAK9
6464	Q6SAY6
6464	Q6SAY7
6464	Q6SAL6
6464	Q6SAY4
6464	Q6SAL5
6464	Q6SAY3
6464	Q6SAL8
6464	Q6SAY2
6464	Q6SAL7
6464	Q6SAY1
6464	Q6SAL2
6464	Q6SAY0
6464	Q6SAL4
6464	Q6SAL3
6464	Q6SAL0
6464	Q24045
6464	Q6SBZ9
6464	Q6SAZ7
6464	Q6SAJ9
6464	Q6SAZ8
6464	Q6SAZ9
6464	Q6SAJ7
6464	Q6SAJ8
6464	Q6SAZ4
6464	Q6SAK7
6464	Q6SAZ3
6464	Q6SAK6
6464	Q6SAZ6
6464	Q6SAK5
6464	Q6SAZ5
6464	Q6SAK4
6464	Q6SAZ0
6464	Q8MT38
6464	Q8TFH6
6464	Q6SAK3
6464	Q6SAK2
6464	Q6SAZ2
6464	Q6SAK1
6464	Q6SAZ1
6464	Q6SAK0
6464	Q9W0R3
6464	Q6SBJ6
6464	Q8WSF2
6464	Q9NHZ3
6464	Q6SAW6
6464	Q6SAW7
6464	Q6SAW4
6464	Q6SAW5
6464	Q6SAW8
6464	Q6SAW9
6464	Q6SAN6
6464	Q6SAW3
6464	Q6SAN8
6464	Q6SAW2
6464	Q6SAN7
6464	Q6SAW1
6464	Q6SAW0
6464	Q6SB80
6464	Q6SAN0
6464	Q6SAN2
6464	Q6SAN1
6464	Q8SZW1
6464	Q6SAX5
6464	Q95T78
6464	Q6SAX6
6464	Q6SAX7
6464	Q6SAL9
6464	Q6SAX8
6464	Q8WRX4
6464	Q6SAM5
6464	Q6SAX0
6464	Q6SAM3
6464	Q6SAM2
6464	Q6SAX2
6464	Q6SAM9
6464	Q6SAX1
6464	Q6SAX4
6464	Q6SAM7
6464	Q6SAX3
6464	Q6SAM6
6464	Q6SBH9
6464	Q6SAM1
6464	Q6SAM0
228	Q7YU84
228	Q541F9
228	Q461Q5
228	Q9UIF9
6476	O94355
6476	Q5RJZ2
6475	P39979
6475	Q06592
6473	P39979
6473	Q06592
4558	Q9P6J3
6486	Q8TFH6
6487	Q8TFH6
30569	P01011
80134	O88292
4553	Q9P6J3
45746	P16554
19787	O95714
48065	Q8IR16
48065	Q8MRR4
48066	Q86P38
279	P31146
279	Q9UI95
279	P29353
70160	Q6P6T5
70160	Q7TP19
278	P36632
278	P31146
278	Q9UI95
278	P29353
48070	Q86P38
30347	Q15833
9081	Q02252
280	P31146
280	Q9UI95
280	P29353
6325	O94355
6325	P39979
6325	Q06592
6325	Q5RJZ2
6325	P35712
6325	Q9Y651
6325	Q9NQB0
32774	O74759
32774	Q86NL5
32774	Q9UIG0
32774	Q8T0S6
32774	O94400
32774	Q9VEZ8
32774	O14753
32774	O74635
32774	Q5U114
32774	O35565
32774	Q61329
32774	Q8NF19
32774	Q9P7S6
32774	Q94527
32774	O74443
32774	Q8T3J0
9058	P19889
9058	O74759
9058	Q9P7M3
9058	O60085
9058	Q8T0S6
9058	O94400
9058	Q9VEZ8
9058	Q9UT48
9058	Q71V32
9058	O59730
9058	O74635
9058	O35565
9058	Q642E5
9058	O43114
9058	P09052
9058	O89045
9058	O74310
9058	Q86NL5
9058	Q9UIG0
9058	O14753
9058	Q9P7N5
9058	Q95SJ7
9058	Q5U114
9058	Q09758
9058	O94513
9058	Q9UGJ0
9058	Q8SY38
9058	Q61329
9058	Q8TFH6
9058	Q8NF19
9058	Q9P7S6
9058	O14189
9058	Q9HDZ2
9058	P97599
9058	O13997
9058	O74443
9058	Q8T3J0
9059	P19889
9059	O74759
9059	Q9P7M3
9059	O60085
9059	Q8T0S6
9059	O94400
9059	Q9VEZ8
9059	Q9UT48
9059	O59730
9059	O74635
9059	O35565
9059	Q94527
9059	O43114
9059	P09052
9059	O89045
9059	Q86NL5
9059	Q9UIG0
9059	O14753
9059	Q9P7N5
9059	Q95SJ7
9059	Q09758
9059	Q5U114
9059	O94513
9059	Q8SY38
9059	Q61329
9059	Q8TFH6
9059	Q8NF19
9059	Q9P7S6
9059	P97599
9059	O13997
9059	O74443
9059	Q8T3J0
45896	O43083
9056	Q9URU9
9056	O13974
9056	O13702
9056	Q99871
9056	Q9NQC7
9056	O94337
9057	Q9URU9
9057	O13974
9057	P87117
9057	Q99871
9057	Q9NQC7
32270	P09052
48087	Q86P38
32269	Q02936
32269	Q8SY38
32268	Q9P7N5
32268	O94503
32268	Q02936
32268	P09052
32268	O13997
32268	Q8SY38
267	Q8TF05
267	Q13033
9064	P23542
32787	O14189
6310	O14147
45893	O74759
45893	Q86NL5
45893	Q9VEZ8
45893	Q5U114
45893	Q8T3J0
271	Q95SJ7
45892	Q8T0S6
9069	P53852
2474	Q8TEL6
48102	Q9W572
48102	Q8IRX4
48102	Q5BIB3
21700	Q8SY38
9047	A1Z6I8
6302	Q6P7P8
6289	O74635
72359	Q7KVY5
72359	Q8IR91
72359	P18824
72359	Q95SJ7
72359	Q5G232
72359	Q53YH4
72358	Q7KVY5
72358	Q8IR91
72358	P18824
72358	Q95SJ7
72358	Q5G232
72358	Q53YH4
9053	Q9NS18
4111	Q5RIR2
4111	Q7ZU04
15081	Q8WYK8
6281	Q9WVS2
6281	Q6P7P8
6281	O74635
6283	O74635
45935	O74759
45935	Q86NL5
45935	Q9VEZ8
45935	Q5U114
45935	Q8T3J0
80090	O74759
80090	Q86NL5
80090	Q8T0S6
80090	O94400
80090	O14753
80090	Q9VEZ8
80090	Q9P7N5
80090	O94503
80090	Q5U114
80090	Q8SY38
80090	O35565
80090	Q99871
80090	Q61329
80090	Q8NF19
80090	Q9P7S6
80090	Q94527
80090	P09052
80090	O13997
80090	O74443
80090	Q8T3J0
45934	Q8T0S6
72376	Q8CIP7
72376	Q8CG43
72376	Q8CG42
72376	Q8CIR6
15075	Q9BW91
15075	O14046
15075	O14949
15075	Q6L8F3
15075	Q8WYK8
15075	O43046
15075	O13687
15075	O13753
2483	Q8TEL6
19829	O14046
19829	O43046
19829	O13687
19829	O13753
15077	O14046
15077	O14949
15077	Q8WYK8
15077	O43046
15077	O13687
15077	O13753
15078	O14046
15078	O14949
15078	Q8WYK8
15078	O43046
15078	O13687
15078	O13753
6399	Q9UTA5
6399	Q09832
6397	O74418
6396	Q9UTA5
6396	Q9LZ82
6396	Q9Y7M8
6396	Q09832
6396	Q949Y9
6396	Q8LPN6
6396	Q9C8A1
6396	O74418
19725	Q9QX75
19725	Q5DVI6
19725	Q52KS1
19725	Q5DVI7
19725	Q9WVS2
19725	Q9JKZ5
19725	Q9JKZ6
19725	Q8WYK8
19725	Q9UHW9
19722	Q09791
61041	O88292
48002	Q8TEL6
30414	Q13940
30414	O43692
30414	O22869
30414	Q9JJI0
30414	P01011
72384	Q9USQ2
43704	Q86PA6
45840	P29353
45841	Q8T9C2
45839	Q8T9C2
43681	Q96DA6
61024	Q9EPH5
61024	Q9EPH6
61024	Q6R5J6
61024	Q8NF19
61024	O15520
61024	O35565
323	Q32PZ8
48016	O88768
48016	Q63629
2520	Q9UDY6
4222	P40051
4222	Q7YU36
4221	Q9NQC7
9003	P42667
9003	Q6P9X2
32879	Q8NF19
32879	O35565
6364	Q9Y7M8
375	O74418
48037	O94709
6366	Q8T0S6
6366	Q9P7S6
6366	O43083
6366	P01129
19752	P23542
19752	Q6AWF7
19752	O14189
19752	Q02252
19752	Q7KUN2
19752	Q7KUM8
30433	P87117
19748	P05031
35070	Q5BIB3
6357	Q8T0S6
6357	Q9P7S6
6357	O43083
6357	P01129
35071	Q9W572
35071	Q8IRX4
35071	Q5BIB3
4175	P40051
4175	Q7YU36
4175	Q5BI60
4175	P32496
15031	Q15833
15031	Q12955
15031	Q8NF19
15031	P10809
15031	O15520
15031	P70581
15031	O35565
377	O74418
70271	Q9P3T8
70271	Q03519
70271	Q8TEL6
70271	P01023
35064	O74736
6355	O74759
6355	Q86NL5
6355	O94400
6355	Q8T0S6
6355	O14753
6355	Q9VEZ8
6355	Q9P7S6
6355	Q5U114
6355	O74443
6355	Q61329
6355	Q8T3J0
6354	O74635
4182	Q9UI42
4182	Q8N4T0
4182	P15088
6350	Q9UIG0
6350	Q9NP71
6350	Q9Y6Q9
6351	O74759
6351	Q86NL5
6351	Q8T0S6
6351	O94400
6351	Q9VEZ8
6351	O14753
6351	O74635
6351	Q5U114
6351	O35565
6351	Q61329
6351	Q8NF19
6351	Q9P7S6
6351	Q94527
6351	O74443
6351	Q8T3J0
4178	P28838
15012	Q95SJ7
45861	Q02936
15014	Q95SJ7
45859	O94503
70252	Q9QWP5
70252	Q9JJ67
48056	Q8IR91
48056	Q5G232
19904	Q9NZJ7
43632	Q9URU9
43632	O13974
43632	P87117
43632	Q99871
43632	Q9NQC7
4263	Q9VPN8
4263	Q9VSJ2
4263	Q9VRS4
4263	Q9VEA0
4263	Q8SY29
4263	Q9VRS6
4263	Q7JYN3
4263	Q9NIU1
4263	Q5BI60
4263	Q9VKA8
4263	Q9VKA9
4263	Q7JX43
4263	P17538
4263	Q961W8
4263	Q8MQQ2
4263	Q9VTV2
4263	P17205
4263	Q9VRT2
4263	Q9VQ99
4263	Q9VRT1
4263	Q8MR67
4263	Q9VVI4
4263	Q9VT23
4263	Q5U142
4263	Q8T4A8
4263	Q9VT24
4263	Q8SYB5
4263	Q9VT25
30234	P20740
30234	Q13940
30234	Q8SWR6
30234	O43692
30234	P14046
30234	O22869
30234	Q9JJI0
30234	O94503
30234	O13997
30234	P01011
43628	Q9Y7M8
398	O74418
46021	O43083
30237	Q6SE36
4274	Q9Y3Q0
32392	P09429
19935	Q8MS17
19932	O88768
19932	Q09791
19932	Q63629
19932	Q8MS17
43623	Q9P3T8
19933	Q8MS17
19941	Q9URU9
[truncated: 14,870 more rows]
