# Supplementary material for: Quality of Computationally Inferred Gene Ontology Annotations
Source: PLoS Comput Biol. 2012 May 31;8(5):e1002533. doi: 10.1371/journal.pcbi.1002533 (PMC3364937; doi:10.1371/journal.pcbi.1002533)
Supplement: Dataset S1 — A zip archive containing a list of removed and rejected annotations; each table contains the data for one evidence or reference code. (ZIP) [file pcbi.1002533.s002.zip › RejectedUniProtIDs/GOrefGenomes_goref_20080116vsgoref_20110111_RCA_rejectedUniProtIDs.txt]

GOindex	UniProtID
52547	Q791T5
52547	Q8CEY5
4402	A2ATU9
4402	Q8BY71
30611	Q9CSM8
30611	Q52KF0
30611	Q8BZW8
30611	Q7TN22
30611	Q8BUH1
30611	Q921X9
30611	Q715T0
30611	Q9CW64
3	Q7JJ13
3	Q3TRH7
3	P62325
3	Q922B8
3	Q3V1Z7
3	Q8K1L2
3	Q9D9T3
3	P16381
3	Q8K0P6
3	Q9D6F6
3	Q3UEG0
3	Q5M8R5
3	Q62457
3	Q9D4G2
3	Q149W4
3	Q62456
3	Q62459
3	Q8BKG1
3	P63168
3	Q62458
3	Q04282
3	Q8BG36
3	Q91VR5
3	Q62461
3	Q3USI7
3	Q3USI4
3	Q9JJU3
3	P61327
30612	Q9CSM8
30612	Q52KF0
30612	Q8BZW8
30612	Q7TN22
30612	Q8BUH1
30612	Q921X9
30612	Q715T0
30612	Q9CW64
52548	Q791T5
52548	Q8CEY5
22008	Q791T5
22008	Q8CEY5
22008	P62774
12	Q8BTF7
12	Q8BTF5
15	Q8C042
4385	O88910
4385	Q6XE40
30594	Q9JKL1
30594	Q924H0
30594	Q924N0
30594	A4FUQ5
30594	A4FUW2
30594	Q80UC3
30594	A2AMQ7
30594	A2AEF0
30594	O88537
30594	Q6GTF8
30594	Q8K458
30594	Q9ERT1
30594	Q9ERT2
30594	Q6PHU5
30594	Q3URA6
30594	Q3U0M4
30594	Q8BHH0
30594	Q91V45
4386	Q6PCM2
4386	Q6NZR5
4386	Q5QNV3
4386	Q61496
4386	Q8VDW0
4386	Q9CXF7
4386	Q3UE16
4386	Q8BM40
4386	Q3TUC8
4386	Q922B8
4386	Q9CSI0
4386	Q3URT1
4386	Q9D007
4386	Q3U0Y5
4386	P16381
4386	Q8R1W7
4386	Q3TPL7
4386	Q9JIM3
4386	Q91VC3
4386	O89064
4386	A2A4P0
4386	Q76MT3
4386	Q8BZY3
4386	Q921N6
4386	Q91VN6
4386	Q76MT2
4386	Q3UX55
4386	Q8BIZ9
4386	Q3UAF1
4386	Q05BH3
4386	Q9CS87
4386	Q3KQQ7
4386	Q8VE77
4386	Q8C6Y8
4386	Q3TW36
4386	Q3TUR4
4386	Q3U837
4386	Q6NZP1
4386	Q3U1I9
4386	Q8C7T6
4386	Q7TQL1
4386	Q8CDP6
4386	Q6A0A1
4386	A3QK60
4386	Q7TND4
4386	Q8CGJ5
4386	Q3UUG2
4386	Q6PCN7
4386	Q7TPQ3
4386	Q810A7
4386	Q8VE45
4386	Q3TI21
4386	Q3T9L0
4386	Q810A4
4386	Q8BQ54
4386	Q9JLA9
4386	Q8R214
4386	Q8R3X0
4386	Q3TKX4
4386	A2A4N9
4386	Q921Y1
4386	A0ZVB6
4386	Q9CRI3
4386	Q8BTS9
4386	Q8BQD7
4386	A7YY79
4386	Q6ZPL9
4386	Q3UQ12
4386	Q8R0K1
4386	Q3TGP5
4386	Q689Z5
4386	Q6DIC0
4386	Q6P8K2
4386	Q9CTU8
4386	Q9CUY2
4386	Q9D3Z7
4386	Q9CRZ3
4386	Q8VHK9
4386	Q3UQS6
4386	Q3TB18
4386	Q9R1K9
4386	Q80VY9
4386	A3KFM7
4386	O70349
4386	A3KFM6
4386	Q8R3C7
4386	A1L0V6
4386	Q05CC6
4386	Q3U580
4386	Q8R569
4386	Q8BKG1
4386	Q80TX4
4386	A3KFM8
4386	Q3TE28
4386	Q3UMB4
4386	Q91VR5
4386	Q8R1J6
4386	Q52KH4
4386	Q3U484
4386	Q3UHL2
4386	A2AP29
4386	A2AP28
4386	Q80X98
4386	O35845
4386	O35846
4386	Q3U0E0
4386	Q3TIE4
4386	Q62095
4386	Q8BJ75
4386	Q3UAC4
4386	Q6Q899
4386	Q9Z1N5
4386	Q3UQQ4
4386	Q3V1Z7
4386	Q8BZS9
4386	Q8C2W7
4386	Q3URH5
4386	A0JLR3
4386	Q3TMM7
4386	Q3UI73
4386	Q8K301
4386	Q8VID3
4386	Q3U605
4386	Q8VID5
4386	Q3TKT4
4386	Q9CTM9
4386	Q5DTN5
4386	Q99KH6
4386	Q8BIE8
4386	Q3UVN0
4386	Q8R5F7
4386	Q3V086
4386	Q8BY42
4386	Q8BK20
4386	Q8BUI4
30595	Q3TVN6
30595	Q3UZY3
30595	P10923
30595	Q9Z126
30595	Q3TND2
30595	Q547B5
30595	Q6P8R3
30595	Q3UBR1
30595	Q3TLP1
30595	Q6PKE3
30	Q8BGQ4
30	Q6P5C1
4370	Q8BW08
4370	Q9WU65
30641	Q3TXF9
30641	Q8R3M4
30641	Q3UCH8
30641	Q8K2R2
30641	Q3UF49
30641	Q8VDN2
4372	Q99K87
4372	Q9CZN7
4372	Q3TFD0
4373	Q3UTY0
4373	Q8VCB3
41	Q3TDB6
41	Q9D5H4
41	Q8K211
41	Q8CDR2
41	Q9DBD0
41	Q8VC96
4383	Q8C0T9
4383	O54865
4383	Q9ERL9
4383	Q3UTI4
4383	Q6GTG0
4383	Q80YP4
2000026	Q3TVN6
2000026	P10923
2000026	Q3UEG0
2000026	Q9Z126
2000026	Q3TRH7
2000026	Q9R182
2000026	Q547B5
2000026	P62325
2000026	Q3UZY3
2000026	Q3TND2
2000026	Q6P8R3
2000026	Q3UBR1
2000026	Q3TLP1
2000026	Q6PKE3
2000026	Q3UEF5
50	Q91YI0
50	Q3UUH0
35250	Q9Z2Y2
35250	Q9Z222
35250	Q3TVJ9
49	O55142
49	Q3UXN3
49	Q9ER72
49	Q91WQ3
49	Q3U716
49	Q6ZWX1
49	A2A7S7
49	Q8BQV7
49	Q7TNP6
49	Q9DC85
35251	Q8VYW8
35251	Q9SN30
35251	Q3UTY0
35251	Q8VCB3
4359	Q3TGF1
4359	Q571F8
4359	Q3TMJ6
59	Q8K2V6
59	Q3TT04
59	Q3TPK5
59	Q9CYG6
59	Q7TN23
59	Q6NZC1
59	Q8BXQ4
59	Q9CY51
59	Q8BKC5
59	Q8C2M7
4367	Q3ULJ0
62	Q78JN3
4365	Q6EDY6
4364	Q6PJ91
4364	Q80W21
4468	A2ATU9
4468	Q8BY71
30677	Q9DCH2
4470	Q3V2Y4
4470	Q3TSD4
4470	Q99KE1
2000112	Q8BW74
2000112	Q8BXW1
2000112	Q8C0Q5
2000112	Q8VD76
2000112	O88223
2000112	Q8C0Q2
2000112	O35730
2000112	Q5SZT2
2000112	O88225
2000112	Q8BUR3
2000112	Q5RKW0
2000112	Q8BSQ9
2000112	Q32MR6
2000112	A2ABV3
2000112	Q80WG1
2000112	A2ABV1
2000112	Q32MR7
2000112	Q8BI51
2000112	Q3TNM0
2000112	Q8BSR1
2000112	Q3U9Q0
2000112	Q91ZJ5
2000112	Q8BKT0
2000112	Q8BNT9
2000112	Q8VBW5
2000112	Q8VHG6
2000112	O88238
2000112	Q91VN1
2000112	Q8BGS3
2000112	O88240
2000112	Q8BV16
2000112	Q8BJ45
2000112	Q8BSQ2
2000112	Q3U109
2000112	Q9CU16
2000112	Q8CB76
2000112	Q8BI40
2000112	Q7TSV0
2000112	Q9CU12
2000112	Q8QZZ2
2000112	Q60603
2000112	Q8C149
2000112	O54941
2000112	Q3UQD1
2000112	Q8C966
2000112	Q7TMI6
2000112	Q8BV54
2000112	Q8BXY9
2000112	O54846
2000112	Q9JI43
2000112	Q2M4I6
2000112	Q810A1
2000112	Q9EP71
2000112	Q8C650
2000112	Q8BLU6
2000112	Q9EST8
2000112	O88250
2000112	Q9Z0G7
2000112	Q8R0U9
2000112	Q3TQ35
2000112	Q8CFJ0
2000112	Q7TPQ3
2000112	Q07458
2000112	Q9CTS7
2000112	Q60608
2000112	Q99LY7
2000112	Q8R5C8
2000112	Q05CK5
2000112	Q9R167
2000112	Q3UKS1
2000112	Q9R164
2000112	Q9Z2X2
2000112	Q5DU33
2000112	O88254
2000112	Q9R166
2000112	O88252
2000112	O88259
2000112	O88257
2000112	Q9R161
2000112	O88256
2000112	Q8BIQ3
2000112	Q8BR51
2000112	A1L3C4
2000112	Q3UG20
2000112	A2ABY6
2000112	O35219
2000112	Q9QZW9
2000112	Q8BI67
2000112	Q69Z88
2000112	Q8R5B7
2000112	A0PJC5
2000112	Q3UGN8
2000112	Q3V1F7
2000112	Q3ULZ4
2000112	Q8C1Q7
2000112	Q8BV79
2000112	Q3V1F0
2000112	Q53Z09
2000112	O35392
2000112	Q80TC5
2000112	Q53D70
2000112	Q6P549
2000112	A4FTZ4
2000112	A4VCJ2
2000112	P19426
2000112	Q8BI11
2000112	Q9EPX7
2000112	Q3V1G6
2000112	Q8VD46
2000112	Q9D8X5
2000112	Q3U4M6
2000112	Q60773
2000112	Q8BIW3
2000112	P61216
2000112	O89019
2000112	Q9CQZ1
2000112	Q60772
2000112	O89111
2000112	Q6PD13
2000112	Q3UGK7
2000112	Q3TGY1
2000112	P28028
2000112	Q7TNP7
2000112	Q9CUX1
2000112	Q68FM7
2000112	Q69ZU8
2000112	Q8BRZ8
2000112	Q3TQM2
2000112	Q9QUP0
2000112	Q9D654
2000112	Q3U2M4
2000112	P59941
2000112	Q6ZPS6
2000112	Q8BKP2
2000112	Q9Z0H8
2000112	Q8BR75
2000112	Q8R134
2000112	Q9D6X8
2000112	A2A4L8
2000112	Q3TRM2
2000112	Q0VDL4
2000112	Q3UMU9
2000112	Q9CSC5
2000112	Q8K2E1
2000112	Q9Z326
2000112	A2BGG7
2000112	Q8C092
2000112	Q8K2E3
2000112	Q8K4N4
2000112	Q99MY8
2000112	Q91WK7
2000112	Q6P560
2000112	Q8BUX9
2000112	Q8BJZ0
2000112	Q640R3
2000112	Q91VK1
2000112	Q3TIN4
2000112	Q6P564
2000112	Q3TZK9
2000112	P0C1T1
2000112	Q149D5
2000112	Q149D4
2000112	Q8CJ76
2000112	Q3UBT1
2000112	Q9JMJ7
2000112	Q8K3H5
2000112	Q5DTL9
2000112	O08750
2000112	Q5GIG6
2000112	O70230
2000112	Q8CGN4
2000112	Q8VC29
2000112	O54910
2000112	Q3UJV5
2000112	Q8C782
2000112	Q3UJV0
2000112	Q543W2
2000112	Q921K3
2000112	Q3USI7
2000112	Q3USI4
2000112	Q8C393
2000112	Q3U9P2
2000112	Q925L5
2000112	Q7TPN5
2000112	Q8BLR3
2000112	P70348
2000112	Q80T67
2000112	Q9QWM8
2000112	Q4VA40
2000112	Q8R201
2000112	Q3TWY7
2000112	Q4VA42
2000112	Q80XF1
2000112	Q9CTH2
2000112	Q3UBZ2
2000112	Q811K9
2000112	Q8QZT6
2000112	Q8BIL9
2000112	Q80U69
2000112	Q07279
2000112	Q922B8
2000112	Q8C0I0
2000112	Q3TTJ2
2000112	Q9CRH6
2000112	Q02866
2000112	Q9DAE2
2000112	Q80XE8
2000112	Q2YDW6
2000112	Q3UB66
2000112	Q3UEG0
2000112	Q91ZA8
2000112	Q3U054
2000112	Q69ZQ9
2000112	Q9ERK0
2000112	Q3U832
2000112	Q8BHK4
2000112	Q3U048
2000112	Q2NKH6
2000112	Q8BUY7
2000112	Q91VW8
2000112	Q91VW9
2000112	Q3TWW8
2000112	P70368
2000112	Q3TN43
2000112	Q99KM1
2000112	Q8R0M2
2000112	Q9ERL0
2000112	Q99JX1
2000112	Q9CSF1
2000112	Q99LP9
2000112	A6H600
2000112	Q8VHB4
2000112	Q6NVF9
2000112	Q8C1K5
2000112	Q8VE65
2000112	Q5QNS5
2000112	Q8BRJ5
2000112	Q8R217
2000112	Q91VX7
2000112	Q8BRL1
2000112	P53783
2000112	P53784
2000112	Q8R3P9
2000112	Q9QXN3
2000112	Q549R4
2000112	Q2KHS8
2000112	O09102
2000112	Q8CCB2
2000112	Q9JJB4
2000112	Q8VDT8
2000112	Q3UXZ9
2000112	Q3V3E9
2000112	Q8C1L2
2000112	Q78WV9
2000112	Q62422
2000112	P62821
2000112	Q8BKW8
2000112	Q923B3
2000112	Q8K439
2000112	Q91YD9
2000112	Q8BTZ5
2000112	Q9JMD0
2000112	Q8BRQ8
2000112	Q4FJS3
2000112	Q8JZN9
2000112	Q9Z116
2000112	Q8BQN6
2000112	Q80XK2
2000112	Q5NC62
2000112	Q99K45
2000112	Q3UZB8
2000112	Q9JKD8
2000112	Q3UMB4
2000112	Q91VR5
2000112	Q3U150
2000112	Q8CBD2
2000112	Q9CQC6
2000112	Q6PD92
2000112	Q9DAB5
2000112	Q9CSL2
2000112	A7YB12
2000112	A2AGC5
2000112	O55201
2000112	Q3TXW4
2000112	Q8BK34
2000112	Q8C1F9
2000112	Q8BL69
2000112	Q3TRH7
2000112	Q91VS5
2000112	Q62445
2000112	Q99K53
2000112	A2A690
2000112	Q8BS00
2000112	Q8R050
2000112	P59111
2000112	Q8BLY4
2000112	Q922D0
2000112	Q8C9B9
2000112	Q5RJ53
2000112	Q8R3U3
2000112	Q921D4
2000112	Q05D00
2000112	Q2TL60
2000112	Q7TNU5
2000112	A2AIE7
2000112	Q3U267
2000112	Q3U1U8
2000112	Q8CEF1
2000112	Q3UI74
2000112	Q3TXX8
2000112	Q8C4W4
2000112	Q811D2
2000112	Q8C1G8
2000112	Q8BTW4
2000112	Q8K402
2000112	Q8CDF0
2000112	Q8C1G6
2000112	A2AQH4
2000112	Q8C2P0
2000112	Q6NXL0
2000112	Q8BPH0
2000112	Q3URA9
2000112	Q3U0V1
2000112	Q9QUJ3
2000112	Q8R0H6
2000112	Q3TW94
2000112	Q9Z0S1
2000112	Q6ZPF0
2000112	Q80W53
2000112	Q8BTB4
2000112	Q8BIB6
2000112	Q2V6Q0
2000112	Q3UIA3
2000112	Q571L0
2000112	Q8VCI1
2000112	Q3UIA1
2000112	Q571L2
2000112	Q3U9D7
2000112	Q3THF1
2000112	Q9Z2G1
2000112	Q9Z2G0
2000112	Q53WV7
2000112	P10078
2000112	Q8K4B0
2000112	Q8BVB2
2000112	Q8BIC1
2000112	Q3UQ55
2000112	Q3UVL3
2000112	Q8BIC7
2000112	Q8R0G2
2000112	Q3UXU0
2000112	Q1H9T6
2000112	Q6AXG6
2000112	A2A4B0
2000112	Q3V2W5
2000112	Q61733
2000112	P62960
2000112	Q6P9Q8
2000112	Q8VDK3
2000112	Q80VV6
2000112	Q14DQ6
2000112	Q8CCP6
2000112	Q9Z180
2000112	Q810P5
2000112	A1L358
2000112	Q9CUC2
2000112	A1L357
2000112	Q924A2
2000112	Q3UPV8
2000112	Q9CR11
2000112	Q9D2P1
2000112	Q8BLF0
2000112	Q91XV3
2000112	Q9Z0V9
2000112	Q9DAM9
2000112	Q8BIA9
2000112	Q61464
2000112	Q9Z199
2000112	Q1WWJ5
2000112	Q8CFX3
2000112	Q8K5B9
2000112	Q8K5B8
2000112	Q3UNM8
2000112	Q69ZJ8
2000112	Q3UUF8
2000112	Q9DC33
2000112	Q80WJ7
2000112	Q80XN4
2000112	Q8BIB3
2000112	A6H694
2000112	A2AE18
2000112	A2AE19
2000112	Q499D5
2000112	Q6PAR7
2000112	Q9CVI3
2000112	Q3UUI7
2000112	Q9CSR8
2000112	Q3US92
2000112	Q9JJJ0
2000112	Q9CVI6
2000112	P62325
2000112	Q8BQC8
2000112	Q3UQ99
2000112	Q3THK3
2000112	Q8BSL0
2000112	Q8VCD7
2000112	Q8C9M8
2000112	Q3ULF2
2000112	Q3V1X2
2000112	Q9D2J7
2000112	Q571I1
2000112	Q99LJ2
2000112	Q3ULG7
2000112	Q9QZ07
2000112	Q8C2B8
2000112	Q62272
2000112	Q80V27
2000112	P10755
2000112	Q9R1J3
2000112	Q9WUF2
2000112	Q91VY5
2000112	Q810K5
2000112	Q3USZ2
2000112	Q8R1D1
2000112	Q544H8
2000112	Q9WUI0
2000112	Q9WVI0
2000112	Q99KG5
2000112	Q3TYB3
2000112	Q6DFV2
2000112	P62876
2000112	Q3V1Z7
2000112	Q8VDF2
2000112	Q9DBU6
2000112	Q8BJI4
2000112	Q8BVH0
2000112	Q69ZF0
2000112	Q9D6H3
2000112	Q3TYA6
2000112	Q3V3Y2
2000112	A2JY27
2000112	Q3UMI0
2000112	Q9CQM6
2000112	Q8C6A8
2000112	Q9D153
2000112	Q80XR9
2000112	Q8BVJ2
2000112	Q6NZC6
2000112	Q3V041
2000112	Q8BVJ3
2000112	Q3UFW4
2000112	Q9EQM5
2000112	A2A3Z1
2000112	Q8CC38
2000112	Q8BV00
2000112	Q8BKL0
2000112	Q5PSB0
2000112	Q8CCV1
2000112	Q0VAW7
2000112	Q8VE28
2000112	Q8VDQ8
2000112	Q9D6I6
2000112	A2AM29
2000112	Q3US51
2000112	Q3UT97
2000112	Q811Z5
2000112	Q80Y64
2000112	Q9D4V7
2000112	Q6P9K8
2000112	Q61682
2000112	Q8VHQ3
2000112	Q6GQW2
2000112	Q6GQW0
2000112	Q8CFR8
2000112	Q60921
2000112	Q3UNT7
2000112	Q8BLK6
2000112	A0JNT0
2000112	Q3V199
2000112	Q9D383
2000112	Q05738
2000112	Q3UZU3
2000112	Q91WF9
2000112	Q8BG36
2000112	Q8C905
2000112	Q8CGV9
2000112	Q3UN08
2000112	Q0PD67
2000112	Q9JJU6
2000112	Q3U4Z9
2000112	Q924Z4
2000112	Q91Y03
2000112	Q9JJU4
2000112	Q8VCP8
2000112	Q9JJU3
2000112	Q8BZ21
2000112	Q3ULL0
2000112	Q9JKU8
2000112	Q8BKJ9
2000112	Q3U449
2000112	Q3ULL7
2000112	Q60951
2000112	Q60950
2000112	Q8VI33
2000112	A2AM57
2000112	Q7TPL6
2000112	Q0P5V5
2000112	Q08376
2000112	P62500
2000112	Q8CF20
2000112	Q8VE42
2000112	Q8VDS3
2000112	Q3UPM9
2000112	A2ASW0
2000112	Q3UT54
2000112	Q7TQK0
2000112	A2AFQ7
2000112	Q9CPU1
2000112	Q3UT56
2000112	Q8BG95
2000112	Q05CC1
2000112	P63271
2000112	A2AFQ6
2000112	Q9QZP7
2000112	Q5DTH6
2000112	Q2TJI9
2000112	Q3UMM8
2000112	Q2TJI8
2000112	Q2TJI7
2000112	Q9D6L7
2000112	Q9D4Y2
2000112	Q3UMN0
2000112	P55271
2000112	Q3TMB5
2000112	Q9D4Y3
2000112	Q8BI94
2000112	Q9D7L7
2000112	Q91YQ3
2000112	Q91ZT9
2000112	A2RSX2
2000112	Q5SW88
2000112	Q9CQ39
2000112	Q8BX39
2000112	A2RT91
2000112	Q8VEK6
2000112	Q2TJH4
2000112	Q8BGU1
2000112	Q9CXQ9
2000112	Q9D336
2000112	Q6P5N6
2000112	Q5SW86
2000112	Q5SW87
2000112	Q3UZ11
2000112	Q9JJR1
2000112	Q3UIE6
2000112	Q8C172
2000112	Q99LA2
2000112	A2AV93
2000112	Q91WD2
2000112	Q8C943
2000112	Q3UYP7
2000112	O88215
2000112	Q8CES7
2000112	Q99KB9
2000112	Q5DTF8
2000112	Q8C6L0
2000112	Q9CV04
2000112	Q8VEL9
2000112	Q8CB45
2000112	Q8BLG0
2000112	Q7M6W9
2000112	Q32MF0
2000112	Q3UTP2
2000112	Q8BKG1
2000112	A2AV92
2000112	Q9DBP1
2000112	Q9WTR1
2000112	Q80ZX2
2000112	Q6PDL3
2000112	Q3UX18
2000112	Q3UMT1
2000112	Q3TAY5
2000112	Q3UBN8
2000112	A2AHS9
2000112	Q8VEM6
2000112	Q8BY61
2000112	Q9Z1Y4
2000112	Q9JJQ3
2000112	Q8BUK3
2000112	Q3U4V8
2000112	Q8VDL3
2000112	Q9ER47
2000112	Q8R3D4
2000112	Q3USQ9
2000112	Q62090
2000112	Q9CQT1
2000112	Q5SVU8
2000112	Q3UJK6
2000112	Q60911
2000112	Q3TYR1
2000112	Q91YV3
2000112	A2ABU9
2000112	Q810T9
2000112	Q9Z1D9
2000112	Q80TJ7
2000112	Q8CF60
2000112	Q60918
2000112	Q3UKP1
2000112	Q3UZ32
2000112	Q3USR1
2000112	Q8C036
2000112	Q3UHC9
2000112	Q3ULQ0
2000112	Q8BFS8
2000112	Q3TT45
2000112	Q3UPQ8
2000112	O70162
2000112	Q3U548
2000112	Q3UPQ5
2000112	Q3U546
2000112	Q921T5
2000112	Q2T9H0
2000112	A3KMC9
2000112	Q3V033
2000112	Q8BKE4
2000112	O70514
2000112	Q8BJA3
2000112	Q60909
2000112	Q8BTI7
2000112	Q8BZ84
2000112	Q3UL02
2000112	Q60903
2000112	Q8C5I1
2000112	A2AL22
2000112	Q14BM8
2000112	Q05CX6
2000112	Q71V06
2000112	Q4VBD8
2000112	Q3UQ14
2000112	Q8BUI6
70	P02319
70	P07978
70	Q8CEM2
70	A3KMD0
70	Q545M0
4471	Q3V2Y4
4471	Q3TSD4
4471	Q99KE1
2000113	Q8BKJ9
2000113	Q3UKP1
2000113	A3KMC9
2000113	Q8BKW8
2000113	Q8VDQ8
2000113	Q3UJK6
2000113	Q8VDT8
2000113	P59941
2000113	A2ABY6
2000113	Q8BKP2
2000113	Q9CQZ1
2000113	Q07458
2000116	Q791T5
2000116	Q8CEY5
30674	Q3TC47
30674	Q9JI08
30674	Q9CX99
4467	Q9CZW4
4467	Q3UKS0
4467	Q9D9S0
4467	Q3UC67
4467	Q8K1J7
4467	Q8JZR0
70469	Q3UIQ2
70469	Q9D0M3
70469	Q5NCJ9
70469	Q3UJV6
70469	Q9CPQ1
70469	Q9CR68
70469	P56391
70469	Q9DCJ5
70469	Q91YT0
70469	Q9Z1P6
70469	P62897
70469	Q91VD9
70469	Q56A15
70469	Q8R1I1
70469	Q3TIU7
70469	Q9CPX8
70469	Q9DCT2
79	Q7TQK0
79	Q3U832
79	Q9D6H3
30681	Q9DCH2
75	A2A7G6
75	A2A7G7
75	Q9D752
75	A2A7G8
8757	Q6I682
8757	Q3TRF3
8757	Q3TSP0
8757	P59913
8757	Q8BY07
8757	Q05BM5
8757	Q8C4E3
8757	Q8BVH9
8757	Q8BHD8
8757	Q3TM36
8757	Q923W1
8757	Q6P1Z6
8757	Q8CCI3
8757	Q9CXI0
8757	Q80Z60
8757	Q91YR5
8757	Q5F289
8757	Q80Z57
8757	Q3TGS5
8757	Q8BGM4
8757	Q8C099
8757	Q80Z58
8757	Q99LP4
8757	Q8K1A0
8757	Q3V1G0
8757	Q3UYU2
8757	A2RSY6
8757	Q5RL51
8757	A2AV02
8757	Q5I0T9
8757	Q8BNV1
8757	Q3UZW4
8757	Q8BMK1
8757	Q3UVZ6
8757	Q923T6
8757	Q80XC2
8757	Q3UJM1
8757	Q8K3A9
8757	Q8K0P0
8757	Q3TL26
30660	Q91X97
4452	Q4FZF0
4452	P58044
4452	Q8BFZ6
87	A2A4Z0
87	A2A4Z1
87	A3KMD0
87	Q9D1C1
87	P02319
87	Q8CEM2
87	Q3TQW9
87	Q8BUH1
87	Q3UWQ1
87	Q69ZA1
87	Q3TFV6
87	A2A7G6
87	A2A7G7
87	Q52KF0
87	P07978
87	Q6PFB2
87	Q9D1Q1
87	P24860
87	Q3UWL3
87	Q545M0
87	A2A7G8
87	Q9D752
87	Q14AA6
87	Q8VE37
87	Q68EM3
87	Q3U6D2
30662	Q542M2
30662	Q8R3M1
30662	Q3TRH5
30662	Q9DB50
30662	P61924
30662	Q8BW87
30662	Q3TVA3
30662	Q91X97
30662	Q3TIV9
30662	Q8BZ60
30662	Q8BLQ6
30662	Q8R2R9
30662	P61967
4449	Q91VA7
4448	Q14BC2
4448	P56384
4448	Q91VA7
80	Q0VBK8
80	Q64261
80	Q3U4J9
30658	Q91X97
4450	Q14BC2
4450	P56384
82	Q3TCH7
82	Q9CW15
82	Q8R1T2
82	Q9CTG1
82	Q9CVB2
82	Q9CQR6
82	Q3TLY0
82	Q3UD60
82	Q149F3
30659	Q542M2
30659	Q8R3M1
30659	Q3TRH5
30659	Q9DB50
30659	P61924
30659	Q8BW87
30659	Q3TVA3
30659	Q91X97
30659	Q3TIV9
30659	Q8BZ60
30659	Q8BLQ6
30659	Q8R2R9
30659	P61967
4457	Q8BVP2
30665	Q542M2
30665	Q8R3M1
30665	Q3TRH5
30665	Q9DB50
30665	P61924
30665	Q8BW87
30665	Q3TVA3
30665	Q91X97
30665	Q3TIV9
30665	Q8BZ60
30665	Q8BLQ6
30665	Q8R2R9
30665	P61967
4459	Q8BVP2
4437	Q3U449
4437	Q91ZF8
4437	P59644
4437	Q9ESD5
4437	Q8CHC4
4437	Q5ND44
4437	Q5ND43
4437	Q91UZ5
4437	Q6P549
4437	Q3U3B7
4437	Q3UEU0
4437	Q9ES52
4437	Q9DBW2
4437	Q8C5L6
4437	Q8CF65
4437	Q924A9
4437	Q05DI2
4437	Q3TDM9
4437	A0PJC0
4437	Q8K337
4437	Q3UBN8
4437	Q3TAU6
4437	Q3TBW1
4437	Q3TC14
4437	O54996
4437	O54997
4437	Q9Z0S1
4435	Q8K394
4435	Q9Z2T3
4435	Q6PDH1
4435	A2AT93
4435	Q05DG3
4435	A2AT91
4435	Q91UZ1
4435	Q8R3B1
4435	Q8K2J0
4435	Q8K3R3
4435	Q9Z1B4
4435	Q9Z1B3
4435	Q6P8L2
4435	Q2M4J2
4435	Q6ZQ92
4435	Q8BXH1
4435	Q3UPW0
4435	Q5FWA6
96	Q8R013
96	Q8BY49
96	Q922D8
96	Q3TW74
96	Q8BXX7
96	Q3UZH3
97	Q8R013
97	Q8BY49
97	Q922D8
97	Q3TW74
97	Q8BXX7
97	Q3UZH3
4445	Q3TTB3
4445	Q2VTA1
4445	Q9D2G5
8717	Q3TD49
8717	Q8BXJ5
105	Q8R013
105	Q8BY49
105	Q922D8
105	Q3TW74
105	Q8BXX7
105	Q3UZH3
30695	Q9QZK2
30695	O35443
30695	Q8BKC5
30695	Q8BP70
30695	Q9CWR0
30695	A2A828
30695	Q3UNZ1
30695	A2A829
30695	Q5QNU4
30695	A2A826
30695	A2A827
30695	A2AD03
30695	Q6IR34
30695	Q0VGT5
30695	Q9QZN3
30695	Q921R9
30695	Q3UPG3
30695	Q5QNU3
30695	Q922V5
30695	Q5QNU2
30695	Q8C134
30695	Q3TZJ2
30695	Q9D506
30695	Q8CGE9
30695	Q68FM7
30695	Q3UR39
30695	Q921N8
30695	Q91WG2
30695	Q9QXG2
30695	A2CG49
30695	Q6KAT2
30695	Q3U048
30695	Q6NZC1
30695	P83510
30695	A2A5D7
30695	Q9Z1S3
30695	Q3U983
30695	Q3V0H9
30695	Q3UML5
30695	Q9CS14
30695	A2A5D6
30695	A2AEL5
30695	P63034
30695	Q3TTW9
30695	Q9CYG6
30695	Q9QUG9
30695	Q8BWA8
30695	Q7TN23
30695	Q5HZZ0
30695	Q61193
30695	Q8VDU0
30695	Q3UXS5
30695	Q99J23
30695	Q8C0T8
30695	P70392
30695	Q3TT04
30695	Q9WV81
30695	Q99KH2
30695	Q8R0E6
30695	Q9D420
30695	A2AUQ2
30695	A2AIV3
30695	Q5DU33
30695	Q80VK6
30695	O35551
30695	Q9D677
30695	Q3U1Z5
30695	A2A830
30695	A2AR50
30695	A2A832
30695	Q8BTM9
30695	Q8BPL6
30695	Q8JZY7
30695	Q7TMR4
30695	Q3TT56
30695	Q9ERD6
30695	Q8CBI2
30695	Q9D5E3
4421	Q3UWQ9
4421	Q8JZK9
4421	Q8C5F4
4421	Q3UKE7
4421	Q3UJ70
4421	Q8K0I5
4421	Q3UJQ2
30693	Q3TPJ9
30693	Q99M47
30693	P70343
30693	Q2TBA3
30693	Q8BSX6
30693	Q8BRB5
30693	Q9D089
30693	O89094
30693	Q6B836
30693	Q6B837
30693	O08738
30693	Q3TAF3
30693	Q8BQQ5
30693	O08736
30693	Q6P8H1
30693	Q542Q1
43933	Q3UYX6
43933	A2AB77
43933	Q3TPK5
43933	Q3UFW4
43933	Q3THW5
43933	Q3TFP0
43933	Q8BXQ4
43933	Q8BKC5
43933	Q794H2
43933	Q9D9Q5
43933	P0C0S6
43933	A2RSB1
43933	Q5NC91
43933	Q9CTH9
43933	Q3TGJ9
43933	A2AL35
43933	Q3UCW8
43933	Q3U9Q8
43933	Q922B8
43933	Q9CQ70
43933	A6PWS5
43933	Q07133
43933	P84228
43933	Q3V1G6
43933	Q8C6L0
43933	Q99N69
43933	Q8BKG1
43933	Q8BJ03
43933	Q3UMB4
43933	Q78ZA7
43933	A2ATB9
43933	Q6PDM2
43933	Q91VR5
43933	Q3TFU6
43933	P62315
43933	P62317
43933	Q8R5H6
43933	Q9EQU5
43933	Q7TQI8
43933	Q3TEA8
43933	Q6NZC1
43933	Q8BZ21
43933	Q5U445
43933	Q8K1I7
43933	Q9WV34
43933	Q8C2M7
43933	Q9DAV9
43933	Q9QZQ8
43933	P13020
43933	Q3B7C1
43933	Q921L4
43933	Q3T9S3
43933	Q9CYG6
43933	Q3V1Z7
43933	Q3THY1
43933	Q3UA95
43933	Q7TN23
43933	Q7TPQ3
43933	Q9CY51
43933	P62806
43933	A2ATC0
43933	Q6ZWY9
43933	Q3UPM9
43933	A2ATC1
43933	Q8K2V6
43933	Q9Z1K8
43933	Q8BZN5
43933	Q8VD63
43933	Q3TT04
43933	Q8R355
43933	Q8BZJ5
43933	Q14AF6
43933	Q8CBY0
43933	Q8R029
43933	A2AM65
43933	Q9R0U0
43933	Q3UXS8
43933	Q3UDH7
43933	Q9D2U9
43933	A2AM63
43933	A2BE92
43933	A2BE93
43933	Q9DAD9
43933	Q6PAC1
43933	Q8K0N1
43933	Q3UA07
43933	Q8CA90
43933	A0PJC5
43933	O88852
43933	Q8BJU9
43933	Q8C1W9
4428	Q6PB48
4428	Q8BKC8
4427	Q9D819
4427	Q3UA53
4427	Q8BTY3
4427	Q4FK49
122	Q8BKW8
122	Q8VDT8
122	Q8BKP2
122	Q9CQZ1
4536	Q9D1G0
4536	Q9QZD4
4536	Q3UEU6
4536	Q3UUC1
139	Q8BWB6
139	Q9D321
139	Q8C1F4
139	Q91X97
30492	Q3UBS3
30492	Q61646
4540	A2AMT1
4540	A2ADR9
4540	Q9CWY8
4540	A2ADR8
4540	Q9CRA8
4540	Q3TST0
4540	Q3UNL5
4540	Q9DCH2
4540	Q9CSH3
4540	Q8K196
4540	Q8CI75
4540	Q921I9
4540	Q05C51
4540	Q542B0
4540	Q8VDY7
4540	Q923L5
4540	Q8C0W5
4540	Q8R3G1
4540	Q9CQH8
4540	Q3U2K4
4540	Q3TN29
4540	Q8R2P7
4528	Q148B3
4528	Q4FZF8
4528	Q6DYE8
4528	Q99K07
4528	Q91VZ7
4531	Q9QY48
4532	A2AMT1
4532	Q542B0
4532	Q9CRA8
4532	Q3TST0
4532	Q3UNL5
4532	Q3U2K4
4532	Q3TN29
4532	Q921I9
4520	Q9QZD4
4520	Q3UEU6
4520	Q3UUC1
4521	Q8VDY7
4521	Q923L5
4521	Q9CQH8
4521	Q9DCH2
4521	Q8K196
4522	Q8VDY7
4522	Q923L5
4522	Q8K196
154	Q3TL26
155	P59111
155	Q8BLY4
155	Q80WG1
155	A1L3C4
155	Q53Z09
155	O35219
155	Q80XE8
4526	Q9CQH8
4526	Q9DCH2
158	Q9CSL5
158	P63330
158	Q8R3L3
158	P62715
158	Q571J7
158	Q3TPC5
158	Q9CQR6
158	Q6P1F6
158	Q3TT94
158	P63328
158	Q9ESS0
158	Q8BN07
158	Q9CWU3
158	Q8VED4
158	Q7TPQ7
158	Q9CVB2
158	Q8C649
158	Q4V9X0
4527	Q3UD20
4527	A2AMT1
4527	Q3TST0
4527	Q9CRA8
4527	Q3UNL5
4527	Q8BJ91
4527	Q3TAV0
4527	Q6DYE8
4527	Q78KL9
4527	Q99K07
4527	Q921I9
4527	Q3T9B4
4527	Q542B0
4527	Q148B3
4527	Q9D8S4
4527	Q4FZF8
4527	Q3U2K4
4527	Q3TN29
4527	Q91VZ7
159	Q9CWU3
159	Q7TPQ7
159	Q571J7
159	Q3TPC5
159	Q8BG02
159	Q6P1F6
159	Q3TT94
159	Q925E7
4512	Q9JHU9
52689	Q6AXH0
52689	Q91WC9
52689	Q5BKQ4
52689	Q3U8W3
52689	Q8VCT4
52689	Q544Y8
52689	Q9CPP7
52689	Q9D2V3
52689	Q8R097
52689	Q3UD85
52689	Q69ZI4
52689	Q3TX66
52689	Q3UC19
52689	A2AGI1
52689	Q3TVQ3
52689	Q8CBG6
52689	Q8BW00
52689	Q8R0W5
52689	Q8BYM5
52689	Q9R0P3
52689	Q3V206
52689	Q9CQ60
52689	P28798
52689	Q3UDD6
52689	A2AGI3
52689	Q3U9K2
52689	A2AGI2
52689	Q8BV23
52689	A2AK91
52689	Q3U5Q6
52689	Q3TWT4
52689	Q3U4B4
52689	Q91V12
52689	Q924X0
52689	Q3UAJ3
52689	Q3U9N4
52689	Q8BL71
52689	Q91WG0
52689	Q8BZT7
52689	Q80VX3
52689	Q3TW77
52689	Q3UW56
52689	Q8K033
52689	Q08ED5
52689	Q8VCC2
147	P40325
147	Q12134
70547	Q3UEH2
70547	Q8QZR1
149	P97345
149	Q0PD45
149	P62492
4518	Q3UD20
4518	Q6NZP1
4518	A2AMT1
4518	Q69ZY2
4518	Q9CWY8
4518	Q3TST0
4518	Q3UNL5
4518	Q9DCH2
4518	Q9QZD4
4518	Q8BJ91
4518	Q3TAV0
4518	Q9CSH3
4518	Q6DYE8
4518	Q3UEU6
4518	Q3UQH3
4518	Q99K07
4518	Q05C51
4518	Q3T9B4
4518	Q9D3Z7
4518	Q8VDY7
4518	Q923L5
4518	Q148B3
4518	Q9CQH8
4518	Q4FZF8
4518	Q91VZ7
4518	A2ADR9
4518	A2ADR8
4518	Q9CRA8
4518	Q8K196
4518	Q78KL9
4518	Q8CI75
4518	Q921I9
4518	Q542B0
4518	Q8C522
4518	Q9D8S4
4518	Q8C0W5
4518	Q8R3G1
4518	Q9D1G0
4518	Q8BY42
4518	Q8BMI4
4518	Q3U2K4
4518	Q8BUI4
4518	Q3TN29
4518	Q3UUC1
4518	Q8R2P7
4519	Q6NZP1
4519	A2ADR9
4519	Q69ZY2
4519	A2ADR8
4519	Q9DCH2
4519	Q9QZD4
4519	Q8K196
4519	Q6DYE8
4519	Q3UEU6
4519	Q3UQH3
4519	Q99K07
4519	Q9D3Z7
4519	Q8VDY7
4519	Q923L5
4519	Q8C522
4519	Q148B3
4519	Q8R3G1
4519	Q9CQH8
4519	Q8BY42
4519	Q4FZF8
4519	Q8BUI4
4519	Q3UUC1
4519	Q91VZ7
151	P68037
151	Q3TIH9
151	Q561N4
8907	Q52KC0
8907	Q8BU04
8907	Q3UX15
8907	Q6PDS2
8907	Q3U1Z8
8907	Q3UEE0
8907	Q68FN3
8907	Q3UG03
8907	O35711
8907	Q8K011
8907	Q5PR04
8907	Q04519
175	A2AMT1
175	Q542B0
175	Q9CRA8
175	Q3TST0
175	Q3UNL5
175	Q3U2K4
175	Q3TN29
175	Q921I9
4499	Q8K2I3
163	Q9CSL5
163	Q9ESS0
163	P63330
163	Q8BN07
163	P62715
163	Q8R3L3
163	Q8VED4
163	Q9CVB2
163	Q9CQR6
163	Q8C649
163	Q4V9X0
163	P63328
70567	A2AMQ5
70567	A2AMQ4
70567	Q8BX08
70567	Q99L43
70567	Q922E4
70567	Q6PBC0
70567	Q540F5
70567	Q5RJG7
70567	A2ABY3
70567	Q3USD5
70567	A2ABY5
70567	Q3TLU0
70567	Q9CTB5
4497	O35728
4497	Q8K385
4497	Q06767
4497	Q3V1F1
4497	Q9CX98
4497	Q91WN4
4497	Q8BGU0
4497	Q3V0K6
4497	O35650
4497	Q99N17
4497	Q99N19
4497	Q3UK06
4497	Q91WL5
4497	A2A977
4497	A2A976
4497	O88833
4497	Q99KY6
4497	Q9QYM6
4497	Q9D793
4497	Q9CXI3
4497	A6H653
4497	Q8BUI1
4497	Q8CH15
4497	Q06772
70566	Q6PCL9
70566	Q8BY05
160	P62821
160	Q6ZPF0
160	Q3UB66
160	Q5SW88
160	Q8VEL9
160	Q53Z09
160	Q5SW86
160	Q5SW87
160	P59111
160	Q0PD67
160	Q8BLY4
160	Q80WG1
160	A1L3C4
160	Q9D4V7
160	O35219
160	Q80XE8
166	Q8C7V6
166	Q8BWW9
166	Q6PCM2
166	Q91ZI5
166	Q1MWP8
166	Q91ZI4
166	Q8C048
166	Q8CI18
166	Q6NZR5
166	Q1MWP9
166	Q7TMG2
166	Q3TT35
166	Q91WQ3
166	Q05DP0
166	Q8C0Q4
166	Q8C123
166	Q8BXW2
166	Q9Z0E6
166	Q9EQT3
166	Q9JHU3
166	Q9Z256
166	Q8BU78
166	Q9Z257
166	Q8R1W7
166	Q8C1V4
166	Q0VF55
166	Q3U5Q7
166	Q0VF54
166	Q921E2
166	A2A4P0
166	Q8BIS4
166	Q69ZZ3
166	Q91VN6
166	Q8BXX7
166	Q3UYF4
166	A4UUI4
166	A4UUI3
166	P61588
166	Q9Z2U6
166	Q32M07
166	Q3UYF8
166	Q9ESW6
166	Q6NZP1
166	Q8C7T6
166	Q3U4P3
166	A4PBQ8
166	Q8BW55
166	Q8R2U8
166	A4PBQ7
166	Q8BKQ0
166	Q6A0A1
166	Q8VHJ5
166	Q3UJQ3
166	Q8K0D0
166	Q8VIQ4
166	Q3UYE0
166	Q9ER72
166	Q6KAU9
166	Q3U9S9
166	Q6ZPX7
166	A2A7S7
166	Q7TPQ3
166	Q810A7
166	Q3U3L4
166	Q5SX39
166	Q9CTB8
166	Q810A4
166	P63318
166	Q7TPS0
166	Q3TF87
166	Q99PE9
166	Q8R3X0
166	Q7TS91
166	Q6P1B6
166	A2A4N9
166	Q3UDQ7
166	Q9D736
166	Q3UU45
166	Q3TM43
166	Q14AA6
166	Q5SX40
166	O70322
166	Q5SX41
166	Q8BTS9
166	Q3TWP9
166	Q8CFK5
166	Q9ESU2
166	Q2KHK3
166	Q3UZH3
166	Q91YM7
166	O35171
166	Q9JJY5
166	Q1WJL6
166	Q14BG3
166	Q3ULZ9
166	Q8QZX0
166	Q3UUY4
166	Q8VCR8
166	Q9CTU8
166	Q9CUY2
166	Q8BU31
166	Q8BTR1
166	Q8BL02
166	Q2V6D6
166	Q9CTU3
166	Q8R0S5
166	P84078
166	Q3UG58
166	Q9Z2P1
166	Q9Z2P2
166	Q8BUU7
166	O70349
166	P61213
166	Q8C0N1
166	Q99MZ6
166	Q05CC6
166	Q8BSL7
166	O35064
166	Q3U009
166	Q8C1R0
166	Q9WU65
166	Q3TE28
166	Q0PD15
166	Q7TNP6
166	O35060
166	Q0PD14
166	Q6ZPS2
166	Q8BU22
166	Q52KH4
166	Q6PHB8
166	O35379
166	O35056
166	Q8BMX0
166	A2A6T7
166	Q6KAP2
166	Q8BH02
166	A2A6T9
166	Q3UHL2
166	Q8K2E1
166	P84084
166	Q3UHL1
166	Q3UF49
166	Q3UN66
166	O35846
166	Q9QZ30
166	Q9QZ31
166	Q1WJJ3
166	Q2NKI4
166	Q78UK8
166	Q9D8W6
166	Q0PD49
166	Q8BJ75
166	P68404
166	P60521
166	Q3TU16
166	A2AB95
166	Q9Z1N5
166	Q8R1U5
166	Q8BYY7
166	A0AUN3
166	Q9CTW3
166	Q8C2W7
166	Q3TMM7
166	Q6P4T2
166	Q3UDM1
166	Q9JJX6
166	Q8C1P9
166	Q8C7W3
166	Q8BIU4
166	Q3ULW0
166	Q91VL7
166	Q715T0
166	Q6ZQ17
166	Q5DTN5
166	Q3TQK2
166	Q0VDN9
166	Q3V3I2
166	Q3UCH8
166	Q8VEA8
166	Q8BLR7
166	A2A6R5
166	A2A6R7
166	Q3KNA5
166	Q8R5F1
166	Q5QNV3
166	Q8VDW0
166	A4IF60
166	Q3UI84
166	Q8BIL6
166	Q3U728
166	Q4FK03
166	Q922B2
166	Q9CSI0
166	Q3U2B7
166	Q3TLK2
166	Q3U0Y9
166	Q3UB66
166	Q6A064
166	Q61158
166	O89064
166	Q69Z26
166	Q9D9E0
166	Q76MT3
166	Q61157
166	Q91ZA3
166	Q9ERK0
166	Q76MT2
166	Q91ZB0
166	Q498A0
166	A7E1Y3
166	A7E1Y2
166	Q8K1M6
166	Q3KQQ7
166	Q3U2A8
166	Q8C6Y8
166	Q8VE77
166	Q3TW36
166	Q3TUR4
166	Q3U837
166	Q3U987
166	Q8R013
166	Q8CFB4
166	P61028
166	Q924H5
166	Q61934
166	Q61933
166	Q91X83
166	Q8BIJ6
166	P62196
166	A3QK60
166	Q99K91
166	Q3TTL2
166	Q8R420
166	Q7TSB1
166	Q9DBG7
166	Q4FJQ2
166	Q8R2M5
166	Q05D44
166	Q8CFA8
166	Q8VDU5
166	Q3T9L0
166	Q8VDU1
166	A3FIN4
166	Q4VA10
166	Q14AX6
166	Q6KAN1
166	Q99J62
166	Q8R214
166	Q8BJM4
166	Q8CGC7
166	Q05D37
166	A7L9Z8
166	Q8R0L5
166	Q99KK9
166	Q9R0M4
166	Q9DBH4
166	Q3U716
166	A0PJK0
166	Q99MT2
166	Q791G4
166	A0ZVB6
166	Q3TLJ4
166	Q8K1K2
166	Q6ZPL9
166	P62821
166	Q3TWU8
166	P13412
166	Q3UDC7
166	Q3TNY6
166	Q8K4E1
166	Q3UMC0
166	Q9D9B2
166	Q8BK18
[truncated: 175,510 more rows]
