# Supplementary material for: Quality of Computationally Inferred Gene Ontology Annotations
Source: PLoS Comput Biol. 2012 May 31;8(5):e1002533. doi: 10.1371/journal.pcbi.1002533 (PMC3364937; doi:10.1371/journal.pcbi.1002533)
Supplement: Dataset S1 — A zip archive containing a list of removed and rejected annotations; each table contains the data for one evidence or reference code. (ZIP) [file pcbi.1002533.s002.zip › RejectedUniProtIDs/GOrefGenomes_goref_20080116vsgoref_20110111_TAS_rejectedUniProtIDs.txt]

GOindex	UniProtID
35202	Q6SBG5
35202	Q6SAU0
35202	Q6SAU1
35202	Q6SB67
35202	Q6SAU7
35202	Q6SAU6
35202	Q6SAU9
35202	Q6SAU8
35202	Q6SAU3
35202	Q6SB62
35202	Q6SAU2
35202	Q6SAU5
35202	Q6SAU4
35202	Q6SBU8
35202	Q6SBF4
35202	Q6SBF5
35202	Q6SBF7
35202	Q6SBF8
35202	Q6SAV1
35202	Q6SAV2
35202	Q6SAV0
35202	Q6SAV9
35202	Q6SAV8
35202	Q6SAV7
35202	Q6SAV6
35202	Q6SAV5
35202	Q6SAV4
35202	Q6SAV3
35202	Q6SBV5
35202	Q6SBV4
35202	Q6SBE7
35202	Q6SBE5
35202	Q6SBE1
35202	Q8MLW0
35202	Q6SBE9
35202	Q6SAA1
35202	Q6SAS1
35202	Q6SAA0
35202	Q6SAS0
35202	Q6SAS3
35202	Q6SAS2
35202	Q6SAA5
35202	Q6SAS5
35202	Q6SAA4
35202	Q6SAS4
35202	Q6SAA3
35202	Q6SAS7
35202	Q6SAA2
35202	Q6SAS6
35202	Q6SAA9
35202	Q6SBF1
35202	Q6SAS9
35202	Q6SAA8
35202	Q6SB48
35202	Q6SAS8
35202	Q6SAA7
35202	Q6SBW4
35202	Q6SBX2
35202	Q6SBD4
35202	Q6SBD2
35202	Q6SAT0
35202	Q6SAT4
35202	Q6SB53
35202	Q6SAT3
35202	Q6SB52
35202	Q6SAT2
35202	Q6SAT1
35202	Q6SAT8
35202	Q6SAT7
35202	Q6SAT6
35202	Q6SAT5
35202	Q540V7
35202	Q6SBE0
35202	Q6SAT9
35202	Q6SAD0
35202	Q6SBC2
35202	Q6SBC1
35202	Q6SBC0
35202	Q6SBC4
35202	Q6SBC3
35202	Q6SB26
35202	Q6SAQ7
35202	Q6SAQ8
35202	Q6SB28
35202	Q6SAC8
35202	Q6SAQ9
35202	Q6SAC9
35202	Q6SAC6
35202	Q6SAQ3
35202	Q6SAC7
35202	Q6SAC4
35202	Q6SAQ5
35202	Q6SB25
35202	Q6SAC2
35202	Q6SAC0
35202	Q6SAC1
35202	Q6SBB6
35202	Q6SBB1
35202	Q6SBB3
35202	Q6SAR9
35202	Q6SC35
35202	Q6SAB8
35202	Q6SC32
35202	Q6SAR7
35202	Q6SAB9
35202	Q6SAB3
35202	Q6SAB4
35202	Q6SAB5
35202	Q6SC37
35202	Q6SAR4
35202	Q6SAB6
35202	Q6SAR2
35202	Q6SAB0
35202	Q6SB30
35202	Q6SAF2
35202	Q6SBA8
35202	Q6SAF1
35202	Q6SB04
35202	Q6SB05
35202	Q6SAE4
35202	Q6SAE2
35202	Q6SAE3
35202	Q6SB00
35202	Q6SAE8
35202	Q6SB01
35202	Q6SAE9
35202	Q6SAE6
35202	Q6SB03
35202	Q6SAE1
35202	Q6SAE0
35202	Q6SAP7
35202	Q6SAD9
35202	Q6SB15
35202	Q86NZ2
35202	Q6SAD1
35202	Q6SAP0
35202	Q6SAD3
35202	Q6SAP3
35202	Q6SAD5
35202	Q6SAP4
35202	Q6SB14
35202	Q6SB11
35202	Q6SAD7
35202	Q6SAD8
35202	Q6SAG9
35202	Q6SAG8
35202	Q6SAG5
35202	Q6SAG7
35202	Q6SAG6
35202	Q6SC19
35202	Q6SC18
35202	Q6SAH1
35202	Q6SAH2
35202	Q6LEH5
35202	Q6SAH3
35202	Q6SAH4
35202	Q6SAH0
35202	Q6SAF7
35202	Q6SAF6
35202	Q6SAF5
35202	Q6SAF4
35202	Q6SC05
35202	Q6SAG2
35202	Q6SAG3
35202	Q6SAG0
35202	Q6SAG1
35202	Q6SAI7
35202	Q6SAI6
35202	Q6SAI9
35202	Q6SAI8
35202	Q6SAJ0
35202	Q6SAJ1
35202	Q6SAJ2
35202	Q6SAJ3
35202	Q6SAJ5
35202	Q6SAJ6
35202	Q6SAH8
35202	Q6SAH7
35202	Q6SAH6
35202	Q6SAH5
35202	Q6SAH9
35202	Q6SA99
35202	Q6SAI0
35202	Q6SAI4
35202	Q6SAI5
35202	Q6SAI2
35202	Q6SBY5
35202	Q6SBY6
35202	Q6SAY8
35202	Q6SAK8
35202	Q6SAY9
35202	Q6SAK9
35202	Q6SAY6
35202	Q6SAY7
35202	Q6SAL6
35202	Q6SAY4
35202	Q6SAL5
35202	Q6SAY3
35202	Q6SAL8
35202	Q6SAY2
35202	Q6SAL7
35202	Q6SAY1
35202	Q6SAL2
35202	Q6SAY0
35202	Q6SAL4
35202	Q6SAL3
35202	Q6SAL0
35202	Q6SBZ9
35202	Q6SAZ7
35202	Q6SAJ9
35202	Q6SAZ8
35202	Q6SAZ9
35202	Q6SAJ7
35202	Q6SAJ8
35202	Q6SAZ4
35202	Q6SAK7
35202	Q6SAZ3
35202	Q6SAK6
35202	Q6SAZ6
35202	Q6SAK5
35202	Q6SAZ5
35202	Q6SAK4
35202	Q6SAZ0
35202	Q6SAK3
35202	Q6SAK2
35202	Q6SAZ2
35202	Q6SAK1
35202	Q6SAZ1
35202	Q6SAK0
35202	Q6SBJ6
35202	Q6SAW6
35202	Q6SAW7
35202	Q6SAW4
35202	Q6SAW5
35202	Q6SAW8
35202	Q6SAW9
35202	Q6SAN6
35202	Q6SAW3
35202	Q6SAN8
35202	Q6SAW2
35202	Q6SAN7
35202	Q6SAW1
35202	Q6SAW0
35202	Q6SB80
35202	Q6SAN0
35202	Q6SAN2
35202	Q6SAN1
35202	Q8SZW1
35202	Q6SAX5
35202	Q6SAX6
35202	Q6SAX7
35202	Q6SAL9
35202	Q6SAX8
35202	Q6SAM5
35202	Q6SAX0
35202	Q6SAM3
35202	Q6SAM2
35202	Q6SAX2
35202	Q6SAM9
35202	Q6SAX1
35202	Q6SAX4
35202	Q6SAM7
35202	Q6SAX3
35202	Q6SAM6
35202	Q6SBH9
35202	Q6SAM1
35202	Q6SAM0
1	P21147
2	Q9ES32
3	Q95RW1
3	O70560
3	O15169
3	O70562
3	O94993
3	P06784
3	Q8MRR4
3	Q8MT88
3	Q9Y4I5
3	A1Z821
3	Q8QGE3
3	Q24045
3	Q8VHX3
3	Q15515
3	P32379
3	P39743
3	Q6IN12
3	Q5U3X5
3	P07274
3	Q6SE36
3	O54720
3	Q6FHJ7
3	P63241
3	P19784
3	P29467
3	Q9CQK8
3	Q96RM1
3	P22532
3	P22531
3	Q8MS17
3	Q8IR16
3	P40450
3	Q92949
3	Q32Q89
3	Q868I9
3	Q9W6T8
3	P22141
3	Q9W6T9
3	Q90261
3	Q9NP78
3	O70557
3	Q9BYE4
3	Q8SY66
3	O70556
3	P38624
3	O70554
3	Q58AV0
3	Q9YGX5
3	P01019
3	O70558
3	O70559
3	Q540V7
3	P35325
3	P35326
3	P15731
3	P15732
4406	O02193
4406	Q9UKN8
4406	O95251
4407	Q8WUI4
4407	Q12214
22008	Q24265
22008	Q2XY20
22008	Q8MSJ2
22008	Q61329
35209	Q8SXV0
35214	O96791
4385	Q7KVT3
4385	Q6NR03
4385	Q8WRS3
4385	Q9W3H8
4385	Q9W3H7
4385	Q9W3H6
35218	Q540V7
30594	Q75XT1
30594	Q5BLJ3
4386	P20095
4386	P21372
4386	P15938
4386	A1Z6I8
4386	P29469
70419	Q6P7P8
35222	Q6SBG5
35222	Q6SAU0
35222	Q6SAU1
35222	Q6SB67
35222	Q6SAU7
35222	Q6SAU6
35222	Q6SAU9
35222	Q6SAU8
35222	Q6SAU3
35222	Q6SB62
35222	Q6SAU2
35222	Q6SAU5
35222	Q6SAU4
35222	Q6SBU8
35222	Q6SBF4
35222	Q6SBF5
35222	Q6SBF7
35222	Q6SBF8
35222	Q6SAV1
35222	Q6SAV2
35222	Q6SAV0
35222	Q6SAV9
35222	Q6SAV8
35222	Q6SAV7
35222	Q6SAV6
35222	Q6SAV5
35222	Q6SAV4
35222	Q6SAV3
35222	Q6SBV5
35222	Q6SBV4
35222	Q86PA9
35222	Q6SBE7
35222	Q6SBE5
35222	Q6SBE1
35222	Q8MLW0
35222	Q6SBE9
35222	Q6SAA1
35222	Q6SAS1
35222	Q6SAA0
35222	Q6SAS0
35222	Q6SAS3
35222	Q6SAS2
35222	Q6SAA5
35222	Q6SAS5
35222	Q6SAA4
35222	Q6SAS4
35222	Q6SAA3
35222	Q6SAS7
35222	Q6SAA2
35222	Q6SAS6
35222	Q6SAA9
35222	Q6SBF1
35222	Q6SAS9
35222	Q6SAA8
35222	Q6SB48
35222	Q6SAS8
35222	Q6SAA7
35222	Q6SBW4
35222	Q6SBX2
35222	Q6SBD4
35222	Q6SBD2
35222	Q6SAT0
35222	Q6SAT4
35222	Q6SB53
35222	Q6SAT3
35222	Q6SB52
35222	Q6SAT2
35222	Q6SAT1
35222	Q6SAT8
35222	Q6SAT7
35222	Q6SAT6
35222	Q6SAT5
35222	Q6SBE0
35222	Q6SAT9
35222	Q6SAD0
35222	Q6SBC2
35222	Q6SBC1
35222	Q6SBC0
35222	Q6SBC4
35222	Q6SBC3
35222	Q6SB26
35222	Q6SAQ7
35222	Q6SAQ8
35222	Q6SAC8
35222	Q6SB28
35222	Q6SAQ9
35222	Q6SAC9
35222	Q6SAC6
35222	Q6SAQ3
35222	Q6SAC7
35222	Q6SAC4
35222	Q6SAQ5
35222	Q6SB25
35222	Q6SAC2
35222	Q6SAC0
35222	Q6SAC1
35222	Q6SBB6
35222	Q6SBB1
35222	Q6SBB3
35222	Q6SAR9
35222	Q6SC35
35222	Q6SAB8
35222	Q6SC32
35222	Q6SAR7
35222	Q6SAB9
35222	Q6SAB3
35222	Q6SAB4
35222	Q6SAB5
35222	Q6SC37
35222	Q6SAR4
35222	Q6SAB6
35222	Q6SAR2
35222	Q6SAB0
35222	Q6SB30
35222	Q6SAF2
35222	Q6SBA8
35222	Q6SAF1
35222	Q6SB04
35222	Q6SB05
35222	Q6SAE4
35222	Q6SAE2
35222	Q6SAE3
35222	Q6SB00
35222	Q6SAE8
35222	Q6SB01
35222	Q6SAE9
35222	Q6SAE6
35222	Q6SB03
35222	Q6SAE1
35222	Q6SAE0
35222	Q6SAP7
35222	Q6SAD9
35222	Q6SB15
35222	Q86NZ2
35222	Q6SAD1
35222	Q6SAP0
35222	Q6SAD3
35222	Q6SAP3
35222	Q6SAD5
35222	Q6SAP4
35222	Q6SB14
35222	Q6SB11
35222	Q6SAD7
35222	Q6SAD8
35222	Q6SAG9
35222	Q6SAG8
35222	Q6SAG5
35222	Q6SAG7
35222	Q6SAG6
35222	Q6SC19
35222	Q6SC18
35222	Q6SAH1
35222	Q6SAH2
35222	Q6LEH5
35222	Q6SAH3
35222	Q6SAH4
35222	Q6SAH0
35222	Q6SAF7
35222	Q6SAF6
35222	Q6SAF5
35222	Q6SAF4
35222	Q6SC05
35222	Q6SAG2
35222	Q6SAG3
35222	Q6SAG0
35222	Q6SAG1
35222	Q6SAI7
35222	Q6SAI6
35222	Q6SAI9
35222	Q6SAI8
35222	Q6SAJ0
35222	Q6SAJ1
35222	Q6SAJ2
35222	Q6SAJ3
35222	Q6SAJ5
35222	Q6SAJ6
35222	Q6SAH8
35222	Q6SAH7
35222	Q6SAH6
35222	Q6SAH5
35222	Q6SAH9
35222	Q6SA99
35222	Q6SAI0
35222	Q6SAI4
35222	Q6SAI5
35222	Q6SAI2
35222	Q6SBY5
35222	Q6SBY6
35222	Q6SAY8
35222	Q6SAK8
35222	Q6SAY9
35222	Q6SAK9
35222	Q6SAY6
35222	Q6SAY7
35222	Q6SAL6
35222	Q6SAY4
35222	Q6SAL5
35222	Q6SAY3
35222	Q6SAL8
35222	Q6SAY2
35222	Q6SAL7
35222	Q6SAY1
35222	Q6SAL2
35222	Q6SAY0
35222	Q6SAL4
35222	Q6SAL3
35222	Q6SAL0
35222	Q6SBZ9
35222	Q6SAZ7
35222	Q6SAJ9
35222	Q6SAZ8
35222	Q6SAZ9
35222	Q6SAJ7
35222	Q6SAJ8
35222	Q6SAZ4
35222	Q6SAK7
35222	Q6SAZ3
35222	Q6SAK6
35222	Q6SAZ6
35222	Q6SAK5
35222	Q6SAZ5
35222	Q6SAK4
35222	Q6SAZ0
35222	Q6SAK3
35222	Q6SAK2
35222	Q6SAZ2
35222	Q6SAK1
35222	Q6SAZ1
35222	Q6SAK0
35222	Q6SBJ6
35222	Q6SAW6
35222	Q6SAW7
35222	Q6SAW4
35222	Q6SAW5
35222	Q6SAW8
35222	Q6SAW9
35222	Q6SAN6
35222	Q6SAW3
35222	Q6SAN8
35222	Q6SAW2
35222	Q6SAN7
35222	Q6SAW1
35222	Q6SAW0
35222	Q6SB80
35222	Q6SAN0
35222	Q6SAN2
35222	Q6SAN1
35222	Q8SZW1
35222	Q6SAX5
35222	Q6SAX6
35222	Q6SAX7
35222	Q6SAL9
35222	Q6SAX8
35222	Q6SAM5
35222	Q6SAX0
35222	Q6SAM3
35222	Q6SAM2
35222	Q6SAX2
35222	Q6SAM9
35222	Q6SAX1
35222	Q6SAX4
35222	Q6SAM7
35222	Q6SAX3
35222	Q6SAM6
35222	Q6SBH9
35222	Q6SAM1
35222	Q6SAM0
35223	Q540V7
35220	Q86PA9
27	P38112
27	Q08287
27	P15646
30643	Q7SYB0
30643	Q9DDS6
30643	Q9PTQ8
30643	Q4V9K3
30641	A3KML5
30641	O74174
30641	O13742
30641	Q3UK60
30641	Q80YP7
30641	O13753
30641	O14046
30641	Q8C1D9
30641	O14265
30641	Q9HDW6
30641	O59823
30641	O13687
30641	P63082
35239	P24014
35239	Q95SJ7
35239	Q8IR07
35239	Q8MSG3
35239	Q7YU22
8778	O14734
41	Q02592
4383	Q80WY5
4383	Q80WY4
4383	Q5U330
2000026	Q8WUI4
2000026	Q95RW1
2000026	Q66HT5
2000026	P19429
2000026	P48787
2000026	Q8MT88
2000026	O57516
2000026	Q9UQL6
2000026	P56524
2000026	Q9UKV0
2000026	A1Z821
2000026	Q9I9E1
2000026	P00747
2000027	O57516
2000027	Q9I9E1
2000027	Q86P38
8785	P30048
4364	Q16873
60	P10071
4468	O95251
2000112	P60228
2000112	Q9Y6M1
2000112	Q7KQF8
2000112	Q9UL18
2000112	O75351
2000112	Q64731
2000112	Q92925
2000112	Q9SPG0
2000112	Q04673
2000112	Q6DGG4
2000112	Q812C5
2000112	Q9C107
2000112	Q949U2
2000112	Q9M118
2000112	O70186
2000112	O70185
2000112	P32776
2000112	Q6J8P4
2000112	Q9ZPT0
2000112	Q02939
2000112	Q09897
2000112	Q12004
2000112	O81019
2000112	O00303
2000112	O70187
2000112	Q9Y651
2000112	O23621
2000112	Q9C988
2000112	P78962
2000112	Q8VZP5
2000112	O75822
2000112	O75821
2000112	P24350
2000112	Q2XYL8
2000112	Q5S3S9
2000112	Q5S3S8
2000112	Q9LSQ8
2000112	Q8SY38
2000112	Q9EQL0
2000112	Q9EPP9
2000112	Q13347
2000112	P37366
2000112	Q86PA6
2000112	O15370
2000112	O15371
2000112	Q8T3J0
2000112	Q9FYX6
2000112	Q9FG27
2000112	Q92908
2000112	Q9VEZ8
2000112	Q9C5P9
2000112	Q8H1G5
2000112	Q03290
2000112	O82801
2000112	Q7YU22
2000112	Q9SQX8
2000112	Q5FX69
2000112	Q5FX68
2000112	P41411
2000112	O60739
2000112	Q9ERP9
2000112	Q94A57
2000112	Q9U1H0
2000112	P09052
2000112	Q9SL35
2000112	Q9SEZ2
2000112	Q5FX70
2000112	Q62613
2000112	Q9MAN4
2000112	Q14152
2000112	P35713
2000112	Q9FYD7
2000112	O80747
2000112	Q5FX71
2000112	Q99613
2000112	Q15697
2000113	Q7KQF8
2000113	Q9VEZ8
2000113	Q5FX70
2000113	Q03290
2000113	Q04673
2000113	Q5S3S9
2000113	Q7YU22
2000113	Q5S3S8
2000113	Q8SY38
2000113	Q5FX69
2000113	P37366
2000113	O70186
2000113	Q5FX68
2000113	O70185
2000113	P32776
2000113	Q6J8P4
2000113	Q02939
2000113	Q5FX71
2000113	Q12004
2000113	Q9U1H0
2000113	O70187
2000113	Q15697
2000113	Q8T3J0
4465	P02655
30672	P34693
30672	Q95QH7
30672	Q707P0
30672	Q707P2
4467	Q6KAQ1
30674	Q86WV1
30674	Q5I0Q2
30674	Q9Y5X1
30674	Q4V8K9
70469	Q15070
70469	Q78EE8
76	Q92373
76	Q02099
76	P07527
77	P48743
79	P06652
35272	Q540V7
35272	Q8IR07
35272	Q8MSG3
35272	Q86P38
75	Q92373
75	Q8T9C2
75	P48743
8757	O94256
35287	Q5BIB4
70482	Q9Y7R5
70482	O43043
30662	P34693
30662	Q95QH7
30662	Q707P0
30662	Q707P2
87	Q6NR40
87	Q12798
87	Q13148
86	Q6SBG5
86	Q6SAU0
86	Q6SAU1
86	Q6SB67
86	Q6SAU7
86	Q6SAU6
86	Q6SAU9
86	Q6SAU8
86	Q6SAU3
86	Q6SB62
86	Q6SAU2
86	Q6SAU5
86	Q6SAU4
86	Q6SBU8
86	Q6SBF4
86	Q6SBF5
86	Q6SBF7
86	Q6SBF8
86	Q6SAV1
86	Q6SAV2
86	Q6SAV0
86	Q6SAV9
86	Q6SAV8
86	Q6SAV7
86	Q6SAV6
86	Q6SAV5
86	Q6SAV4
86	Q6SAV3
86	Q6SBV5
86	Q6SBV4
86	Q6SBE7
86	Q6SBE5
86	Q6SBE1
86	Q8MLW0
86	Q6SBE9
86	Q6SAA1
86	Q6SAS1
86	Q6SAA0
86	Q6SAS0
86	Q6SAS3
86	Q6SAS2
86	Q6SAA5
86	Q6SAS5
86	Q6SAA4
86	Q6SAS4
86	Q6SAA3
86	Q6SAS7
86	Q6SAA2
86	Q6SAS6
86	Q6SAA9
86	Q6SBF1
86	Q6SAS9
86	Q6SAA8
86	Q6SB48
86	Q6SAS8
86	Q6SAA7
86	Q6SBW4
86	Q6SBX2
86	Q6SBD4
86	Q6SBD2
86	Q6SAT0
86	Q6SAT4
86	Q6SB53
86	Q6SAT3
86	Q6SB52
86	Q6SAT2
86	Q6SAT1
86	Q6SAT8
86	Q6SAT7
86	Q02099
86	Q6SAT6
86	Q6SAT5
86	Q6SBE0
86	Q6SAT9
86	Q6SAD0
86	Q6SBC2
86	Q6SBC1
86	Q6SBC0
86	Q6SBC4
86	Q6SBC3
86	Q6SB26
86	Q6SAQ7
86	Q6SAQ8
86	Q6SB28
86	Q6SAC8
86	Q6SAQ9
86	Q6SAC9
86	Q6SAC6
86	Q6SAQ3
86	Q6SAC7
86	Q6SAC4
86	Q6SAQ5
86	Q6SB25
86	Q6SAC2
86	Q6SAC0
86	Q6SAC1
86	Q6SBB6
86	Q6SBB1
86	Q6SBB3
86	Q6SAR9
86	Q6SC35
86	Q6SAB8
86	Q6SC32
86	Q6SAR7
86	Q6SAB9
86	Q6SAB3
86	Q6SAB4
86	Q6SAB5
86	Q6SC37
86	Q6SAR4
86	Q6SAB6
86	Q6SAR2
86	Q6SAB0
86	Q6SB30
86	Q6SAF2
86	Q6SBA8
86	Q6SAF1
86	Q6SB04
86	Q6SB05
86	Q6SAE4
86	Q6SAE2
86	Q6SAE3
86	Q6SB00
86	Q6SAE8
86	Q6SB01
86	Q6SAE9
86	Q6SAE6
86	Q6SB03
86	Q6SAE1
86	Q6SAE0
86	Q6SAP7
86	Q6SAD9
86	Q6SB15
86	Q86NZ2
86	Q6SAD1
86	Q6SAP0
86	Q6SAD3
86	Q6SAP3
86	Q6SAD5
86	Q6SAP4
86	Q6SB14
86	Q6SB11
86	Q6SAD7
86	Q6SAD8
86	Q6SAG9
86	Q6SAG8
86	Q6SAG5
86	Q6SAG7
86	Q6SAG6
86	Q6SC19
86	Q6SC18
86	Q6SAH1
86	Q6SAH2
86	Q6LEH5
86	Q6SAH3
86	Q6SAH4
86	Q6SAH0
86	Q6SAF7
86	Q6SAF6
86	Q6SAF5
86	Q6SAF4
86	Q6SC05
86	Q6SAG2
86	Q6SAG3
86	Q6SAG0
86	Q6SAG1
86	Q6SAI7
86	Q6SAI6
86	Q6SAI9
86	Q6SAI8
86	Q6SAJ0
86	Q6SAJ1
86	Q6SAJ2
86	Q6SAJ3
86	Q6SAJ5
86	Q6SAJ6
86	Q6SAH8
86	Q6SAH7
86	Q6SAH6
86	Q6SAH5
86	Q6SAH9
86	Q6SA99
86	Q6SAI0
86	Q6SAI4
86	Q6SAI5
86	Q6SAI2
86	Q6SBY5
86	Q6SBY6
86	Q6SAY8
86	Q6SAK8
86	Q6SAY9
86	Q6SAK9
86	Q6SAY6
86	Q6SAY7
86	Q6SAL6
86	Q6SAY4
86	Q6SAL5
86	Q6SAY3
86	Q6SAL8
86	Q6SAY2
86	Q6SAL7
86	Q6SAY1
86	Q6SAL2
86	Q6SAY0
86	Q6SAL4
86	Q6SAL3
86	Q6SAL0
86	Q6SBZ9
86	Q92373
86	Q6SAZ7
86	Q6SAJ9
86	Q6SAZ8
86	O42954
86	Q6SAZ9
86	Q6SAJ7
86	Q6SAJ8
86	Q6SAZ4
86	Q6SAK7
86	Q6SAZ3
86	Q6SAK6
86	Q6SAZ6
86	Q6SAK5
86	Q6SAZ5
86	Q6SAK4
86	Q6SAZ0
86	Q6SAK3
86	Q6SAK2
86	Q6SAZ2
86	Q6SAK1
86	Q6SAZ1
86	Q6SAK0
86	Q6SBJ6
86	Q6SAW6
86	Q6SAW7
86	Q6SAW4
86	Q6SAW5
86	Q6SAW8
86	Q6SAW9
86	Q6SAN6
86	Q6SAW3
86	Q6SAN8
86	Q6SAW2
86	Q6SAN7
86	Q6SAW1
86	Q6SAW0
86	Q6SB80
86	Q6SAN0
86	Q6SAN2
86	Q6SAN1
86	Q8SZW1
86	Q6SAX5
86	Q6SAX6
86	Q6SAX7
86	Q6SAL9
86	Q6SAX8
86	Q6SAM5
86	Q6SAX0
86	Q6SAM3
86	Q6SAM2
86	Q6SAX2
86	Q6SAM9
86	Q6SAX1
86	Q6SAX4
86	Q6SAM7
86	Q6SAX3
86	Q6SAM6
86	Q6SBH9
86	Q6SAM1
86	Q6SAM0
35282	Q9YHE8
35282	Q6J8P4
35282	Q8SY38
30659	P34693
30659	Q95QH7
30659	Q707P0
30659	Q707P2
82	P40379
35295	Q95SJ7
35295	Q8IR07
35295	Q8MSG3
35295	Q7YU22
30665	P34693
30665	Q95QH7
30665	Q707P0
30665	Q707P2
35288	Q5BIB4
30707	Q8MT88
30707	Q86PA6
30707	Q95RW1
30707	Q6J8P4
30707	A1Z821
30707	Q540V7
30707	Q868I9
30706	A1ZBK8
30706	O97111
30706	P09052
96	P46151
30705	O35108
30705	O35109
30705	O35110
30705	Q5D023
30718	Q95SC7
8717	P29144
109	Q03290
30716	A1ZBK8
30716	O97111
30716	P09052
105	P38620
105	P38689
105	Q12265
105	P38063
105	P32895
30695	Q9DC04
30695	Q3S4A4
30695	Q3TAS0
30695	Q3S4A5
30695	P53046
30695	Q09697
30695	Q52NK0
30695	P15258
118	Q8WUI4
118	O97159
30693	P29466
30693	Q7KHK9
30693	Q8IRY7
30693	Q14790
30693	Q6AZ23
30693	O35397
30693	P42575
30693	Q92851
30693	P31944
30693	Q542Q1
30693	P55211
30693	O89094
112	Q03290
35324	A1ZBK8
30703	Q868I9
43933	O95996
43933	P36897
43933	P53313
43933	P53742
43933	P38112
43933	P15646
43933	P53927
43933	P97904
43933	Q08285
43933	P53384
43933	Q2KP10
43933	Q07443
43933	P59998
43933	A1Z6I8
43933	Q14118
43933	Q08287
43933	Q0GC40
43933	O35807
43934	P29467
43934	P22141
43934	P32379
43934	P38624
43934	P15731
43934	P15732
4428	Q16595
43935	P29467
43935	P22141
43935	P32379
43935	P38624
43935	P15731
43935	P15732
122	P06400
122	Q5FX70
122	Q03290
122	Q04673
122	Q5S3S9
122	Q7YU22
122	Q5S3S8
122	P37366
122	Q5FX69
122	Q5FX68
122	P32776
122	Q6J8P4
122	Q02939
122	Q5FX71
122	P49711
122	Q12004
122	Q15697
120	P40992
120	Q3V054
120	P32786
120	Q04712
4537	O76075
4537	O00273
139	Q04656
139	P53037
4540	P53256
4540	Q08285
4540	Q05636
4540	P48240
4540	P25359
4540	Q12277
4540	P53859
142	P07274
142	P40450
30482	P32599
30482	P60010
4532	P53256
4532	Q08285
4532	Q05636
4532	P48240
4532	P25359
4532	Q12277
4532	P53859
30485	Q6TGT5
30485	Q803W9
154	P32899
154	Q12499
154	P53941
35102	Q7YU84
35102	Q541F9
35102	Q5U0W8
35102	Q461Q5
158	P99999
158	P38903
158	P63330
158	P62714
158	P23594
158	Q00362
158	P78759
4527	P53256
4527	Q08285
4527	Q05636
4527	P48240
4527	P25359
4527	Q12277
4527	P53859
30478	P41832
30478	P07274
159	P38903
159	P23595
159	Q00362
52689	Q63010
52689	P02655
52689	Q6DQ97
52689	Q64573
4518	P04637
4518	P53256
4518	Q08285
4518	Q05636
4518	P48240
4518	P25359
4518	Q12277
4518	P53859
30522	Q59IV8
30522	Q7SXV4
30522	P79739
30520	Q59IV8
4511	P97904
175	P53256
175	Q08285
175	Q05636
175	P48240
175	P25359
175	Q12277
175	P53859
61326	Q7YU22
163	O95685
163	Q9UQK1
163	P62136
162	P38620
162	P38689
162	Q12265
162	P38063
162	P32895
4497	P97904
4497	Q9W1V6
4497	Q6LCX1
4497	Q27598
4497	Q71US7
4497	Q9GV29
30513	Q7YU36
4503	Q9W1V6
4503	Q27598
4503	Q9GV29
30518	Q59IV8
166	P63095
166	Q8R4R4
166	Q9UL26
166	P36915
166	Q8WZ42
166	P60520
166	Q9UN37
166	Q61925
166	P39110
166	Q71VC9
166	Q9Z213
166	Q792H3
166	Q06518
166	Q6XS76
166	Q63803
165	P18825
165	P18824
165	P08913
165	Q5U175
165	P01133
165	Q962I2
8900	Q63252
30506	Q6PW34
187	P18825
187	P07550
187	P08913
187	P01133
70589	O94486
70589	P29465
70589	O94614
70589	O59732
70589	Q09897
30510	Q7YU36
30509	Q7YU36
30509	Q9CRR7
30509	O88684
30508	O43396
30508	Q715S9
30508	O74790
30508	P10599
30508	Q9UTI2
30508	Q4V8P5
30508	O36032
30508	Q9NS18
30508	Q9HDW8
30508	Q99757
30508	Q9Y7N3
30503	Q9VYB0
30503	P22803
30503	P22217
30503	Q7Z2C4
30503	Q9US04
30503	Q9NS18
30503	Q9BS26
61333	Q7YU22
35150	P01258
30554	Q8WZ42
30554	P60520
30554	Q9UN37
4596	O74519
70592	O94486
70592	P29465
70592	O94614
70592	O59732
70592	Q09897
35161	Q8MQN5
35161	Q86PA9
30532	P83877
30532	Q06506
30532	Q3TBP4
30532	Q9CQX6
30529	P36105
30529	P24384
30529	P39939
30529	P39938
30529	P62750
30529	P62859
30529	P14127
30529	P32827
30529	P14126
30529	P10622
30529	P53030
30529	P05735
30529	P47914
30529	P46654
30529	P49207
30529	Q02642
30529	P14120
30529	P61254
30529	Q02878
30529	P51116
30529	P17076
30529	P17079
30529	P39023
30529	P19211
30529	P35997
30529	Q9CQX6
30529	P63173
30529	P26785
30529	P41805
30529	P38754
30529	P84098
30529	P62907
30529	Q3E757
30529	P83877
30529	P29453
30529	P05387
30529	Q3E754
30529	P05386
30529	P42766
30529	P83731
30529	P40212
30529	P26784
30529	Q3E7X9
30529	P26782
30529	P04456
30529	Q02753
30529	P0C0T4
30529	P50914
30529	A1Z6I8
30529	P62845
30529	P10664
30529	P04449
30529	P04650
30529	Q07020
30529	P15938
30529	Q3E792
30529	P38701
30529	P04451
30529	P0C2I0
30529	P62899
30529	Q12672
30529	P51402
30529	P0C0W9
30529	P62891
30529	Q02543
30529	P24000
30529	P61927
30529	P62913
30529	P05318
30529	P07279
30529	P05319
30529	P62917
30529	P20095
30529	P0C0V8
30529	P0C2H7
30529	Q3TBP4
30529	P0C2H6
30529	P02407
30529	P02406
30529	P26321
30529	P46776
30529	Q01855
30529	P46778
30529	P31334
30529	P46779
30529	P87262
30529	P02400
30529	P49626
30529	Q08745
30529	P62945
30529	Q12213
30529	P02405
30529	P49631
30529	P38061
30529	Q12690
30529	P35271
30529	P46784
30529	P38711
30529	P40525
30529	P48589
30529	P49166
30529	P49167
30529	P62888
30529	P0C0X0
30529	Q9UKK3
30528	Q59IV8
30528	Q9FJX5
30528	Q3V054
30528	O01985
30528	Q7KBL8
30528	Q9WVS2
30528	Q01448
209	Q03280
209	Q07963
35183	A1ZBK8
228	P47037
228	P26583
35168	Q8MQN5
226	Q12798
226	P28745
35170	Q8MQN5
255	P32459
4556	Q5I0L0
4553	Q5I0L0
30568	P02760
35194	Q95SC7
245	Q2KP10
70646	P35127
70647	O14417
70647	P35127
275	P06576
9075	Q76N86
9075	P38620
9075	P38689
9075	Q12265
9075	P38063
9075	P32895
48065	Q8IR16
48065	Q8MRR4
9074	Q6SIQ6
9074	Q6SIW2
9074	Q6SIQ4
9074	Q6SIW5
9074	Q6SIK7
9074	Q6SIQ3
4129	Q78EE8
48066	Q86P38
9073	P38620
9073	P38689
9073	Q12265
9073	P38063
9073	P32895
30336	O54857
30336	P00747
9072	Q6SIQ6
9072	P38620
9072	Q6SIW2
9072	P38689
9072	Q6SIQ4
9072	Q6SIW5
9072	Q6SIK7
9072	Q6SIQ3
9072	Q12265
9072	P38063
9072	P32895
70161	Q62898
70161	Q8IR91
70161	Q5G232
279	A1YJX3
279	A1YJX6
279	Q6NR40
279	O59715
279	Q07532
279	Q8T4D2
279	Q09933
279	Q12798
279	Q6SE36
279	Q13148
279	P00546
279	A1YJW8
279	A1YJW9
70160	Q7KVT3
70160	Q6NR03
70160	Q6IRG7
70160	Q8WRS3
70160	Q9W3H8
70160	Q9W3H7
70160	Q9W3H6
278	Q9USU1
278	Q86PA6
278	Q6NR40
278	Q92373
278	Q12798
278	Q02099
278	Q868J0
278	Q13148
278	P40379
278	O42954
278	P20353
48071	Q86P38
9076	P38620
9076	P38689
9076	Q12265
9076	P38063
9076	P32895
48072	Q6SIQ6
48072	Q6SIW2
48072	Q6SIQ4
48072	Q6SIW5
48072	Q6SIK7
48072	Q6SIQ3
282	P41832
282	P25389
282	P07274
282	P39743
282	P40450
282	Q12263
282	P25343
280	Q6NR40
280	Q12798
280	Q13148
9058	Q5DTS7
9058	P39939
9058	P39938
9058	O75351
9058	P01130
9058	Q92925
9058	P14127
9058	P23248
9058	Q6AYM8
9058	O14311
9058	Q949U2
9058	O70186
9058	O70185
9058	P32776
9058	P06367
9058	Q12004
9058	O70187
9058	O14443
9058	O23621
9058	Q3V054
9058	P38689
9058	P14908
9058	Q2XYL8
9058	P22353
9058	P48164
9058	P22354
9058	Q9EQL0
9058	Q9P6L6
9058	P37366
9058	Q86PA6
9058	P32481
9058	P19211
9058	Q9FYX6
9058	P29465
9058	Q9FG27
9058	P23369
9058	P35997
9058	Q0VES3
9058	Q92908
9058	P16965
9058	Q9VEZ8
9058	Q9C5P9
9058	Q8H1G5
9058	Q7JYK1
9058	O82801
9058	P32566
9058	P26786
9058	Q9SQX8
9058	P29558
9058	Q5FX69
9058	Q5FX68
9058	O60739
9058	O60104
9058	Q12265
9058	P01098
9058	P09052
9058	P01097
9058	P32895
9058	Q9SEZ2
9058	O54953
9058	P27695
9058	P40213
9058	Q3E754
9058	Q5FX70
9058	Q62613
9058	P23276
9058	Q95SJ7
9058	P35713
9058	P25348
9058	Q9C5W1
9058	P26783
9058	Q3E7X9
9058	Q9QYW2
9058	P26782
9058	Q66HK3
9058	Q12087
9058	O80747
9058	P0C0T4
9058	P38571
9058	Q5FX71
9058	Q3V3E7
9058	Q15697
9058	Q9Y6M1
9058	Q7KQF8
9058	Q9UL18
9058	Q9USQ5
9058	P47169
9058	Q9SPG0
9058	Q63124
9058	Q04673
9058	Q6DGG4
9058	Q812C5
9058	Q3E792
9058	Q02204
9058	P38701
9058	Q8CHW3
9058	Q9M118
9058	Q16774
9058	Q6J8P4
9058	P48527
9058	Q9ZPT0
9058	Q02939
9058	Q09897
9058	O81019
9058	O35972
9058	P20084
9058	Q07869
9058	P38992
9058	P14063
9058	Q9Y651
9058	P48230
9058	Q9C988
9058	P19956
9058	P78962
9058	Q8VZP5
9058	P24350
9058	O14894
9058	Q5S3S9
9058	Q5S3S8
9058	Q9LSQ8
9058	Q8SY38
9058	P33442
9058	Q04740
9058	Q9EPP9
9058	P41732
9058	O94486
9058	Q94AU7
9058	O15370
9058	P70713
9058	P0C0V8
9058	P36533
9058	P61296
9058	P36531
9058	P36532
9058	Q8T3J0
9058	P02407
9058	Q15554
9058	Q01855
9058	P31334
9058	Q5SUY2
9058	Q03290
9058	O59732
9058	Q08745
9058	Q9QZM2
9058	Q7YU22
9058	P04921
9058	P12687
9058	P38620
9058	Q9ERP9
9058	Q94A57
9058	Q9U1H0
9058	P11049
9058	P38063
9058	P36526
9058	Q9SL35
9058	P35271
9058	P46784
9058	Q09811
9058	Q9MAN4
9058	P38711
9058	Q99807
9058	Q9FYD7
9058	P48589
9058	Q99N92
9058	O01985
9058	P0C0X0
9058	P22136
9058	P36516
9059	P39939
9059	P39938
9059	O75351
9059	P01130
9059	P09938
9059	Q92925
9059	P14127
9059	P23248
9059	Q6AYM8
9059	O14311
9059	Q949U2
9059	O70186
9059	O70185
9059	P32776
9059	P39940
9059	P06367
9059	Q12004
9059	O70187
9059	O14443
9059	O23621
9059	Q3V054
9059	P14908
9059	Q2XYL8
9059	P22353
9059	P48164
9059	P22354
9059	Q9EQL0
9059	Q9P6L6
9059	P37366
9059	Q86PA6
9059	P32481
9059	P19211
9059	Q9FYX6
9059	P29465
9059	Q9FG27
9059	P23369
9059	P35997
9059	Q0VES3
9059	Q92908
9059	Q9VEZ8
9059	Q9C5P9
9059	Q8H1G5
9059	Q7JYK1
9059	O82801
9059	P32566
9059	P26786
9059	Q9SQX8
9059	P29558
9059	Q5FX69
9059	Q5FX68
9059	O60739
9059	O60104
9059	P09052
9059	Q9SEZ2
9059	P27695
9059	P40213
9059	Q3E754
9059	Q5FX70
9059	Q62613
9059	P23276
9059	Q95SJ7
9059	P35713
9059	P25348
9059	P26783
9059	Q3E7X9
9059	P26782
9059	Q12087
9059	O80747
9059	P0C0T4
9059	P38571
9059	Q5FX71
9059	Q3V3E7
9059	Q15697
9059	P49723
9059	Q9Y6M1
9059	Q7KQF8
9059	Q9UL18
9059	Q9SPG0
9059	Q04673
9059	Q812C5
9059	Q6DGG4
9059	Q3E792
9059	Q02204
9059	P38701
9059	Q8CHW3
9059	Q9M118
9059	Q6J8P4
9059	P48527
9059	Q9ZPT0
9059	Q02939
9059	Q09897
9059	P20084
9059	O35972
9059	O81019
9059	Q07869
9059	P14063
9059	P21524
9059	Q9Y651
9059	P48230
9059	Q9C988
9059	P19956
9059	P78962
9059	Q8VZP5
9059	P24350
9059	O14894
9059	Q5S3S9
9059	Q5S3S8
9059	Q9LSQ8
9059	Q8SY38
9059	P33442
9059	Q04740
9059	Q9EPP9
9059	P41732
9059	O94486
9059	O15370
9059	P0C0V8
9059	P36533
9059	P61296
9059	P36531
9059	P36532
9059	Q8T3J0
9059	P21672
9059	P02407
9059	Q15554
9059	Q01855
9059	P31334
9059	Q5SUY2
9059	P11150
9059	Q03290
9059	O59732
9059	Q08745
9059	Q7YU22
9059	Q9QZM2
9059	P04921
9059	P12687
9059	Q9ERP9
9059	Q94A57
9059	Q9U1H0
9059	P11049
9059	P36526
9059	Q9SL35
9059	P35271
9059	P46784
9059	Q09811
9059	Q9MAN4
9059	P38711
9059	Q9FYD7
9059	P48589
9059	Q99N92
9059	O01985
9059	P0C0X0
9059	P22136
9059	P36516
9056	Q5D006
9056	O94817
9056	Q8K5C2
9056	Q5DT04
9056	Q8VHB3
9056	P49459
9056	Q6SIQ6
9056	O13773
9056	P19262
9056	P07991
9056	Q6DQ97
9056	Q00711
9056	O89063
9056	Q5FWT0
9056	O60079
9056	Q6SIQ4
9056	Q6SIK7
9056	Q6SIQ3
9056	Q0D2L8
9056	Q64550
9056	Q5BJ93
9056	O42938
9056	P27321
9056	Q6SIW2
9056	Q8VWK0
9056	Q6SIW5
9056	P32459
9056	Q6AYS7
9056	Q11119
256	P32459
9057	Q5D006
9057	Q5FWT0
9057	O60079
9057	Q8K5C2
9057	O60543
9057	Q0D2L8
9057	Q8VHB3
9057	P49459
9057	P27321
9057	O13773
9057	Q8VWK0
9057	Q6AYS7
9057	Q11119
9063	Q6SIQ6
9063	Q6SIW2
9063	Q6SIQ4
9063	P07991
9063	Q6SIW5
9063	Q6SIK7
9063	Q6SIQ3
9060	P19262
9060	Q00711
9066	P16120
9066	P46151
267	Q16864
267	P01375
267	O00519
267	P01189
267	Q02156
267	Q9Y226
267	P20800
267	Q16828
267	P05305
267	P29475
267	P53048
267	Q5K547
267	Q14118
267	O95456
267	Q9Y267
267	P48230
267	O95436
267	O54953
267	P49589
267	P43007
267	P26639
267	O00476
267	P14923
267	P49279
267	P21145
267	Q9Y5Z0
267	Q7TS62
267	Q07954
267	Q9NRL3
267	Q13438
267	Q9UKM7
267	Q548R7
267	Q9UHW9
267	O76024
9064	P07991
9065	P07991
271	O94486
271	P29465
271	Q95SJ7
271	O59732
271	Q09897
271	P32566
9069	P20132
48099	Q86PA9
30371	Q6SE36
[truncated: 44,113 more rows]
