# Supplementary material for: Quality of Computationally Inferred Gene Ontology Annotations
Source: PLoS Comput Biol. 2012 May 31;8(5):e1002533. doi: 10.1371/journal.pcbi.1002533 (PMC3364937; doi:10.1371/journal.pcbi.1002533)
Supplement: Dataset S1 — A zip archive containing a list of removed and rejected annotations; each table contains the data for one evidence or reference code. (ZIP) [file pcbi.1002533.s002.zip › RejectedUniProtIDs/README.txt]

The data in this zip archive accompanies the paper

"Quality of Computationally Inferred Gene Ontology Annotations"

Nives Skunca, Adrian Altenhoff, and Christophe Dessimoz*

*Corresponding author. Email: dessimoz@ebi.ac.uk

Each file in the archive lists the rejected annotations:
UniProtKB protein IDs is paired with the rejected GO term(s).
One file contains the data for one evidence or reference code for annotations in the following model organisms:

NCBI taxID\tSceintific name
9606\tHomo sapiens
10090\tMus musculus
10116\tRattus norvegicus
6239\tCaenorhabditis elegans
7227\tDrosophila melanogaster
3702\tArabidopsis thaliana
9031\tGallus gallus
7955\tDanio rerio
44689\tDictyostelium discoideum
4932\tSaccharomyces cerevisiae
4896\tSchizosaccharomyces pombe
83333\tEscherichia coli K-12

Reference/evidence code\tName
Any\tInferred from Electronic Annotation
GO_REF0000003\tInferred from Enzyme Commission
GO_REF0000023\tInferred from UniProt-GOA (subcellular)
GO_REF0000004\tInferred from UniProt-GOA
GO_REF0000019\tInferred from Ensembl Compara\n(H. sapiens, R. norvegicus, M. musculus, G. gallus)
GO_REF0000020\tInferred from HAMAP (E. coli)
GO_REF0000002\tInferred from InterPro
ISS\tInferred from Sequence or Structural Similarity
RCA\tInferred from Reviewed Computational Analysis
TAS\tTraceable Author Statement
NAS\tNon-traceable Author Statement
IC\tInferred by Curator
