# Supplementary material for: Quality of Computationally Inferred Gene Ontology Annotations
Source: PLoS Comput Biol. 2012 May 31;8(5):e1002533. doi: 10.1371/journal.pcbi.1002533 (PMC3364937; doi:10.1371/journal.pcbi.1002533)
Supplement: Dataset S2 — A list of GO terms and their corresponding Reliability, Coverage, and Generality for each model organisms and for each analyzed reference or evidence code in the three analyzed intervals. (ZIP) [file pcbi.1002533.s003.zip]

Archive with 1 entries (1 files):
- SupplementaryData-UniProt-GOA-minGO10.txt
