# Supplementary material for: Quality of Computationally Inferred Gene Ontology Annotations
Source: PLoS Comput Biol. 2012 May 31;8(5):e1002533. doi: 10.1371/journal.pcbi.1002533 (PMC3364937; doi:10.1371/journal.pcbi.1002533)
Supplement: Dataset S2 — A list of GO terms and their corresponding Reliability, Coverage, and Generality for each model organisms and for each analyzed reference or evidence code in the three analyzed intervals. (ZIP) [file pcbi.1002533.s003.zip › SupplementaryData-UniProt-GOA-minGO10.txt]

GOindex	GOname	Ontology	Year	Reference	Entity	Reliability	Coverage	Generality	Electronic.annotations	Experimental.annotations
5575	cellular_component	5575	2007-2010	GO_REF0000019	GOrefGenomes	0.743645606390704	0.0877839691384484	1	1377	11665
5575	cellular_component	5575	2007-2010	GO_REF0000019	10090	0.5	0.0191498316498316	1	182	4752
5575	cellular_component	5575	2007-2010	GO_REF0000019	10116	0.837259100642398	0.133904109589041	1	467	2920
5575	cellular_component	5575	2007-2010	GO_REF0000019	9606	0.774891774891775	0.136018237082067	1	693	3948
5575	cellular_component	5575	2007-2010	GO_REF0000019	9031	0.142857142857143	0.111111111111111	1	35	45
5575	cellular_component	5575	2008-2011	GO_REF0000019	10116	0.860824742268041	0.117771509167842	1	388	2836
5575	cellular_component	5575	2008-2011	GO_REF0000019	9606	0.818032786885246	0.0751732449532992	1	610	6638
5575	cellular_component	5575	2008-2011	GO_REF0000019	10090	0.492146596858639	0.0151368760064412	1	191	6210
5575	cellular_component	5575	2008-2011	GO_REF0000019	GOrefGenomes	0.752627324171382	0.0590998539960642	1	1237	15753
5575	cellular_component	5575	2008-2011	GO_REF0000019	9031	0.0833333333333333	0.0579710144927536	1	48	69
5575	cellular_component	5575	2006-2009	GO_REF0000004	6239	0.0191846522781775	0.457142857142857	1	834	35
5575	cellular_component	5575	2006-2009	GO_REF0000002	4896	0.980603448275862	0.341079460269865	1	928	2668
5575	cellular_component	5575	2006-2009	GO_REF0000004	44689	0.0137931034482759	0.0930232558139535	1	290	43
5575	cellular_component	5575	2006-2009	GO_REF0000004	7955	0.0459231490159325	0.395161290322581	1	1067	124
5575	cellular_component	5575	2006-2009	RCA	10090	0.141536836546079	0.330049261083744	1	7574	3248
5575	cellular_component	5575	2006-2009	TAS	GOrefGenomes	0.861381074168798	0.107288481141692	1	1955	15696
5575	cellular_component	5575	2006-2009	NAS	9606	0.941605839416058	0.115178571428571	1	411	3360
5575	cellular_component	5575	2006-2009	GO_REF0000002	6239	0.0144628099173554	0.4	1	968	35
5575	cellular_component	5575	2006-2009	TAS	10090	0.878923766816143	0.0603448275862069	1	223	3248
5575	cellular_component	5575	2006-2009	ISS	10090	0.221374045801527	0.0178571428571429	1	262	3248
5575	cellular_component	5575	2006-2009	GO_REF0000004	4896	0.995429616087751	0.408170914542729	1	1094	2668
5575	cellular_component	5575	2006-2009	IC	10090	0.953846153846154	0.0190886699507389	1	65	3248
5575	cellular_component	5575	2006-2009	GO_REF0000004	9031	0.0125	0.4	1	480	15
5575	cellular_component	5575	2006-2009	GO_REF0000002	7955	0.211764705882353	0.580645161290323	1	340	124
5575	cellular_component	5575	2006-2009	GO_REF0000002	3702	0.501868841318383	0.363256271519921	1	2943	4066
5575	cellular_component	5575	2006-2009	GO_REF0000004	10090	0.355813953488372	0.329741379310345	1	3010	3248
5575	cellular_component	5575	2006-2009	GO_REF0000002	10116	0.558252427184466	0.435606060606061	1	618	792
5575	cellular_component	5575	2006-2009	IC	GOrefGenomes	0.885496183206107	0.00739041794087666	1	131	15696
5575	cellular_component	5575	2006-2009	GO_REF0000002	9606	0.617634220864251	0.421130952380952	1	2291	3360
5575	cellular_component	5575	2006-2009	TAS	7227	0.966666666666667	0.0583501006036217	1	60	994
5575	cellular_component	5575	2006-2009	GO_REF0000002	10090	0.695594713656388	0.486145320197044	1	2270	3248
5575	cellular_component	5575	2006-2009	IC	4932	0.95	0.0541310541310541	1	20	351
5575	cellular_component	5575	2006-2009	GO_REF0000002	7227	0.458850056369786	0.409456740442656	1	887	994
5575	cellular_component	5575	2006-2009	NAS	10116	0.4375	0.0176767676767677	1	32	792
5575	cellular_component	5575	2006-2009	TAS	4896	1	0.0359820089955022	1	96	2668
5575	cellular_component	5575	2006-2009	GO_REF0000002	4932	0.8	0.387464387464387	1	170	351
5575	cellular_component	5575	2006-2009	TAS	3702	0.953846153846154	0.015248401377275	1	65	4066
5575	cellular_component	5575	2006-2009	RCA	GOrefGenomes	0.142084432717678	0.0686162079510703	1	7580	15696
5575	cellular_component	5575	2006-2009	ISS	10116	0.25	0.0391414141414141	1	124	792
5575	cellular_component	5575	2006-2009	GO_REF0000002	GOrefGenomes	0.539791507754894	0.405772171253823	1	11799	15696
5575	cellular_component	5575	2006-2009	ISS	6239	0	0	1	14	35
5575	cellular_component	5575	2006-2009	NAS	7227	0.872340425531915	0.0824949698189135	1	94	994
5575	cellular_component	5575	2006-2009	ISS	9606	0.389891696750903	0.0321428571428571	1	277	3360
5575	cellular_component	5575	2006-2009	ISS	9031	0.0476190476190476	0.0666666666666667	1	21	15
5575	cellular_component	5575	2006-2009	ISS	7227	0.221052631578947	0.0211267605633803	1	95	994
5575	cellular_component	5575	2006-2009	IC	9606	0.931034482758621	0.00803571428571428	1	29	3360
5575	cellular_component	5575	2006-2009	TAS	9606	0.968926553672316	0.30625	1	1062	3360
5575	cellular_component	5575	2006-2009	GO_REF0000004	GOrefGenomes	0.39187653287073	0.41736748216106	1	16717	15696
5575	cellular_component	5575	2006-2009	GO_REF0000002	9031	0.0357142857142857	0.4	1	168	15
5575	cellular_component	5575	2006-2009	GO_REF0000002	44689	0.037037037037037	0.186046511627907	1	216	43
5575	cellular_component	5575	2006-2009	GO_REF0000004	3702	0.498957609451008	0.353172651254304	1	2878	4066
5575	cellular_component	5575	2006-2009	TAS	4932	0.7	0.538461538461538	1	270	351
5575	cellular_component	5575	2006-2009	GO_REF0000004	10116	0.43048403707518	0.527777777777778	1	971	792
5575	cellular_component	5575	2006-2009	GO_REF0000004	4932	0.874125874125874	0.712250712250712	1	286	351
5575	cellular_component	5575	2006-2009	TAS	10116	0.309941520467836	0.0669191919191919	1	171	792
5575	cellular_component	5575	2006-2009	ISS	GOrefGenomes	0.274271844660194	0.0143985728848114	1	824	15696
5575	cellular_component	5575	2006-2009	NAS	GOrefGenomes	0.899461400359066	0.0319189602446483	1	557	15696
5575	cellular_component	5575	2006-2009	GO_REF0000004	7227	0.155688622754491	0.235412474849095	1	1503	994
5575	cellular_component	5575	2006-2009	GO_REF0000004	9606	0.459679293516151	0.588690476190476	1	4303	3360
5575	cellular_component	5575	2006-2009	ISS	7955	0.0769230769230769	0.0161290322580645	1	26	124
5575	cellular_component	5575	2007-2010	GO_REF0000004	10116	0.838639652677279	0.460285941223193	1	1382	2518
5575	cellular_component	5575	2007-2010	GO_REF0000004	7955	0.0852017937219731	0.367741935483871	1	669	155
5575	cellular_component	5575	2007-2010	GO_REF0000004	7227	0.276029055690073	0.217765042979943	1	826	1047
5575	cellular_component	5575	2007-2010	GO_REF0000004	10090	0.526530612244898	0.338978102189781	1	2205	3425
5575	cellular_component	5575	2007-2010	GO_REF0000004	44689	0.4875	0.322314049586777	1	80	121
5575	cellular_component	5575	2007-2010	RCA	10090	0.157088122605364	0.347153284671533	1	7569	3425
5575	cellular_component	5575	2007-2010	ISS	9031	0.102564102564103	0.105263157894737	1	39	38
5575	cellular_component	5575	2007-2010	NAS	9606	0.970944309927361	0.122368019530058	1	413	3277
5575	cellular_component	5575	2007-2010	NAS	10116	1	0.00714853057982526	1	18	2518
5575	cellular_component	5575	2007-2010	RCA	GOrefGenomes	0.157248481647742	0.0789526019224395	1	7574	15085
5575	cellular_component	5575	2007-2010	IC	4932	0.894736842105263	0.0739130434782609	1	19	230
5575	cellular_component	5575	2007-2010	GO_REF0000002	7227	0.445770065075922	0.392550143266476	1	922	1047
5575	cellular_component	5575	2007-2010	GO_REF0000002	6239	0.0144927536231884	0.342857142857143	1	828	35
5575	cellular_component	5575	2007-2010	TAS	GOrefGenomes	0.915406162464986	0.108319522704674	1	1785	15085
5575	cellular_component	5575	2007-2010	TAS	9606	0.973568281938326	0.337198657308514	1	1135	3277
5575	cellular_component	5575	2007-2010	ISS	7227	0.234782608695652	0.0257879656160458	1	115	1047
5575	cellular_component	5575	2007-2010	IC	9606	0.975609756097561	0.0122062862374123	1	41	3277
5575	cellular_component	5575	2007-2010	NAS	GOrefGenomes	0.936479128856624	0.0342061650646337	1	551	15085
5575	cellular_component	5575	2007-2010	TAS	44689	0.818181818181818	0.0743801652892562	1	11	121
5575	cellular_component	5575	2007-2010	GO_REF0000002	7955	0.164092664092664	0.548387096774194	1	518	155
5575	cellular_component	5575	2007-2010	TAS	10090	0.887700534759358	0.0484671532846715	1	187	3425
5575	cellular_component	5575	2007-2010	GO_REF0000004	4932	0.87292817679558	0.68695652173913	1	181	230
5575	cellular_component	5575	2007-2010	ISS	7955	0.12	0.0193548387096774	1	25	155
5575	cellular_component	5575	2007-2010	ISS	10090	0.350340136054422	0.0300729927007299	1	294	3425
5575	cellular_component	5575	2007-2010	GO_REF0000002	44689	0.597701149425287	0.429752066115702	1	87	121
5575	cellular_component	5575	2007-2010	IC	GOrefGenomes	0.898936170212766	0.0112031819688432	1	188	15085
5575	cellular_component	5575	2007-2010	TAS	4932	0.626315789473684	0.517391304347826	1	190	230
5575	cellular_component	5575	2007-2010	GO_REF0000002	10116	0.795862068965517	0.458300238284353	1	1450	2518
5575	cellular_component	5575	2007-2010	NAS	7227	0.803738317757009	0.0821394460362942	1	107	1047
5575	cellular_component	5575	2007-2010	TAS	3702	0.924242424242424	0.0145480562842833	1	66	4193
5575	cellular_component	5575	2007-2010	TAS	7227	0.828125	0.0506208213944604	1	64	1047
5575	cellular_component	5575	2007-2010	ISS	9606	0.440740740740741	0.0363137015563015	1	270	3277
5575	cellular_component	5575	2007-2010	IC	7227	1	0.0105062082139446	1	11	1047
5575	cellular_component	5575	2007-2010	GO_REF0000004	3702	0.600137409824802	0.416646792272836	1	2911	4193
5575	cellular_component	5575	2007-2010	ISS	6239	0	0	1	18	35
5575	cellular_component	5575	2007-2010	GO_REF0000004	9606	0.773682270549208	0.640524870308209	1	2713	3277
5575	cellular_component	5575	2007-2010	GO_REF0000004	6239	0.0323886639676113	0.457142857142857	1	494	35
5575	cellular_component	5575	2007-2010	IC	10090	0.967741935483871	0.0262773722627737	1	93	3425
5575	cellular_component	5575	2007-2010	GO_REF0000002	4896	0.513513513513513	0.41304347826087	1	37	46
5575	cellular_component	5575	2007-2010	GO_REF0000002	10090	0.634822167080232	0.448175182481752	1	2418	3425
5575	cellular_component	5575	2007-2010	GO_REF0000002	9031	0.0731707317073171	0.473684210526316	1	246	38
5575	cellular_component	5575	2007-2010	GO_REF0000002	9606	0.607302231237323	0.456820262435154	1	2465	3277
5575	cellular_component	5575	2007-2010	TAS	10116	0.937007874015748	0.0472597299444003	1	127	2518
5575	cellular_component	5575	2007-2010	GO_REF0000002	4932	0.669565217391304	0.334782608695652	1	115	230
5575	cellular_component	5575	2007-2010	ISS	10116	0.568527918781726	0.0444797458300238	1	197	2518
5575	cellular_component	5575	2007-2010	GO_REF0000004	9031	0.105960264900662	0.421052631578947	1	151	38
5575	cellular_component	5575	2007-2010	ISS	GOrefGenomes	0.385416666666667	0.0245276764998343	1	960	15085
5575	cellular_component	5575	2007-2010	GO_REF0000002	GOrefGenomes	0.527998688202017	0.426914153132251	1	12197	15085
5575	cellular_component	5575	2007-2010	GO_REF0000004	4896	0.875	0.304347826086957	1	16	46
5575	cellular_component	5575	2007-2010	GO_REF0000002	3702	0.507875281260045	0.376818507035535	1	3111	4193
5575	cellular_component	5575	2007-2010	GO_REF0000004	GOrefGenomes	0.575679394564844	0.443752071594299	1	11628	15085
5575	cellular_component	5575	2008-2011	GO_REF0000023	9606	0.82291040288635	0.547728637182309	1	3326	4997
5575	cellular_component	5575	2008-2011	GO_REF0000002	4896	0.548387096774194	0.303571428571429	1	31	56
5575	cellular_component	5575	2008-2011	GO_REF0000023	4896	1	0.25	1	14	56
5575	cellular_component	5575	2008-2011	IC	GOrefGenomes	0.741035856573705	0.0105597819915976	1	251	17614
5575	cellular_component	5575	2008-2011	GO_REF0000002	6239	0.199769053117783	0.406103286384977	1	866	426
5575	cellular_component	5575	2008-2011	TAS	10116	0.549618320610687	0.033457249070632	1	131	2152
5575	cellular_component	5575	2008-2011	GO_REF0000002	9606	0.72691131498471	0.475685411246748	1	3270	4997
5575	cellular_component	5575	2008-2011	IC	10090	0.893203883495146	0.0287410184317401	1	103	3201
5575	cellular_component	5575	2008-2011	GO_REF0000002	10090	0.658782303985983	0.469853170884099	1	2283	3201
5575	cellular_component	5575	2008-2011	ISS	10116	0.944444444444444	0.0394981412639405	1	90	2152
5575	cellular_component	5575	2008-2011	GO_REF0000023	6239	0.929292929292929	0.215962441314554	1	99	426
5575	cellular_component	5575	2008-2011	ISS	7227	0.48780487804878	0.015625	1	41	1280
5575	cellular_component	5575	2008-2011	GO_REF0000002	44689	0.472527472527473	0.388261851015801	1	364	443
5575	cellular_component	5575	2008-2011	GO_REF0000004	GOrefGenomes	0.790933026164226	0.545759055296923	1	12154	17614
5575	cellular_component	5575	2008-2011	GO_REF0000023	7955	0.0918727915194346	0.234234234234234	1	283	111
5575	cellular_component	5575	2008-2011	RCA	GOrefGenomes	0.132360604481501	0.0576813898035653	1	7676	17614
5575	cellular_component	5575	2008-2011	GO_REF0000023	4932	0.992857142857143	0.684729064039409	1	140	203
5575	cellular_component	5575	2008-2011	GO_REF0000004	7955	0.0973871733966746	0.369369369369369	1	421	111
5575	cellular_component	5575	2008-2011	GO_REF0000023	9031	0.303571428571429	0.283333333333333	1	56	60
5575	cellular_component	5575	2008-2011	IC	9606	0.981132075471698	0.0104062437462477	1	53	4997
5575	cellular_component	5575	2008-2011	TAS	GOrefGenomes	0.766889074228524	0.104405586465312	1	2398	17614
5575	cellular_component	5575	2008-2011	GO_REF0000023	44689	0.97029702970297	0.221218961625282	1	101	443
5575	cellular_component	5575	2008-2011	TAS	7955	0	0	1	36	111
5575	cellular_component	5575	2008-2011	ISS	9606	0.852348993288591	0.0254152491494897	1	149	4997
5575	cellular_component	5575	2008-2011	IC	7955	0.0227272727272727	0.00900900900900901	1	44	111
5575	cellular_component	5575	2008-2011	GO_REF0000002	4932	0.728971962616822	0.38423645320197	1	107	203
5575	cellular_component	5575	2008-2011	GO_REF0000004	6239	0.588495575221239	0.312206572769953	1	226	426
5575	cellular_component	5575	2008-2011	ISS	10090	0.8125	0.0203061543267729	1	80	3201
5575	cellular_component	5575	2008-2011	GO_REF0000004	83333	0.954861111111111	0.699745547073791	1	288	393
5575	cellular_component	5575	2008-2011	IC	4932	0.866666666666667	0.0640394088669951	1	15	203
5575	cellular_component	5575	2008-2011	NAS	7955	0.105263157894737	0.036036036036036	1	38	111
5575	cellular_component	5575	2008-2011	GO_REF0000004	9606	0.890076335877863	0.700020012007204	1	3930	4997
5575	cellular_component	5575	2008-2011	GO_REF0000023	GOrefGenomes	0.678434457665454	0.391677075053934	1	10169	17614
5575	cellular_component	5575	2008-2011	GO_REF0000004	4932	0.916201117318436	0.807881773399015	1	179	203
5575	cellular_component	5575	2008-2011	GO_REF0000004	44689	0.803827751196172	0.379232505643341	1	209	443
5575	cellular_component	5575	2008-2011	GO_REF0000004	3702	0.906764168190128	0.462255358807083	1	2188	4292
5575	cellular_component	5575	2008-2011	NAS	7227	0.831775700934579	0.06953125	1	107	1280
5575	cellular_component	5575	2008-2011	GO_REF0000002	10116	0.798878205128205	0.463289962825279	1	1248	2152
5575	cellular_component	5575	2008-2011	TAS	4932	0.632432432432432	0.576354679802956	1	185	203
5575	cellular_component	5575	2008-2011	GO_REF0000004	7227	0.690205011389522	0.23671875	1	439	1280
5575	cellular_component	5575	2008-2011	TAS	7227	0.106451612903226	0.02578125	1	310	1280
5575	cellular_component	5575	2008-2011	GO_REF0000002	7955	0.0939716312056738	0.477477477477477	1	564	111
5575	cellular_component	5575	2008-2011	GO_REF0000002	83333	0.741935483870968	0.468193384223919	1	248	393
5575	cellular_component	5575	2008-2011	TAS	9606	0.986591390261115	0.27976786071643	1	1417	4997
5575	cellular_component	5575	2008-2011	GO_REF0000002	3702	0.631620868180008	0.369524697110904	1	2511	4292
5575	cellular_component	5575	2008-2011	RCA	10090	0.132055794550906	0.316463605123399	1	7671	3201
5575	cellular_component	5575	2008-2011	GO_REF0000023	10116	0.873408239700375	0.54182156133829	1	1335	2152
5575	cellular_component	5575	2008-2011	GO_REF0000002	GOrefGenomes	0.607072225298631	0.435676166685591	1	12641	17614
5575	cellular_component	5575	2008-2011	ISS	GOrefGenomes	0.797402597402597	0.017429317588282	1	385	17614
5575	cellular_component	5575	2008-2011	GO_REF0000004	9031	0.268115942028986	0.616666666666667	1	138	60
5575	cellular_component	5575	2008-2011	GO_REF0000004	10116	0.923029556650246	0.696561338289963	1	1624	2152
5575	cellular_component	5575	2008-2011	GO_REF0000023	3702	0.92271662763466	0.275396085740913	1	1281	4292
5575	cellular_component	5575	2008-2011	IC	7227	1	0.0171875	1	22	1280
5575	cellular_component	5575	2008-2011	GO_REF0000023	7227	0.898058252427185	0.14453125	1	206	1280
5575	cellular_component	5575	2008-2011	GO_REF0000023	10090	0.320391517128874	0.3067791315214	1	3065	3201
5575	cellular_component	5575	2008-2011	NAS	10116	0.727272727272727	0.00743494423791822	1	22	2152
5575	cellular_component	5575	2008-2011	GO_REF0000002	7227	0.535031847133758	0.39375	1	942	1280
5575	cellular_component	5575	2008-2011	TAS	3702	0.949152542372881	0.0130475302889096	1	59	4292
5575	cellular_component	5575	2008-2011	GO_REF0000004	10090	0.598149637972647	0.464542330521712	1	2486	3201
5575	cellular_component	5575	2008-2011	NAS	9606	0.972886762360447	0.122073243946368	1	627	4997
5575	cellular_component	5575	2008-2011	NAS	GOrefGenomes	0.902794653705954	0.0421823549449302	1	823	17614
5575	cellular_component	5575	2008-2011	GO_REF0000023	83333	0.992395437262357	0.66412213740458	1	263	393
5575	cellular_component	5575	2008-2011	NAS	4896	0.545454545454545	0.107142857142857	1	11	56
5575	cellular_component	5575	2008-2011	GO_REF0000004	4896	0.923076923076923	0.428571428571429	1	26	56
5575	cellular_component	5575	2008-2011	GO_REF0000002	9031	0.140096618357488	0.483333333333333	1	207	60
5575	cellular_component	5575	2008-2011	TAS	10090	0.607287449392713	0.0468603561387067	1	247	3201
5575	cellular_component	5575	2008-2011	ISS	9031	0.384615384615385	0.0833333333333333	1	13	60
8150	biological_process	8150	2006-2009	ISS	6239	0.571428571428571	0.00296406076324565	0.997117207754518	14	2699
8150	biological_process	8150	2006-2009	TAS	GOrefGenomes	0.787543947764942	0.107478237027898	0.997117207754518	1991	14589
8150	biological_process	8150	2006-2009	TAS	4932	0.77891156462585	0.430451127819549	0.997117207754518	294	532
8150	biological_process	8150	2006-2009	TAS	4896	0.75	0.0646900269541779	0.997117207754518	32	371
8150	biological_process	8150	2006-2009	GO_REF0000002	3702	0.45074415308292	0.748528834837191	0.997117207754518	4233	2549
8150	biological_process	8150	2006-2009	GO_REF0000004	6239	0.582347588717015	0.237124861059652	0.997117207754518	1099	2699
8150	biological_process	8150	2006-2009	TAS	10116	0.33112582781457	0.131752305665349	0.997117207754518	302	759
8150	biological_process	8150	2006-2009	RCA	10090	0.127210004312204	0.165497896213184	0.997117207754518	4638	3565
8150	biological_process	8150	2006-2009	GO_REF0000002	4932	0.760989010989011	0.520676691729323	0.997117207754518	364	532
8150	biological_process	8150	2006-2009	GO_REF0000004	3702	0.474188398084087	0.349548842683405	0.997117207754518	1879	2549
8150	biological_process	8150	2006-2009	GO_REF0000004	44689	0.0168776371308017	0.153846153846154	0.997117207754518	237	26
8150	biological_process	8150	2006-2009	NAS	9606	0.869565217391304	0.170419963481436	0.997117207754518	322	1643
8150	biological_process	8150	2006-2009	NAS	10116	0.241610738255034	0.0474308300395257	0.997117207754518	149	759
8150	biological_process	8150	2006-2009	GO_REF0000002	10116	0.476147614761476	0.696969696969697	0.997117207754518	1111	759
8150	biological_process	8150	2006-2009	GO_REF0000004	9031	0.0209923664122137	0.423076923076923	0.997117207754518	524	26
8150	biological_process	8150	2006-2009	ISS	10116	0.342342342342342	0.0500658761528327	0.997117207754518	111	759
8150	biological_process	8150	2006-2009	NAS	7227	0.910569105691057	0.0650406504065041	0.997117207754518	123	1722
8150	biological_process	8150	2006-2009	IC	GOrefGenomes	0.5	0.000616903146206046	0.997117207754518	18	14589
8150	biological_process	8150	2006-2009	NAS	10090	0.894736842105263	0.00476858345021038	0.997117207754518	19	3565
8150	biological_process	8150	2006-2009	GO_REF0000004	10116	0.439140811455847	0.484848484848485	0.997117207754518	838	759
8150	biological_process	8150	2006-2009	ISS	7227	0.289855072463768	0.0116144018583043	0.997117207754518	69	1722
8150	biological_process	8150	2006-2009	GO_REF0000002	GOrefGenomes	0.49372470672609	0.660634724792652	0.997117207754518	19521	14589
8150	biological_process	8150	2006-2009	GO_REF0000002	4896	0.477272727272727	0.566037735849057	0.997117207754518	440	371
8150	biological_process	8150	2006-2009	ISS	GOrefGenomes	0.282336578581363	0.0139145931866475	0.997117207754518	719	14589
8150	biological_process	8150	2006-2009	GO_REF0000004	7227	0.293388429752066	0.164924506387921	0.997117207754518	968	1722
8150	biological_process	8150	2006-2009	GO_REF0000002	44689	0.0437636761487965	0.769230769230769	0.997117207754518	457	26
8150	biological_process	8150	2006-2009	GO_REF0000002	7227	0.575013068478829	0.638792102206736	0.997117207754518	1913	1722
8150	biological_process	8150	2006-2009	TAS	7227	1	0.0644599303135888	0.997117207754518	111	1722
8150	biological_process	8150	2006-2009	ISS	7955	0.363636363636364	0.0114777618364419	0.997117207754518	22	697
8150	biological_process	8150	2006-2009	GO_REF0000004	GOrefGenomes	0.369367935042191	0.318047844266228	0.997117207754518	12562	14589
8150	biological_process	8150	2006-2009	GO_REF0000002	9031	0.0398860398860399	0.538461538461538	0.997117207754518	351	26
8150	biological_process	8150	2006-2009	GO_REF0000002	7955	0.442159383033419	0.740315638450502	0.997117207754518	1167	697
8150	biological_process	8150	2006-2009	GO_REF0000002	6239	0.711727078891258	0.618377176732123	0.997117207754518	2345	2699
8150	biological_process	8150	2006-2009	GO_REF0000004	4932	0.718032786885246	0.411654135338346	0.997117207754518	305	532
8150	biological_process	8150	2006-2009	GO_REF0000004	7955	0.1875	0.245337159253945	0.997117207754518	912	697
8150	biological_process	8150	2006-2009	TAS	9606	0.903402854006586	0.500912964090079	0.997117207754518	911	1643
8150	biological_process	8150	2006-2009	NAS	6239	1	0.00666913671730271	0.997117207754518	18	2699
8150	biological_process	8150	2006-2009	GO_REF0000004	10090	0.46280276816609	0.300140252454418	0.997117207754518	2312	3565
8150	biological_process	8150	2006-2009	ISS	10090	0.280442804428044	0.0213183730715288	0.997117207754518	271	3565
8150	biological_process	8150	2006-2009	RCA	GOrefGenomes	0.128525296017223	0.0409212420316677	0.997117207754518	4645	14589
8150	biological_process	8150	2006-2009	ISS	9031	0.0555555555555556	0.0384615384615385	0.997117207754518	18	26
8150	biological_process	8150	2006-2009	GO_REF0000002	10090	0.591872791519435	0.657784011220196	0.997117207754518	3962	3565
8150	biological_process	8150	2006-2009	NAS	GOrefGenomes	0.732503888024883	0.0322845979847831	0.997117207754518	643	14589
8150	biological_process	8150	2006-2009	GO_REF0000004	9606	0.260261477652782	0.52099817407182	0.997117207754518	3289	1643
8150	biological_process	8150	2006-2009	ISS	9606	0.235849056603774	0.0304321363359708	0.997117207754518	212	1643
8150	biological_process	8150	2006-2009	TAS	10090	0.852380952380952	0.0502103786816269	0.997117207754518	210	3565
8150	biological_process	8150	2006-2009	GO_REF0000004	4896	0.636363636363636	0.339622641509434	0.997117207754518	198	371
8150	biological_process	8150	2006-2009	GO_REF0000002	9606	0.330396475770925	0.639074863055387	0.997117207754518	3178	1643
8150	biological_process	8150	2006-2009	TAS	3702	0.78740157480315	0.0392310710082385	0.997117207754518	127	2549
3674	molecular_function	3674	2007-2010	GO_REF0000019	GOrefGenomes	0.718239886444287	0.113695090439276	0.99709222581884	1409	8901
3674	molecular_function	3674	2007-2010	GO_REF0000019	9031	0.0714285714285714	0.0769230769230769	0.99709222581884	42	39
3674	molecular_function	3674	2007-2010	GO_REF0000019	10116	0.857142857142857	0.183098591549296	0.99709222581884	546	2556
3674	molecular_function	3674	2007-2010	GO_REF0000019	10090	0.456603773584906	0.0363800360793746	0.99709222581884	265	3326
3674	molecular_function	3674	2007-2010	GO_REF0000019	9606	0.755395683453237	0.140939597315436	0.99709222581884	556	2980
3674	molecular_function	3674	2007-2010	GO_REF0000004	7955	0.254411764705882	0.613475177304965	0.99709222581884	680	282
3674	molecular_function	3674	2007-2010	NAS	7227	0.763636363636364	0.0547588005215124	0.99709222581884	55	767
3674	molecular_function	3674	2007-2010	TAS	7227	0.707317073170732	0.075619295958279	0.99709222581884	82	767
3674	molecular_function	3674	2007-2010	ISS	9031	0.027027027027027	0.027027027027027	0.99709222581884	37	37
3674	molecular_function	3674	2007-2010	GO_REF0000003	GOrefGenomes	0.643909450233561	0.152031899550352	0.99709222581884	2783	11787
3674	molecular_function	3674	2007-2010	GO_REF0000003	7955	0.321428571428571	0.0319148936170213	0.99709222581884	28	282
3674	molecular_function	3674	2007-2010	RCA	GOrefGenomes	0.0959902794653706	0.0469160940018665	0.99709222581884	5761	11787
3674	molecular_function	3674	2007-2010	RCA	10090	0.0958832725377801	0.238444924406048	0.99709222581884	5757	2315
3674	molecular_function	3674	2007-2010	GO_REF0000003	3702	0.907630522088353	0.205267938237965	0.99709222581884	498	2202
3674	molecular_function	3674	2007-2010	ISS	7227	0.271739130434783	0.0325945241199478	0.99709222581884	92	767
3674	molecular_function	3674	2007-2010	GO_REF0000002	4896	0.578947368421053	0.586666666666667	0.99709222581884	228	225
3674	molecular_function	3674	2007-2010	GO_REF0000002	6239	0.210412147505423	0.723880597014925	0.99709222581884	461	134
3674	molecular_function	3674	2007-2010	GO_REF0000002	9606	0.752521334367727	0.714812085482682	0.99709222581884	2578	2714
3674	molecular_function	3674	2007-2010	GO_REF0000002	GOrefGenomes	0.74991452991453	0.744379401035039	0.99709222581884	11700	11787
3674	molecular_function	3674	2007-2010	GO_REF0000004	7227	0.293346774193548	0.379400260756193	0.99709222581884	992	767
3674	molecular_function	3674	2007-2010	GO_REF0000003	10116	0.815157116451017	0.196875	0.99709222581884	541	2240
3674	molecular_function	3674	2007-2010	TAS	3702	0.95	0.00862851952770209	0.99709222581884	20	2202
3674	molecular_function	3674	2007-2010	GO_REF0000004	10116	0.853275582024905	0.703571428571429	0.99709222581884	1847	2240
3674	molecular_function	3674	2007-2010	ISS	10116	0.650246305418719	0.0589285714285714	0.99709222581884	203	2240
3674	molecular_function	3674	2007-2010	GO_REF0000003	10090	0.317365269461078	0.068682505399568	0.99709222581884	501	2315
3674	molecular_function	3674	2007-2010	TAS	9606	0.952789699570815	0.408990420044215	0.99709222581884	1165	2714
3674	molecular_function	3674	2007-2010	GO_REF0000004	4932	0.80952380952381	0.428211586901763	0.99709222581884	420	794
3674	molecular_function	3674	2007-2010	GO_REF0000004	10090	0.359385009609225	0.484665226781857	0.99709222581884	3122	2315
3674	molecular_function	3674	2007-2010	GO_REF0000002	10116	0.896059113300493	0.812053571428571	0.99709222581884	2030	2240
3674	molecular_function	3674	2007-2010	GO_REF0000004	GOrefGenomes	0.51135049161365	0.600067871383728	0.99709222581884	13832	11787
3674	molecular_function	3674	2007-2010	ISS	10090	0.269503546099291	0.032829373650108	0.99709222581884	282	2315
3674	molecular_function	3674	2007-2010	ISS	9606	0.328888888888889	0.0272660280029477	0.99709222581884	225	2714
3674	molecular_function	3674	2007-2010	ISS	GOrefGenomes	0.354189944134078	0.0268940358021549	0.99709222581884	895	11787
3674	molecular_function	3674	2007-2010	NAS	9606	0.929878048780488	0.11238025055269	0.99709222581884	328	2714
3674	molecular_function	3674	2007-2010	GO_REF0000004	6239	0.100267379679144	0.559701492537313	0.99709222581884	748	134
3674	molecular_function	3674	2007-2010	GO_REF0000002	3702	0.825800789820097	0.854677565849228	0.99709222581884	2279	2202
3674	molecular_function	3674	2007-2010	GO_REF0000002	7227	0.690804597701149	0.783572359843546	0.99709222581884	870	767
3674	molecular_function	3674	2007-2010	GO_REF0000003	7227	0.62	0.0404172099087353	0.99709222581884	50	767
3674	molecular_function	3674	2007-2010	GO_REF0000003	4932	0.932203389830508	0.138539042821159	0.99709222581884	118	794
3674	molecular_function	3674	2007-2010	GO_REF0000004	4896	0.561497326203209	0.466666666666667	0.99709222581884	187	225
3674	molecular_function	3674	2007-2010	GO_REF0000002	4932	0.942028985507246	0.491183879093199	0.99709222581884	414	794
3674	molecular_function	3674	2007-2010	TAS	10090	0.866666666666667	0.0673866090712743	0.99709222581884	180	2315
3674	molecular_function	3674	2007-2010	GO_REF0000004	44689	0.449152542372881	0.688311688311688	0.99709222581884	118	77
3674	molecular_function	3674	2007-2010	NAS	10116	0.902439024390244	0.0165178571428571	0.99709222581884	41	2240
3674	molecular_function	3674	2007-2010	GO_REF0000002	7955	0.558411214953271	0.847517730496454	0.99709222581884	428	282
3674	molecular_function	3674	2007-2010	GO_REF0000003	9031	0.0833333333333333	0.0810810810810811	0.99709222581884	36	37
3674	molecular_function	3674	2007-2010	GO_REF0000003	44689	0.466666666666667	0.181818181818182	0.99709222581884	30	77
3674	molecular_function	3674	2007-2010	TAS	GOrefGenomes	0.912823112012164	0.15279545261729	0.99709222581884	1973	11787
3674	molecular_function	3674	2007-2010	ISS	6239	0.125	0.0223880597014925	0.99709222581884	24	134
3674	molecular_function	3674	2007-2010	GO_REF0000003	9606	0.65389369592089	0.194915254237288	0.99709222581884	809	2714
3674	molecular_function	3674	2007-2010	TAS	10116	0.91025641025641	0.0950892857142857	0.99709222581884	234	2240
3674	molecular_function	3674	2007-2010	NAS	GOrefGenomes	0.897959183673469	0.0335963349452787	0.99709222581884	441	11787
3674	molecular_function	3674	2007-2010	GO_REF0000004	9031	0.128755364806867	0.810810810810811	0.99709222581884	233	37
3674	molecular_function	3674	2007-2010	GO_REF0000004	3702	0.551935607512457	0.653950953678474	0.99709222581884	2609	2202
3674	molecular_function	3674	2007-2010	GO_REF0000003	6239	0.119565217391304	0.082089552238806	0.99709222581884	92	134
3674	molecular_function	3674	2007-2010	TAS	4932	0.885714285714286	0.273299748110831	0.99709222581884	245	794
3674	molecular_function	3674	2007-2010	GO_REF0000002	9031	0.221428571428571	0.837837837837838	0.99709222581884	140	37
3674	molecular_function	3674	2007-2010	GO_REF0000004	9606	0.649739130434783	0.68828297715549	0.99709222581884	2875	2714
3674	molecular_function	3674	2007-2010	TAS	4896	0.774193548387097	0.106666666666667	0.99709222581884	31	225
3674	molecular_function	3674	2007-2010	ISS	7955	0.133333333333333	0.0141843971631206	0.99709222581884	30	282
3674	molecular_function	3674	2007-2010	GO_REF0000002	10090	0.722731439046746	0.681209503239741	0.99709222581884	2182	2315
3674	molecular_function	3674	2007-2010	GO_REF0000002	44689	0.733333333333333	0.857142857142857	0.99709222581884	90	77
3674	molecular_function	3674	2007-2010	GO_REF0000003	4896	0.4125	0.146666666666667	0.99709222581884	80	225
8150	biological_process	8150	2008-2011	GO_REF0000019	9031	0.152173913043478	0.0786516853932584	0.99692191823436	46	89
8150	biological_process	8150	2008-2011	GO_REF0000019	GOrefGenomes	0.727655986509275	0.0799666419570052	0.99692191823436	1186	10792
8150	biological_process	8150	2008-2011	GO_REF0000019	9606	0.72972972972973	0.156004952538176	0.99692191823436	518	2423
8150	biological_process	8150	2008-2011	GO_REF0000019	10116	0.851931330472103	0.133805190428042	0.99692191823436	466	2967
8150	biological_process	8150	2008-2011	GO_REF0000019	10090	0.519230769230769	0.0152456239412761	0.99692191823436	156	5313
8150	biological_process	8150	2008-2011	GO_REF0000002	3702	0.783378746594005	0.697180963928463	0.99692191823436	2936	3299
8150	biological_process	8150	2008-2011	GO_REF0000002	9031	0.256410256410256	0.72289156626506	0.99692191823436	234	83
8150	biological_process	8150	2008-2011	ISS	9606	0.769230769230769	0.032719836400818	0.99692191823436	104	2445
8150	biological_process	8150	2008-2011	GO_REF0000002	7955	0.526865671641791	0.692156862745098	0.99692191823436	670	510
8150	biological_process	8150	2008-2011	GO_REF0000004	44689	0.645454545454546	0.184895833333333	0.99692191823436	110	384
8150	biological_process	8150	2008-2011	ISS	GOrefGenomes	0.807692307692308	0.0191944427518128	0.99692191823436	390	16411
8150	biological_process	8150	2008-2011	GO_REF0000004	6239	0.860975609756098	0.217364532019704	0.99692191823436	410	1624
8150	biological_process	8150	2008-2011	GO_REF0000002	10090	0.684718723761545	0.607448789571695	0.99692191823436	2382	2685
8150	biological_process	8150	2008-2011	GO_REF0000004	7955	0.362369337979094	0.203921568627451	0.99692191823436	287	510
8150	biological_process	8150	2008-2011	NAS	10116	0.401960784313726	0.018270944741533	0.99692191823436	102	2244
8150	biological_process	8150	2008-2011	NAS	3702	0.666666666666667	0.00242497726583813	0.99692191823436	12	3299
8150	biological_process	8150	2008-2011	IC	9606	0.976190476190476	0.0167689161554192	0.99692191823436	42	2445
8150	biological_process	8150	2008-2011	GO_REF0000004	7227	0.672839506172839	0.161004431314623	0.99692191823436	324	1354
8150	biological_process	8150	2008-2011	IC	GOrefGenomes	0.657458563535912	0.00725123392846262	0.99692191823436	181	16411
8150	biological_process	8150	2008-2011	NAS	6239	1	0.00677339901477833	0.99692191823436	11	1624
8150	biological_process	8150	2008-2011	TAS	GOrefGenomes	0.844044943820225	0.114435439644141	0.99692191823436	2225	16411
8150	biological_process	8150	2008-2011	GO_REF0000004	4896	0.932098765432099	0.326133909287257	0.99692191823436	162	463
8150	biological_process	8150	2008-2011	GO_REF0000020	GOrefGenomes	0.397476340694006	0.274211099020675	0.99692191823436	634	919
8150	biological_process	8150	2008-2011	TAS	4896	0.51063829787234	0.0518358531317495	0.99692191823436	47	463
8150	biological_process	8150	2008-2011	ISS	9031	0.333333333333333	0.0843373493975904	0.99692191823436	21	83
8150	biological_process	8150	2008-2011	GO_REF0000004	10090	0.573872472783826	0.274860335195531	0.99692191823436	1286	2685
8150	biological_process	8150	2008-2011	RCA	GOrefGenomes	0.105703048180924	0.0262019377246968	0.99692191823436	4068	16411
8150	biological_process	8150	2008-2011	IC	10090	0.595238095238095	0.00931098696461825	0.99692191823436	42	2685
8150	biological_process	8150	2008-2011	GO_REF0000004	3702	0.82286432160804	0.397090027280994	0.99692191823436	1592	3299
8150	biological_process	8150	2008-2011	TAS	4932	0.848888888888889	0.476309226932668	0.99692191823436	225	401
8150	biological_process	8150	2008-2011	TAS	7227	0.703703703703704	0.0420974889217134	0.99692191823436	81	1354
8150	biological_process	8150	2008-2011	ISS	7227	0.641509433962264	0.0251107828655835	0.99692191823436	53	1354
8150	biological_process	8150	2008-2011	GO_REF0000002	4896	0.72	0.466522678185745	0.99692191823436	300	463
8150	biological_process	8150	2008-2011	GO_REF0000002	10116	0.897971014492754	0.690285204991087	0.99692191823436	1725	2244
8150	biological_process	8150	2008-2011	NAS	10090	0.84	0.00782122905027933	0.99692191823436	25	2685
8150	biological_process	8150	2008-2011	NAS	GOrefGenomes	0.818998716302953	0.0388763634147828	0.99692191823436	779	16411
8150	biological_process	8150	2008-2011	GO_REF0000002	83333	0.899014778325123	0.794341675734494	0.99692191823436	812	919
8150	biological_process	8150	2008-2011	GO_REF0000004	9606	0.684183410613086	0.543149284253579	0.99692191823436	1941	2445
8150	biological_process	8150	2008-2011	RCA	4932	0.402985074626866	0.0673316708229426	0.99692191823436	67	401
8150	biological_process	8150	2008-2011	GO_REF0000002	9606	0.622736842105263	0.604907975460123	0.99692191823436	2375	2445
8150	biological_process	8150	2008-2011	RCA	10090	0.10075	0.150093109869646	0.99692191823436	4000	2685
8150	biological_process	8150	2008-2011	TAS	10090	0.727969348659004	0.0707635009310987	0.99692191823436	261	2685
8150	biological_process	8150	2008-2011	TAS	7955	0.25	0.00588235294117647	0.99692191823436	12	510
8150	biological_process	8150	2008-2011	GO_REF0000004	9031	0.597402597402597	0.55421686746988	0.99692191823436	77	83
8150	biological_process	8150	2008-2011	GO_REF0000002	4932	0.919847328244275	0.600997506234414	0.99692191823436	262	401
8150	biological_process	8150	2008-2011	GO_REF0000004	83333	0.984662576687117	0.698585418933623	0.99692191823436	652	919
8150	biological_process	8150	2008-2011	GO_REF0000002	GOrefGenomes	0.734118959626246	0.64152093108281	0.99692191823436	14341	16411
8150	biological_process	8150	2008-2011	TAS	9606	0.956168831168831	0.481799591002045	0.99692191823436	1232	2445
8150	biological_process	8150	2008-2011	NAS	7227	0.871212121212121	0.0849335302806499	0.99692191823436	132	1354
8150	biological_process	8150	2008-2011	GO_REF0000020	3702	0	0	0.99692191823436	57	3299
8150	biological_process	8150	2008-2011	IC	4896	0.523255813953488	0.0971922246220302	0.99692191823436	86	463
8150	biological_process	8150	2008-2011	NAS	9606	0.944444444444444	0.166871165644172	0.99692191823436	432	2445
8150	biological_process	8150	2008-2011	GO_REF0000002	44689	0.704370179948586	0.713541666666667	0.99692191823436	389	384
8150	biological_process	8150	2008-2011	NAS	4896	0.454545454545455	0.0539956803455724	0.99692191823436	55	463
8150	biological_process	8150	2008-2011	GO_REF0000004	10116	0.935787671232877	0.487076648841355	0.99692191823436	1168	2244
8150	biological_process	8150	2008-2011	GO_REF0000002	7227	0.758444216990788	0.547267355982275	0.99692191823436	977	1354
8150	biological_process	8150	2008-2011	GO_REF0000004	4932	0.783549783549784	0.451371571072319	0.99692191823436	231	401
8150	biological_process	8150	2008-2011	ISS	7955	0.3	0.00588235294117647	0.99692191823436	10	510
8150	biological_process	8150	2008-2011	TAS	10116	0.524444444444444	0.0525846702317291	0.99692191823436	225	2244
8150	biological_process	8150	2008-2011	TAS	3702	0.8125	0.0315247044558957	0.99692191823436	128	3299
8150	biological_process	8150	2008-2011	GO_REF0000002	6239	0.745895230648944	0.58743842364532	0.99692191823436	1279	1624
8150	biological_process	8150	2008-2011	ISS	10116	0.968992248062015	0.0557040998217469	0.99692191823436	129	2244
8150	biological_process	8150	2008-2011	ISS	10090	0.934426229508197	0.0212290502793296	0.99692191823436	61	2685
8150	biological_process	8150	2008-2011	GO_REF0000004	GOrefGenomes	0.756674757281553	0.379928097008104	0.99692191823436	8240	16411
3674	molecular_function	3674	2008-2011	GO_REF0000019	10090	0.441696113074205	0.0262605042016807	0.995469451453007	283	4760
3674	molecular_function	3674	2008-2011	GO_REF0000019	10116	0.785234899328859	0.13646967340591	0.995469451453007	447	2572
3674	molecular_function	3674	2008-2011	GO_REF0000019	GOrefGenomes	0.634920634920635	0.0740359897172237	0.995469451453007	1134	9725
3674	molecular_function	3674	2008-2011	GO_REF0000019	9031	0.0740740740740741	0.0851063829787234	0.995469451453007	54	47
3674	molecular_function	3674	2008-2011	GO_REF0000019	9606	0.685714285714286	0.10230179028133	0.995469451453007	350	2346
3674	molecular_function	3674	2008-2011	GO_REF0000003	44689	0.544303797468354	0.179916317991632	0.995469451453007	79	239
3674	molecular_function	3674	2008-2011	GO_REF0000003	3702	0.864661654135338	0.246993127147766	0.995469451453007	665	2328
3674	molecular_function	3674	2008-2011	ISS	7955	0.0909090909090909	0.0104712041884817	0.995469451453007	22	191
3674	molecular_function	3674	2008-2011	ISS	9031	0.0327868852459016	0.0416666666666667	0.995469451453007	61	48
3674	molecular_function	3674	2008-2011	TAS	9606	0.933474128827878	0.384180790960452	0.995469451453007	947	2301
3674	molecular_function	3674	2008-2011	GO_REF0000002	4932	0.970189701897019	0.509246088193457	0.995469451453007	369	703
3674	molecular_function	3674	2008-2011	GO_REF0000004	10090	0.372523961661342	0.504325259515571	0.995469451453007	3130	2312
3674	molecular_function	3674	2008-2011	TAS	4896	0.542857142857143	0.106145251396648	0.995469451453007	35	179
3674	molecular_function	3674	2008-2011	GO_REF0000004	4896	0.532994923857868	0.58659217877095	0.995469451453007	197	179
3674	molecular_function	3674	2008-2011	TAS	4932	0.867647058823529	0.251778093883357	0.995469451453007	204	703
3674	molecular_function	3674	2008-2011	ISS	7227	0.380952380952381	0.0123456790123457	0.995469451453007	21	648
3674	molecular_function	3674	2008-2011	IC	GOrefGenomes	0.535714285714286	0.00125733445096396	0.995469451453007	28	11930
3674	molecular_function	3674	2008-2011	GO_REF0000020	GOrefGenomes	0.445887445887446	0.310708898944193	0.995469451453007	462	663
3674	molecular_function	3674	2008-2011	ISS	10090	0.268421052631579	0.0220588235294118	0.995469451453007	190	2312
3674	molecular_function	3674	2008-2011	GO_REF0000002	7227	0.746200607902736	0.757716049382716	0.995469451453007	658	648
3674	molecular_function	3674	2008-2011	RCA	GOrefGenomes	0.0698633109134302	0.0269907795473596	0.995469451453007	4609	11930
3674	molecular_function	3674	2008-2011	GO_REF0000004	3702	0.733763014377789	0.63573883161512	0.995469451453007	2017	2328
3674	molecular_function	3674	2008-2011	GO_REF0000004	7227	0.442700156985871	0.435185185185185	0.995469451453007	637	648
3674	molecular_function	3674	2008-2011	GO_REF0000002	3702	0.912683823529412	0.853092783505155	0.995469451453007	2176	2328
3674	molecular_function	3674	2008-2011	GO_REF0000004	44689	0.480113636363636	0.707112970711297	0.995469451453007	352	239
3674	molecular_function	3674	2008-2011	GO_REF0000004	83333	0.886970172684458	0.852187028657617	0.995469451453007	637	663
3674	molecular_function	3674	2008-2011	GO_REF0000004	10116	0.830188679245283	0.729281767955801	0.995469451453007	1749	1991
3674	molecular_function	3674	2008-2011	GO_REF0000002	83333	0.931596091205212	0.862745098039216	0.995469451453007	614	663
3674	molecular_function	3674	2008-2011	NAS	4896	0.272727272727273	0.0502793296089385	0.995469451453007	33	179
3674	molecular_function	3674	2008-2011	GO_REF0000004	GOrefGenomes	0.558163875598086	0.625817267393127	0.995469451453007	13376	11930
3674	molecular_function	3674	2008-2011	TAS	7227	0.160326086956522	0.0910493827160494	0.995469451453007	368	648
3674	molecular_function	3674	2008-2011	IC	4896	0.375	0.0335195530726257	0.995469451453007	16	179
3674	molecular_function	3674	2008-2011	GO_REF0000004	9031	0.147286821705426	0.791666666666667	0.995469451453007	258	48
3674	molecular_function	3674	2008-2011	GO_REF0000020	3702	0	0	0.995469451453007	36	2328
3674	molecular_function	3674	2008-2011	TAS	GOrefGenomes	0.688095238095238	0.121123218776194	0.995469451453007	2100	11930
3674	molecular_function	3674	2008-2011	TAS	10090	0.722222222222222	0.0730968858131488	0.995469451453007	234	2312
3674	molecular_function	3674	2008-2011	ISS	9606	0.4296875	0.0239026510212951	0.995469451453007	128	2301
3674	molecular_function	3674	2008-2011	GO_REF0000002	44689	0.772563176895307	0.895397489539749	0.995469451453007	277	239
3674	molecular_function	3674	2008-2011	GO_REF0000003	9606	0.4264	0.231638418079096	0.995469451453007	1250	2301
3674	molecular_function	3674	2008-2011	NAS	GOrefGenomes	0.479695431472081	0.0316848281642917	0.995469451453007	788	11930
3674	molecular_function	3674	2008-2011	TAS	3702	0.9375	0.00644329896907216	0.995469451453007	16	2328
3674	molecular_function	3674	2008-2011	GO_REF0000003	4896	0.536842105263158	0.284916201117318	0.995469451453007	95	179
3674	molecular_function	3674	2008-2011	GO_REF0000004	4932	0.851239669421488	0.439544807965861	0.995469451453007	363	703
3674	molecular_function	3674	2008-2011	GO_REF0000002	10116	0.944380069524913	0.818684078352587	0.995469451453007	1726	1991
3674	molecular_function	3674	2008-2011	GO_REF0000003	9031	0.12962962962963	0.145833333333333	0.995469451453007	54	48
3674	molecular_function	3674	2008-2011	GO_REF0000002	GOrefGenomes	0.835402592660215	0.767057837384744	0.995469451453007	10954	11930
3674	molecular_function	3674	2008-2011	TAS	10116	0.453815261044177	0.0567553992968358	0.995469451453007	249	1991
3674	molecular_function	3674	2008-2011	GO_REF0000002	9031	0.4375	0.875	0.995469451453007	96	48
3674	molecular_function	3674	2008-2011	GO_REF0000002	7955	0.547703180212014	0.81151832460733	0.995469451453007	283	191
3674	molecular_function	3674	2008-2011	NAS	9606	0.865131578947368	0.114298131247284	0.995469451453007	304	2301
3674	molecular_function	3674	2008-2011	GO_REF0000003	7227	0.23162583518931	0.160493827160494	0.995469451453007	449	648
3674	molecular_function	3674	2008-2011	NAS	10090	0.8	0.00346020761245675	0.995469451453007	10	2312
3674	molecular_function	3674	2008-2011	GO_REF0000004	6239	0.418666666666667	0.480122324159021	0.995469451453007	375	327
3674	molecular_function	3674	2008-2011	ISS	GOrefGenomes	0.405723905723906	0.0202011735121542	0.995469451453007	594	11930
3674	molecular_function	3674	2008-2011	GO_REF0000002	9606	0.799537037037037	0.750543242068666	0.995469451453007	2160	2301
3674	molecular_function	3674	2008-2011	GO_REF0000003	83333	0.94311377245509	0.475113122171946	0.995469451453007	334	663
3674	molecular_function	3674	2008-2011	GO_REF0000003	4932	0.893203883495146	0.130867709815078	0.995469451453007	103	703
3674	molecular_function	3674	2008-2011	GO_REF0000004	7955	0.179530201342282	0.56020942408377	0.995469451453007	596	191
3674	molecular_function	3674	2008-2011	GO_REF0000003	7955	0.186440677966102	0.0575916230366492	0.995469451453007	59	191
3674	molecular_function	3674	2008-2011	RCA	10090	0.0694896851248643	0.13840830449827	0.995469451453007	4605	2312
3674	molecular_function	3674	2008-2011	GO_REF0000004	9606	0.533768352365416	0.710995219469796	0.995469451453007	3065	2301
3674	molecular_function	3674	2008-2011	GO_REF0000003	GOrefGenomes	0.580023501762632	0.206873428331936	0.995469451453007	4255	11930
3674	molecular_function	3674	2008-2011	GO_REF0000003	6239	0.25	0.0642201834862385	0.995469451453007	84	327
3674	molecular_function	3674	2008-2011	GO_REF0000002	6239	0.582938388625592	0.752293577981651	0.995469451453007	422	327
3674	molecular_function	3674	2008-2011	TAS	7955	0.119047619047619	0.0261780104712042	0.995469451453007	42	191
3674	molecular_function	3674	2008-2011	GO_REF0000002	10090	0.81079717457114	0.695069204152249	0.995469451453007	1982	2312
3674	molecular_function	3674	2008-2011	GO_REF0000003	10090	0.434262948207171	0.0942906574394464	0.995469451453007	502	2312
3674	molecular_function	3674	2008-2011	GO_REF0000002	4896	0.643979057591623	0.687150837988827	0.995469451453007	191	179
3674	molecular_function	3674	2008-2011	GO_REF0000003	10116	0.857142857142857	0.250125565042692	0.995469451453007	581	1991
3674	molecular_function	3674	2008-2011	NAS	10116	0.382978723404255	0.00904068307383224	0.995469451453007	47	1991
3674	molecular_function	3674	2008-2011	NAS	7227	0.18970189701897	0.108024691358025	0.995469451453007	369	648
3674	molecular_function	3674	2008-2011	ISS	10116	0.730061349693252	0.0597689603214465	0.995469451453007	163	1991
8150	biological_process	8150	2007-2010	GO_REF0000019	10090	0.472727272727273	0.01290002480774	0.994170850491717	110	4031
8150	biological_process	8150	2007-2010	GO_REF0000019	9031	0.290322580645161	0.155172413793103	0.994170850491717	31	58
8150	biological_process	8150	2007-2010	GO_REF0000019	10116	0.866913123844732	0.15839243498818	0.994170850491717	541	2961
8150	biological_process	8150	2007-2010	GO_REF0000019	GOrefGenomes	0.739097169089518	0.103870967741935	0.994170850491717	1307	9300
8150	biological_process	8150	2007-2010	GO_REF0000019	9606	0.6976	0.193777777777778	0.994170850491717	625	2250
8150	biological_process	8150	2007-2010	GO_REF0000004	GOrefGenomes	0.556034482758621	0.338930774503084	0.994170850491717	10672	17508
8150	biological_process	8150	2007-2010	GO_REF0000004	7227	0.344086021505376	0.159006211180124	0.994170850491717	744	1610
8150	biological_process	8150	2007-2010	GO_REF0000004	10090	0.452513966480447	0.286928799149841	0.994170850491717	1790	2823
8150	biological_process	8150	2007-2010	NAS	10090	0.826086956521739	0.0067304286220333	0.994170850491717	23	2823
8150	biological_process	8150	2007-2010	GO_REF0000002	6239	0.863420427553444	0.598025774609268	0.994170850491717	2526	3647
8150	biological_process	8150	2007-2010	TAS	GOrefGenomes	0.888686131386861	0.111263422435458	0.994170850491717	2192	17508
8150	biological_process	8150	2007-2010	GO_REF0000004	3702	0.583597883597884	0.377869133264817	0.994170850491717	1890	2919
8150	biological_process	8150	2007-2010	GO_REF0000002	10090	0.623168178646197	0.63266029047113	0.994170850491717	2866	2823
8150	biological_process	8150	2007-2010	ISS	7955	0.382352941176471	0.015531660692951	0.994170850491717	34	837
8150	biological_process	8150	2007-2010	IC	GOrefGenomes	0.788235294117647	0.0038268220242175	0.994170850491717	85	17508
8150	biological_process	8150	2007-2010	ISS	GOrefGenomes	0.383616383616384	0.021932830705963	0.994170850491717	1001	17508
8150	biological_process	8150	2007-2010	GO_REF0000002	4932	0.832669322709163	0.545691906005222	0.994170850491717	251	383
8150	biological_process	8150	2007-2010	IC	9606	0.928571428571429	0.0181987867475502	0.994170850491717	42	2143
8150	biological_process	8150	2007-2010	IC	10090	0.727272727272727	0.00850159404888417	0.994170850491717	33	2823
8150	biological_process	8150	2007-2010	GO_REF0000004	4932	0.736625514403292	0.467362924281984	0.994170850491717	243	383
8150	biological_process	8150	2007-2010	GO_REF0000004	7955	0.240610328638498	0.244922341696535	0.994170850491717	852	837
8150	biological_process	8150	2007-2010	ISS	10116	0.671171171171171	0.0592209856915739	0.994170850491717	222	2516
8150	biological_process	8150	2007-2010	GO_REF0000002	44689	0.788135593220339	0.7265625	0.994170850491717	118	128
8150	biological_process	8150	2007-2010	GO_REF0000004	44689	0.586206896551724	0.265625	0.994170850491717	58	128
8150	biological_process	8150	2007-2010	GO_REF0000002	7227	0.73073803730738	0.559627329192547	0.994170850491717	1233	1610
8150	biological_process	8150	2007-2010	NAS	7227	0.889830508474576	0.0652173913043478	0.994170850491717	118	1610
8150	biological_process	8150	2007-2010	TAS	4896	0.6875	0.0491071428571429	0.994170850491717	32	448
8150	biological_process	8150	2007-2010	RCA	GOrefGenomes	0.12332268370607	0.0330705962988348	0.994170850491717	4695	17508
8150	biological_process	8150	2007-2010	GO_REF0000002	3702	0.656159536828562	0.698869475847893	0.994170850491717	3109	2919
8150	biological_process	8150	2007-2010	GO_REF0000002	GOrefGenomes	0.684104134762634	0.63787982636509	0.994170850491717	16325	17508
8150	biological_process	8150	2007-2010	RCA	4932	0.257142857142857	0.0469973890339426	0.994170850491717	70	383
8150	biological_process	8150	2007-2010	GO_REF0000002	7955	0.594217347956132	0.712066905615293	0.994170850491717	1003	837
8150	biological_process	8150	2007-2010	GO_REF0000004	6239	0.675555555555556	0.250068549492734	0.994170850491717	1350	3647
8150	biological_process	8150	2007-2010	RCA	10090	0.121297297297297	0.198724760892667	0.994170850491717	4625	2823
8150	biological_process	8150	2007-2010	ISS	9606	0.271317829457364	0.0326644890340644	0.994170850491717	258	2143
8150	biological_process	8150	2007-2010	NAS	6239	1	0.0054839594187003	0.994170850491717	20	3647
8150	biological_process	8150	2007-2010	TAS	7227	0.888888888888889	0.0546583850931677	0.994170850491717	99	1610
8150	biological_process	8150	2007-2010	TAS	4932	0.802690582959641	0.467362924281984	0.994170850491717	223	383
8150	biological_process	8150	2007-2010	TAS	9606	0.925515055467512	0.545030331311246	0.994170850491717	1262	2143
8150	biological_process	8150	2007-2010	GO_REF0000004	10116	0.838455476753349	0.422893481717011	0.994170850491717	1269	2516
8150	biological_process	8150	2007-2010	NAS	3702	0.7	0.00239808153477218	0.994170850491717	10	2919
8150	biological_process	8150	2007-2010	TAS	3702	0.779527559055118	0.0339157245632066	0.994170850491717	127	2919
8150	biological_process	8150	2007-2010	NAS	GOrefGenomes	0.903875968992248	0.0332990632853553	0.994170850491717	645	17508
8150	biological_process	8150	2007-2010	GO_REF0000004	4896	0.635359116022099	0.256696428571429	0.994170850491717	181	448
8150	biological_process	8150	2007-2010	ISS	10090	0.282051282051282	0.0311725115125753	0.994170850491717	312	2823
8150	biological_process	8150	2007-2010	GO_REF0000002	9606	0.534010946051603	0.637424171721885	0.994170850491717	2558	2143
8150	biological_process	8150	2007-2010	TAS	44689	0.714285714285714	0.078125	0.994170850491717	14	128
8150	biological_process	8150	2007-2010	ISS	6239	0.8	0.00658075130244036	0.994170850491717	30	3647
8150	biological_process	8150	2007-2010	GO_REF0000002	10116	0.85812133072407	0.697138314785374	0.994170850491717	2044	2516
8150	biological_process	8150	2007-2010	TAS	10116	0.922018348623853	0.0798887122416534	0.994170850491717	218	2516
8150	biological_process	8150	2007-2010	ISS	9031	0.106382978723404	0.0925925925925926	0.994170850491717	47	54
8150	biological_process	8150	2007-2010	NAS	10116	0.939024390243902	0.03060413354531	0.994170850491717	82	2516
8150	biological_process	8150	2007-2010	GO_REF0000004	9606	0.588489208633094	0.572561829211386	0.994170850491717	2085	2143
8150	biological_process	8150	2007-2010	GO_REF0000004	9031	0.138755980861244	0.537037037037037	0.994170850491717	209	54
8150	biological_process	8150	2007-2010	GO_REF0000002	4896	0.623417721518987	0.439732142857143	0.994170850491717	316	448
8150	biological_process	8150	2007-2010	GO_REF0000002	9031	0.149501661129568	0.833333333333333	0.994170850491717	301	54
8150	biological_process	8150	2007-2010	TAS	10090	0.845070422535211	0.0637619553666312	0.994170850491717	213	2823
8150	biological_process	8150	2007-2010	ISS	7227	0.351063829787234	0.0204968944099379	0.994170850491717	94	1610
8150	biological_process	8150	2007-2010	NAS	9606	0.911227154046997	0.162855809612692	0.994170850491717	383	2143
5623	cell	5575	2007-2010	GO_REF0000019	9606	0.775075987841945	0.135170951497482	0.959578010974397	658	3773
5623	cell	5575	2007-2010	GO_REF0000019	10090	0.480446927374302	0.0193519351935194	0.959578010974397	179	4444
5623	cell	5575	2007-2010	GO_REF0000019	10116	0.817102137767221	0.127124907612713	0.959578010974397	421	2706
5623	cell	5575	2007-2010	GO_REF0000019	GOrefGenomes	0.730441518202943	0.0860479970800256	0.959578010974397	1291	10959
5623	cell	5575	2007-2010	GO_REF0000019	9031	0.0909090909090909	0.0833333333333333	0.959578010974397	33	36
5623	cell	5575	2007-2010	IC	7227	1	0.0114702815432742	0.959578010974397	11	959
5623	cell	5575	2007-2010	GO_REF0000004	7955	0.0816640986132511	0.363013698630137	0.959578010974397	649	146
5623	cell	5575	2007-2010	GO_REF0000004	10090	0.517305893358279	0.345301280049953	0.959578010974397	2138	3203
5623	cell	5575	2007-2010	GO_REF0000004	9606	0.775743707093821	0.646535282898919	0.959578010974397	2622	3146
5623	cell	5575	2007-2010	GO_REF0000002	10090	0.597845601436266	0.415860131127068	0.959578010974397	2228	3203
5623	cell	5575	2007-2010	NAS	GOrefGenomes	0.927350427350427	0.0301242451586035	0.959578010974397	468	14407
5623	cell	5575	2007-2010	ISS	7955	0.130434782608696	0.0205479452054795	0.959578010974397	23	146
5623	cell	5575	2007-2010	GO_REF0000002	7227	0.431952662721893	0.380604796663191	0.959578010974397	845	959
5623	cell	5575	2007-2010	ISS	9031	0.0857142857142857	0.1	0.959578010974397	35	30
5623	cell	5575	2007-2010	TAS	10116	0.926605504587156	0.0431439555745408	0.959578010974397	109	2341
5623	cell	5575	2007-2010	GO_REF0000002	9031	0.0560344827586207	0.433333333333333	0.959578010974397	232	30
5623	cell	5575	2007-2010	GO_REF0000004	7227	0.266178266178266	0.227320125130344	0.959578010974397	819	959
5623	cell	5575	2007-2010	ISS	10090	0.355805243445693	0.0296596940368405	0.959578010974397	267	3203
5623	cell	5575	2007-2010	ISS	6239	0	0	0.959578010974397	19	35
5623	cell	5575	2007-2010	RCA	GOrefGenomes	0.145454545454545	0.0555285625043382	0.959578010974397	5500	14407
5623	cell	5575	2007-2010	TAS	4932	0.621052631578947	0.51528384279476	0.959578010974397	190	229
5623	cell	5575	2007-2010	GO_REF0000002	9606	0.5955441302485	0.441830896376351	0.959578010974397	2334	3146
5623	cell	5575	2007-2010	GO_REF0000002	44689	0.590361445783133	0.418803418803419	0.959578010974397	83	117
5623	cell	5575	2007-2010	TAS	3702	0.923076923076923	0.0144404332129964	0.959578010974397	65	4155
5623	cell	5575	2007-2010	TAS	9606	0.971401334604385	0.323903369357915	0.959578010974397	1049	3146
5623	cell	5575	2007-2010	TAS	7227	0.788461538461538	0.0427528675703858	0.959578010974397	52	959
5623	cell	5575	2007-2010	GO_REF0000002	4896	0.513513513513513	0.41304347826087	0.959578010974397	37	46
5623	cell	5575	2007-2010	GO_REF0000004	6239	0.0342741935483871	0.485714285714286	0.959578010974397	496	35
5623	cell	5575	2007-2010	GO_REF0000004	3702	0.598403332176328	0.414921780986763	0.959578010974397	2881	4155
5623	cell	5575	2007-2010	ISS	10116	0.565714285714286	0.0422896198205895	0.959578010974397	175	2341
5623	cell	5575	2007-2010	TAS	GOrefGenomes	0.909036505086774	0.105434858055112	0.959578010974397	1671	14407
5623	cell	5575	2007-2010	RCA	10090	0.145222929936306	0.24914142990946	0.959578010974397	5495	3203
5623	cell	5575	2007-2010	ISS	7227	0.171428571428571	0.0187695516162669	0.959578010974397	105	959
5623	cell	5575	2007-2010	IC	9606	0.972972972972973	0.0114431023521933	0.959578010974397	37	3146
5623	cell	5575	2007-2010	GO_REF0000004	GOrefGenomes	0.570229681978799	0.448046088706879	0.959578010974397	11320	14407
5623	cell	5575	2007-2010	NAS	9606	0.965317919075145	0.106166560712015	0.959578010974397	346	3146
5623	cell	5575	2007-2010	GO_REF0000004	4896	0.875	0.304347826086957	0.959578010974397	16	46
5623	cell	5575	2007-2010	GO_REF0000002	4932	0.669565217391304	0.336244541484716	0.959578010974397	115	229
5623	cell	5575	2007-2010	GO_REF0000004	9031	0.0882352941176471	0.4	0.959578010974397	136	30
5623	cell	5575	2007-2010	NAS	7227	0.78494623655914	0.0761209593326382	0.959578010974397	93	959
5623	cell	5575	2007-2010	IC	4932	0.894736842105263	0.074235807860262	0.959578010974397	19	229
5623	cell	5575	2007-2010	GO_REF0000004	10116	0.829249617151608	0.462622810764631	0.959578010974397	1306	2341
5623	cell	5575	2007-2010	GO_REF0000002	GOrefGenomes	0.510271301031464	0.408620809328799	0.959578010974397	11537	14407
5623	cell	5575	2007-2010	GO_REF0000002	10116	0.773219814241486	0.426740709098676	0.959578010974397	1292	2341
5623	cell	5575	2007-2010	TAS	10090	0.898936170212766	0.0527630346550109	0.959578010974397	188	3203
5623	cell	5575	2007-2010	TAS	44689	0.818181818181818	0.0769230769230769	0.959578010974397	11	117
5623	cell	5575	2007-2010	IC	10090	0.978260869565217	0.0280986575085857	0.959578010974397	92	3203
5623	cell	5575	2007-2010	ISS	GOrefGenomes	0.381984036488027	0.0232525855486916	0.959578010974397	877	14407
5623	cell	5575	2007-2010	GO_REF0000002	3702	0.512549537648613	0.37352587244284	0.959578010974397	3028	4155
5623	cell	5575	2007-2010	GO_REF0000002	6239	0.0145631067961165	0.342857142857143	0.959578010974397	824	35
5623	cell	5575	2007-2010	NAS	10116	1	0.00726185390858607	0.959578010974397	17	2341
5623	cell	5575	2007-2010	IC	GOrefGenomes	0.901639344262295	0.0114527660165197	0.959578010974397	183	14407
5623	cell	5575	2007-2010	GO_REF0000004	4932	0.872222222222222	0.685589519650655	0.959578010974397	180	229
5623	cell	5575	2007-2010	ISS	9606	0.458167330677291	0.0365543547361729	0.959578010974397	251	3146
5623	cell	5575	2007-2010	GO_REF0000004	44689	0.480519480519481	0.316239316239316	0.959578010974397	77	117
5623	cell	5575	2007-2010	GO_REF0000002	7955	0.152215799614644	0.541095890410959	0.959578010974397	519	146
44464	cell part	5575	2007-2010	GO_REF0000019	10116	0.816666666666667	0.126802218114603	0.959443904292531	420	2705
44464	cell part	5575	2007-2010	GO_REF0000019	GOrefGenomes	0.730232558139535	0.0859959832024831	0.959443904292531	1290	10954
44464	cell part	5575	2007-2010	GO_REF0000019	9031	0.0909090909090909	0.0882352941176471	0.959443904292531	33	34
44464	cell part	5575	2007-2010	GO_REF0000019	9606	0.775075987841945	0.135206786850477	0.959443904292531	658	3772
44464	cell part	5575	2007-2010	GO_REF0000019	10090	0.480446927374302	0.0193562907945082	0.959443904292531	179	4443
44464	cell part	5575	2007-2010	NAS	GOrefGenomes	0.925213675213675	0.0300652687126788	0.959443904292531	468	14402
44464	cell part	5575	2007-2010	ISS	9031	0.0857142857142857	0.107142857142857	0.959443904292531	35	28
44464	cell part	5575	2007-2010	GO_REF0000002	44689	0.590361445783133	0.418803418803419	0.959443904292531	83	117
44464	cell part	5575	2007-2010	NAS	10116	1	0.00726495726495727	0.959443904292531	17	2340
44464	cell part	5575	2007-2010	GO_REF0000002	10090	0.597665020206556	0.415677701436602	0.959443904292531	2227	3202
44464	cell part	5575	2007-2010	GO_REF0000004	9031	0.0740740740740741	0.357142857142857	0.959443904292531	135	28
44464	cell part	5575	2007-2010	TAS	10116	0.926605504587156	0.0431623931623932	0.959443904292531	109	2340
44464	cell part	5575	2007-2010	GO_REF0000004	4932	0.872222222222222	0.685589519650655	0.959443904292531	180	229
44464	cell part	5575	2007-2010	GO_REF0000004	7227	0.266178266178266	0.227320125130344	0.959443904292531	819	959
44464	cell part	5575	2007-2010	GO_REF0000002	9606	0.595370767252465	0.441653418124006	0.959443904292531	2333	3145
44464	cell part	5575	2007-2010	TAS	9606	0.971401334604385	0.324006359300477	0.959443904292531	1049	3145
44464	cell part	5575	2007-2010	GO_REF0000004	GOrefGenomes	0.569977027743418	0.447923899458409	0.959443904292531	11318	14402
44464	cell part	5575	2007-2010	GO_REF0000002	6239	0.0145454545454545	0.342857142857143	0.959443904292531	825	35
44464	cell part	5575	2007-2010	GO_REF0000004	4896	0.875	0.304347826086957	0.959443904292531	16	46
44464	cell part	5575	2007-2010	GO_REF0000002	9031	0.0478260869565217	0.392857142857143	0.959443904292531	230	28
44464	cell part	5575	2007-2010	GO_REF0000002	7955	0.152215799614644	0.541095890410959	0.959443904292531	519	146
44464	cell part	5575	2007-2010	GO_REF0000004	3702	0.598403332176328	0.414921780986763	0.959443904292531	2881	4155
44464	cell part	5575	2007-2010	IC	GOrefGenomes	0.901639344262295	0.0114567421191501	0.959443904292531	183	14402
44464	cell part	5575	2007-2010	NAS	7227	0.78494623655914	0.0761209593326382	0.959443904292531	93	959
44464	cell part	5575	2007-2010	TAS	44689	0.818181818181818	0.0769230769230769	0.959443904292531	11	117
44464	cell part	5575	2007-2010	NAS	9606	0.96242774566474	0.105882352941176	0.959443904292531	346	3145
44464	cell part	5575	2007-2010	IC	9606	0.972972972972973	0.0114467408585056	0.959443904292531	37	3145
44464	cell part	5575	2007-2010	GO_REF0000004	7955	0.0816640986132511	0.363013698630137	0.959443904292531	649	146
44464	cell part	5575	2007-2010	IC	4932	0.894736842105263	0.074235807860262	0.959443904292531	19	229
44464	cell part	5575	2007-2010	TAS	7227	0.788461538461538	0.0427528675703858	0.959443904292531	52	959
44464	cell part	5575	2007-2010	TAS	GOrefGenomes	0.909036505086774	0.105471462296903	0.959443904292531	1671	14402
44464	cell part	5575	2007-2010	GO_REF0000004	6239	0.0342741935483871	0.485714285714286	0.959443904292531	496	35
44464	cell part	5575	2007-2010	GO_REF0000002	3702	0.512549537648613	0.37352587244284	0.959443904292531	3028	4155
44464	cell part	5575	2007-2010	GO_REF0000002	4896	0.513513513513513	0.41304347826087	0.959443904292531	37	46
44464	cell part	5575	2007-2010	GO_REF0000004	44689	0.480519480519481	0.316239316239316	0.959443904292531	77	117
44464	cell part	5575	2007-2010	ISS	10116	0.56	0.0418803418803419	0.959443904292531	175	2340
44464	cell part	5575	2007-2010	GO_REF0000004	10090	0.516838166510758	0.345096814490943	0.959443904292531	2138	3202
44464	cell part	5575	2007-2010	ISS	10090	0.355805243445693	0.0296689569019363	0.959443904292531	267	3202
44464	cell part	5575	2007-2010	GO_REF0000004	10116	0.82911877394636	0.462393162393162	0.959443904292531	1305	2340
44464	cell part	5575	2007-2010	ISS	6239	0	0	0.959443904292531	19	35
44464	cell part	5575	2007-2010	GO_REF0000004	9606	0.775743707093821	0.646740858505564	0.959443904292531	2622	3145
44464	cell part	5575	2007-2010	ISS	7227	0.171428571428571	0.0187695516162669	0.959443904292531	105	959
44464	cell part	5575	2007-2010	TAS	4932	0.621052631578947	0.51528384279476	0.959443904292531	190	229
44464	cell part	5575	2007-2010	GO_REF0000002	GOrefGenomes	0.510057222125889	0.408484932648243	0.959443904292531	11534	14402
44464	cell part	5575	2007-2010	GO_REF0000002	4932	0.669565217391304	0.336244541484716	0.959443904292531	115	229
44464	cell part	5575	2007-2010	ISS	7955	0.130434782608696	0.0205479452054795	0.959443904292531	23	146
44464	cell part	5575	2007-2010	RCA	GOrefGenomes	0.145454545454545	0.0555478405776975	0.959443904292531	5500	14402
44464	cell part	5575	2007-2010	GO_REF0000002	7227	0.431952662721893	0.380604796663191	0.959443904292531	845	959
44464	cell part	5575	2007-2010	GO_REF0000002	10116	0.773219814241486	0.426923076923077	0.959443904292531	1292	2340
44464	cell part	5575	2007-2010	ISS	9606	0.458167330677291	0.0365659777424483	0.959443904292531	251	3145
44464	cell part	5575	2007-2010	IC	7227	1	0.0114702815432742	0.959443904292531	11	959
44464	cell part	5575	2007-2010	ISS	GOrefGenomes	0.380843785632839	0.0231912234411887	0.959443904292531	877	14402
44464	cell part	5575	2007-2010	RCA	10090	0.145222929936306	0.249219237976265	0.959443904292531	5495	3202
44464	cell part	5575	2007-2010	IC	10090	0.978260869565217	0.028107432854466	0.959443904292531	92	3202
44464	cell part	5575	2007-2010	TAS	3702	0.923076923076923	0.0144404332129964	0.959443904292531	65	4155
44464	cell part	5575	2007-2010	TAS	10090	0.898936170212766	0.0527795128044972	0.959443904292531	188	3202
44464	cell part	5575	2006-2009	ISS	9031	0.05	0.0769230769230769	0.957684098844023	20	13
44464	cell part	5575	2006-2009	IC	GOrefGenomes	0.888888888888889	0.00739859955079931	0.957684098844023	126	15138
44464	cell part	5575	2006-2009	NAS	9606	0.929447852760736	0.0938952587542609	0.957684098844023	326	3227
44464	cell part	5575	2006-2009	GO_REF0000002	44689	0.037914691943128	0.186046511627907	0.957684098844023	211	43
44464	cell part	5575	2006-2009	GO_REF0000004	3702	0.492047026279391	0.352926587301587	0.957684098844023	2892	4032
44464	cell part	5575	2006-2009	GO_REF0000004	4932	0.870629370629371	0.711428571428571	0.957684098844023	286	350
44464	cell part	5575	2006-2009	GO_REF0000002	10090	0.645714285714286	0.449453099105071	0.957684098844023	2100	3017
44464	cell part	5575	2006-2009	GO_REF0000002	4932	0.798816568047337	0.385714285714286	0.957684098844023	169	350
44464	cell part	5575	2006-2009	RCA	10090	0.131635969664139	0.241630759032151	0.957684098844023	5538	3017
44464	cell part	5575	2006-2009	GO_REF0000004	4896	0.994515539305302	0.407796101949025	0.957684098844023	1094	2668
44464	cell part	5575	2006-2009	GO_REF0000004	9031	0.012847965738758	0.461538461538462	0.957684098844023	467	13
44464	cell part	5575	2006-2009	GO_REF0000004	6239	0.0192539109506619	0.470588235294118	0.957684098844023	831	34
44464	cell part	5575	2006-2009	TAS	GOrefGenomes	0.855255916345625	0.10265556876734	0.957684098844023	1817	15138
44464	cell part	5575	2006-2009	GO_REF0000002	GOrefGenomes	0.516120530615831	0.38809618179416	0.957684098844023	11383	15138
44464	cell part	5575	2006-2009	ISS	GOrefGenomes	0.270916334661355	0.0134760206103845	0.957684098844023	753	15138
44464	cell part	5575	2006-2009	IC	4932	0.95	0.0542857142857143	0.957684098844023	20	350
44464	cell part	5575	2006-2009	GO_REF0000002	10116	0.51219512195122	0.411764705882353	0.957684098844023	574	714
44464	cell part	5575	2006-2009	IC	9606	0.92	0.00712736287573598	0.957684098844023	25	3227
44464	cell part	5575	2006-2009	GO_REF0000002	4896	0.981581798483207	0.339580209895052	0.957684098844023	923	2668
44464	cell part	5575	2006-2009	ISS	10090	0.210300429184549	0.0162412993039443	0.957684098844023	233	3017
44464	cell part	5575	2006-2009	ISS	6239	0	0	0.957684098844023	15	34
44464	cell part	5575	2006-2009	GO_REF0000002	7227	0.426014319809069	0.386782231852654	0.957684098844023	838	923
44464	cell part	5575	2006-2009	GO_REF0000002	9606	0.589802480477722	0.397892779671522	0.957684098844023	2177	3227
44464	cell part	5575	2006-2009	RCA	GOrefGenomes	0.132395382395382	0.0484872506275598	0.957684098844023	5544	15138
44464	cell part	5575	2006-2009	ISS	7227	0.162790697674419	0.0151679306608884	0.957684098844023	86	923
44464	cell part	5575	2006-2009	NAS	10116	0.407407407407407	0.015406162464986	0.957684098844023	27	714
44464	cell part	5575	2006-2009	TAS	3702	0.953846153846154	0.0153769841269841	0.957684098844023	65	4032
44464	cell part	5575	2006-2009	GO_REF0000004	9606	0.449744463373083	0.572668112798265	0.957684098844023	4109	3227
44464	cell part	5575	2006-2009	GO_REF0000002	7955	0.190058479532164	0.555555555555556	0.957684098844023	342	117
44464	cell part	5575	2006-2009	ISS	7955	0.0833333333333333	0.0170940170940171	0.957684098844023	24	117
44464	cell part	5575	2006-2009	GO_REF0000004	10090	0.343804537521815	0.326483261518064	0.957684098844023	2865	3017
44464	cell part	5575	2006-2009	TAS	7227	0.886792452830189	0.0509209100758397	0.957684098844023	53	923
44464	cell part	5575	2006-2009	GO_REF0000004	7955	0.0447906523855891	0.393162393162393	0.957684098844023	1027	117
44464	cell part	5575	2006-2009	GO_REF0000002	9031	0.0292397660818713	0.384615384615385	0.957684098844023	171	13
44464	cell part	5575	2006-2009	GO_REF0000004	44689	0.013840830449827	0.0930232558139535	0.957684098844023	289	43
44464	cell part	5575	2006-2009	ISS	9606	0.405405405405405	0.0325379609544469	0.957684098844023	259	3227
44464	cell part	5575	2006-2009	GO_REF0000004	GOrefGenomes	0.385795838192867	0.415180340864051	0.957684098844023	16291	15138
44464	cell part	5575	2006-2009	GO_REF0000002	6239	0.0144628099173554	0.411764705882353	0.957684098844023	968	34
44464	cell part	5575	2006-2009	GO_REF0000004	7227	0.154769846564376	0.251354279523294	0.957684098844023	1499	923
44464	cell part	5575	2006-2009	GO_REF0000004	10116	0.416756176154672	0.543417366946779	0.957684098844023	931	714
44464	cell part	5575	2006-2009	TAS	10090	0.871287128712871	0.0583360954590653	0.957684098844023	202	3017
44464	cell part	5575	2006-2009	TAS	10116	0.30718954248366	0.0658263305322129	0.957684098844023	153	714
44464	cell part	5575	2006-2009	NAS	GOrefGenomes	0.881057268722467	0.0264235698242833	0.957684098844023	454	15138
44464	cell part	5575	2006-2009	GO_REF0000002	3702	0.498625429553265	0.359871031746032	0.957684098844023	2910	4032
44464	cell part	5575	2006-2009	TAS	4932	0.7	0.54	0.957684098844023	270	350
44464	cell part	5575	2006-2009	TAS	9606	0.963954685890834	0.290052680508212	0.957684098844023	971	3227
44464	cell part	5575	2006-2009	ISS	10116	0.252252252252252	0.0392156862745098	0.957684098844023	111	714
44464	cell part	5575	2006-2009	IC	10090	0.96875	0.0205502154458071	0.957684098844023	64	3017
44464	cell part	5575	2006-2009	NAS	7227	0.841463414634146	0.0747562296858072	0.957684098844023	82	923
44464	cell part	5575	2006-2009	TAS	4896	1	0.0359820089955022	0.957684098844023	96	2668
5623	cell	5575	2006-2009	GO_REF0000002	9606	0.589990817263545	0.398079306071871	0.957684098844023	2178	3228
5623	cell	5575	2006-2009	ISS	7227	0.162790697674419	0.0151679306608884	0.957684098844023	86	923
5623	cell	5575	2006-2009	TAS	3702	0.953846153846154	0.0153769841269841	0.957684098844023	65	4032
5623	cell	5575	2006-2009	RCA	GOrefGenomes	0.132395382395382	0.0484808454425363	0.957684098844023	5544	15140
5623	cell	5575	2006-2009	GO_REF0000004	10116	0.417381974248927	0.544055944055944	0.957684098844023	932	715
5623	cell	5575	2006-2009	GO_REF0000004	44689	0.013840830449827	0.0930232558139535	0.957684098844023	289	43
5623	cell	5575	2006-2009	GO_REF0000004	6239	0.0192539109506619	0.470588235294118	0.957684098844023	831	34
5623	cell	5575	2006-2009	GO_REF0000004	9606	0.449744463373083	0.572490706319703	0.957684098844023	4109	3228
5623	cell	5575	2006-2009	NAS	7227	0.841463414634146	0.0747562296858072	0.957684098844023	82	923
5623	cell	5575	2006-2009	TAS	7227	0.886792452830189	0.0509209100758397	0.957684098844023	53	923
5623	cell	5575	2006-2009	GO_REF0000002	4896	0.981581798483207	0.339580209895052	0.957684098844023	923	2668
5623	cell	5575	2006-2009	ISS	9606	0.405405405405405	0.0325278810408922	0.957684098844023	259	3228
5623	cell	5575	2006-2009	GO_REF0000002	10116	0.51219512195122	0.411188811188811	0.957684098844023	574	715
5623	cell	5575	2006-2009	GO_REF0000004	10090	0.343804537521815	0.326483261518064	0.957684098844023	2865	3017
5623	cell	5575	2006-2009	GO_REF0000002	7955	0.190058479532164	0.555555555555556	0.957684098844023	342	117
5623	cell	5575	2006-2009	ISS	7955	0.0833333333333333	0.0170940170940171	0.957684098844023	24	117
5623	cell	5575	2006-2009	GO_REF0000002	GOrefGenomes	0.516163035839775	0.388110964332893	0.957684098844023	11384	15140
5623	cell	5575	2006-2009	GO_REF0000002	3702	0.498625429553265	0.359871031746032	0.957684098844023	2910	4032
5623	cell	5575	2006-2009	IC	4932	0.95	0.0542857142857143	0.957684098844023	20	350
5623	cell	5575	2006-2009	NAS	10116	0.407407407407407	0.0153846153846154	0.957684098844023	27	715
5623	cell	5575	2006-2009	GO_REF0000002	44689	0.037914691943128	0.186046511627907	0.957684098844023	211	43
5623	cell	5575	2006-2009	GO_REF0000002	9031	0.0292397660818713	0.384615384615385	0.957684098844023	171	13
5623	cell	5575	2006-2009	GO_REF0000004	GOrefGenomes	0.385833537932728	0.415191545574637	0.957684098844023	16292	15140
5623	cell	5575	2006-2009	TAS	10116	0.30718954248366	0.0657342657342657	0.957684098844023	153	715
5623	cell	5575	2006-2009	GO_REF0000004	9031	0.012847965738758	0.461538461538462	0.957684098844023	467	13
5623	cell	5575	2006-2009	ISS	10116	0.252252252252252	0.0391608391608392	0.957684098844023	111	715
5623	cell	5575	2006-2009	TAS	9606	0.963954685890834	0.28996282527881	0.957684098844023	971	3228
5623	cell	5575	2006-2009	GO_REF0000004	7227	0.154769846564376	0.251354279523294	0.957684098844023	1499	923
5623	cell	5575	2006-2009	IC	10090	0.96875	0.0205502154458071	0.957684098844023	64	3017
5623	cell	5575	2006-2009	TAS	10090	0.871287128712871	0.0583360954590653	0.957684098844023	202	3017
5623	cell	5575	2006-2009	GO_REF0000004	4896	0.994515539305302	0.407796101949025	0.957684098844023	1094	2668
5623	cell	5575	2006-2009	IC	9606	0.92	0.00712515489467162	0.957684098844023	25	3228
5623	cell	5575	2006-2009	GO_REF0000002	10090	0.645714285714286	0.449453099105071	0.957684098844023	2100	3017
5623	cell	5575	2006-2009	ISS	10090	0.210300429184549	0.0162412993039443	0.957684098844023	233	3017
5623	cell	5575	2006-2009	TAS	4932	0.7	0.54	0.957684098844023	270	350
5623	cell	5575	2006-2009	IC	GOrefGenomes	0.888888888888889	0.00739762219286658	0.957684098844023	126	15140
5623	cell	5575	2006-2009	GO_REF0000002	6239	0.0144628099173554	0.411764705882353	0.957684098844023	968	34
5623	cell	5575	2006-2009	GO_REF0000004	3702	0.492047026279391	0.352926587301587	0.957684098844023	2892	4032
5623	cell	5575	2006-2009	GO_REF0000002	4932	0.798816568047337	0.385714285714286	0.957684098844023	169	350
5623	cell	5575	2006-2009	ISS	6239	0	0	0.957684098844023	15	34
5623	cell	5575	2006-2009	NAS	GOrefGenomes	0.883259911894273	0.0264861294583884	0.957684098844023	454	15140
5623	cell	5575	2006-2009	GO_REF0000002	7227	0.426014319809069	0.386782231852654	0.957684098844023	838	923
5623	cell	5575	2006-2009	RCA	10090	0.131635969664139	0.241630759032151	0.957684098844023	5538	3017
5623	cell	5575	2006-2009	TAS	GOrefGenomes	0.855255916345625	0.102642007926024	0.957684098844023	1817	15140
5623	cell	5575	2006-2009	GO_REF0000004	7955	0.0447906523855891	0.393162393162393	0.957684098844023	1027	117
5623	cell	5575	2006-2009	ISS	GOrefGenomes	0.270916334661355	0.0134742404227213	0.957684098844023	753	15140
5623	cell	5575	2006-2009	TAS	4896	1	0.0359820089955022	0.957684098844023	96	2668
5623	cell	5575	2006-2009	GO_REF0000004	4932	0.870629370629371	0.711428571428571	0.957684098844023	286	350
5623	cell	5575	2006-2009	NAS	9606	0.932515337423313	0.0941759603469641	0.957684098844023	326	3228
5623	cell	5575	2006-2009	ISS	9031	0.05	0.0769230769230769	0.957684098844023	20	13
3674	molecular_function	3674	2006-2009	GO_REF0000003	4896	0.40952380952381	0.170634920634921	0.953008220513954	105	252
3674	molecular_function	3674	2006-2009	ISS	10116	0.424242424242424	0.0551181102362205	0.953008220513954	99	762
3674	molecular_function	3674	2006-2009	GO_REF0000004	3702	0.279281328178303	0.660570199031738	0.953008220513954	4397	1859
3674	molecular_function	3674	2006-2009	TAS	10090	0.858024691358025	0.0419432709716355	0.953008220513954	162	3314
3674	molecular_function	3674	2006-2009	GO_REF0000003	7955	0.333333333333333	0.0357142857142857	0.953008220513954	24	224
3674	molecular_function	3674	2006-2009	GO_REF0000002	3702	0.752093023255814	0.869822485207101	0.953008220513954	2150	1859
3674	molecular_function	3674	2006-2009	GO_REF0000004	7955	0.0826032540675845	0.589285714285714	0.953008220513954	1598	224
3674	molecular_function	3674	2006-2009	GO_REF0000003	9031	0.0526315789473684	0.0588235294117647	0.953008220513954	38	34
3674	molecular_function	3674	2006-2009	TAS	7955	0.181818181818182	0.00892857142857143	0.953008220513954	11	224
3674	molecular_function	3674	2006-2009	GO_REF0000004	10090	0.323417961348996	0.515087507543754	0.953008220513954	5278	3314
3674	molecular_function	3674	2006-2009	GO_REF0000004	4896	0.345454545454545	0.527777777777778	0.953008220513954	385	252
3674	molecular_function	3674	2006-2009	GO_REF0000004	44689	0.0280373831775701	0.488372093023256	0.953008220513954	749	43
3674	molecular_function	3674	2006-2009	TAS	10116	0.296398891966759	0.140419947506562	0.953008220513954	361	762
3674	molecular_function	3674	2006-2009	ISS	6239	0.1	0.02	0.953008220513954	20	100
3674	molecular_function	3674	2006-2009	TAS	4932	0.931428571428571	0.295825771324864	0.953008220513954	350	1102
3674	molecular_function	3674	2006-2009	RCA	10090	0.109570041608877	0.190706095353048	0.953008220513954	5768	3314
3674	molecular_function	3674	2006-2009	ISS	GOrefGenomes	0.347611202635914	0.0188696118762297	0.953008220513954	607	11182
3674	molecular_function	3674	2006-2009	GO_REF0000004	4932	0.764797507788162	0.445553539019964	0.953008220513954	642	1102
3674	molecular_function	3674	2006-2009	GO_REF0000002	4896	0.581881533101045	0.662698412698413	0.953008220513954	287	252
3674	molecular_function	3674	2006-2009	NAS	9606	0.92330383480826	0.113694151834363	0.953008220513954	339	2753
3674	molecular_function	3674	2006-2009	ISS	10090	0.361256544502618	0.0208207604103802	0.953008220513954	191	3314
3674	molecular_function	3674	2006-2009	GO_REF0000002	10090	0.785542168674699	0.688593844296922	0.953008220513954	2905	3314
3674	molecular_function	3674	2006-2009	TAS	GOrefGenomes	0.820976491862568	0.162403863351815	0.953008220513954	2212	11182
3674	molecular_function	3674	2006-2009	TAS	9606	0.946711074104913	0.413003995641119	0.953008220513954	1201	2753
3674	molecular_function	3674	2006-2009	GO_REF0000002	44689	0.246031746031746	0.720930232558139	0.953008220513954	126	43
3674	molecular_function	3674	2006-2009	RCA	GOrefGenomes	0.110226682817096	0.0569665533893758	0.953008220513954	5779	11182
3674	molecular_function	3674	2006-2009	GO_REF0000003	10090	0.358346094946401	0.0706095353047677	0.953008220513954	653	3314
3674	molecular_function	3674	2006-2009	GO_REF0000003	10116	0.62962962962963	0.267716535433071	0.953008220513954	324	762
3674	molecular_function	3674	2006-2009	GO_REF0000002	GOrefGenomes	0.679601822169732	0.720443570023252	0.953008220513954	11854	11182
3674	molecular_function	3674	2006-2009	TAS	4896	0.815789473684211	0.123015873015873	0.953008220513954	38	252
3674	molecular_function	3674	2006-2009	NAS	7227	0.764705882352941	0.0527740189445196	0.953008220513954	51	739
3674	molecular_function	3674	2006-2009	GO_REF0000004	GOrefGenomes	0.287551191157691	0.583974244321231	0.953008220513954	22709	11182
3674	molecular_function	3674	2006-2009	GO_REF0000002	7227	0.569277108433735	0.767253044654939	0.953008220513954	996	739
3674	molecular_function	3674	2006-2009	GO_REF0000002	9031	0.146853146853147	0.617647058823529	0.953008220513954	143	34
3674	molecular_function	3674	2006-2009	GO_REF0000002	6239	0.119822485207101	0.81	0.953008220513954	676	100
3674	molecular_function	3674	2006-2009	GO_REF0000003	9606	0.717852684144819	0.208863058481656	0.953008220513954	801	2753
3674	molecular_function	3674	2006-2009	GO_REF0000003	7227	0.589285714285714	0.0446549391069012	0.953008220513954	56	739
3674	molecular_function	3674	2006-2009	RCA	4932	0.454545454545455	0.00453720508166969	0.953008220513954	11	1102
3674	molecular_function	3674	2006-2009	GO_REF0000003	44689	0.19047619047619	0.0930232558139535	0.953008220513954	21	43
3674	molecular_function	3674	2006-2009	GO_REF0000004	9606	0.412431842966194	0.686887032328369	0.953008220513954	4585	2753
3674	molecular_function	3674	2006-2009	GO_REF0000004	6239	0.0401875418620228	0.6	0.953008220513954	1493	100
3674	molecular_function	3674	2006-2009	ISS	9606	0.408839779005525	0.0268797675263349	0.953008220513954	181	2753
3674	molecular_function	3674	2006-2009	GO_REF0000004	9031	0.038655462184874	0.676470588235294	0.953008220513954	595	34
3674	molecular_function	3674	2006-2009	GO_REF0000002	9606	0.717777777777778	0.703959317108609	0.953008220513954	2700	2753
3674	molecular_function	3674	2006-2009	GO_REF0000004	7227	0.158968206358728	0.358592692828146	0.953008220513954	1667	739
3674	molecular_function	3674	2006-2009	GO_REF0000003	3702	0.903301886792453	0.206024744486283	0.953008220513954	424	1859
3674	molecular_function	3674	2006-2009	GO_REF0000002	4932	0.918333333333333	0.5	0.953008220513954	600	1102
3674	molecular_function	3674	2006-2009	NAS	10116	0.289855072463768	0.026246719160105	0.953008220513954	69	762
3674	molecular_function	3674	2006-2009	GO_REF0000002	10116	0.701030927835051	0.803149606299213	0.953008220513954	873	762
3674	molecular_function	3674	2006-2009	GO_REF0000003	GOrefGenomes	0.604933726067747	0.146932570202111	0.953008220513954	2716	11182
3674	molecular_function	3674	2006-2009	ISS	7955	0.176470588235294	0.0133928571428571	0.953008220513954	17	224
3674	molecular_function	3674	2006-2009	GO_REF0000002	7955	0.474874371859296	0.84375	0.953008220513954	398	224
3674	molecular_function	3674	2006-2009	ISS	7227	0.207317073170732	0.0230040595399188	0.953008220513954	82	739
3674	molecular_function	3674	2006-2009	TAS	7227	0.8	0.0757780784844384	0.953008220513954	70	739
3674	molecular_function	3674	2006-2009	TAS	3702	0.947368421052632	0.00968262506724045	0.953008220513954	19	1859
3674	molecular_function	3674	2006-2009	NAS	GOrefGenomes	0.806382978723404	0.033893757825076	0.953008220513954	470	11182
3674	molecular_function	3674	2006-2009	ISS	9031	0.133333333333333	0.0588235294117647	0.953008220513954	15	34
3674	molecular_function	3674	2006-2009	GO_REF0000003	6239	0.111111111111111	0.12	0.953008220513954	108	100
3674	molecular_function	3674	2006-2009	GO_REF0000004	10116	0.438636363636364	0.759842519685039	0.953008220513954	1320	762
3674	molecular_function	3674	2006-2009	GO_REF0000003	4932	0.895061728395062	0.131578947368421	0.953008220513954	162	1102
5623	cell	5575	2008-2011	GO_REF0000019	9606	0.80565371024735	0.0734417780641005	0.947968053739945	566	6209
5623	cell	5575	2008-2011	GO_REF0000019	10116	0.843304843304843	0.111993946273174	0.947968053739945	351	2643
5623	cell	5575	2008-2011	GO_REF0000019	GOrefGenomes	0.731537793223284	0.0573179033356025	0.947968053739945	1151	14690
5623	cell	5575	2008-2011	GO_REF0000019	10090	0.46524064171123	0.0150362945039751	0.947968053739945	187	5786
5623	cell	5575	2008-2011	GO_REF0000019	9031	0.0638297872340425	0.0576923076923077	0.947968053739945	47	52
5623	cell	5575	2008-2011	ISS	7227	0.475	0.0159128978224456	0.947968053739945	40	1194
5623	cell	5575	2008-2011	GO_REF0000004	9606	0.906916426512968	0.683833116036506	0.947968053739945	3470	4602
5623	cell	5575	2008-2011	GO_REF0000023	9606	0.821331726423622	0.592351151673186	0.947968053739945	3319	4602
5623	cell	5575	2008-2011	GO_REF0000004	10116	0.93562545720556	0.636318407960199	0.947968053739945	1367	2010
5623	cell	5575	2008-2011	ISS	10090	0.818181818181818	0.021516393442623	0.947968053739945	77	2928
5623	cell	5575	2008-2011	IC	GOrefGenomes	0.724279835390947	0.0106428009917155	0.947968053739945	243	16537
5623	cell	5575	2008-2011	GO_REF0000004	6239	0.603603603603604	0.322115384615385	0.947968053739945	222	416
5623	cell	5575	2008-2011	GO_REF0000002	10116	0.768884892086331	0.425373134328358	0.947968053739945	1112	2010
5623	cell	5575	2008-2011	TAS	7227	0.0980392156862745	0.0251256281407035	0.947968053739945	306	1194
5623	cell	5575	2008-2011	IC	9606	0.978260869565217	0.00977835723598435	0.947968053739945	46	4602
5623	cell	5575	2008-2011	GO_REF0000004	10090	0.596377148165351	0.438524590163934	0.947968053739945	2153	2928
5623	cell	5575	2008-2011	GO_REF0000002	7955	0.0843585237258348	0.444444444444444	0.947968053739945	569	108
5623	cell	5575	2008-2011	TAS	7955	0	0	0.947968053739945	31	108
5623	cell	5575	2008-2011	NAS	7227	0.83	0.0695142378559464	0.947968053739945	100	1194
5623	cell	5575	2008-2011	GO_REF0000004	7955	0.127868852459016	0.361111111111111	0.947968053739945	305	108
5623	cell	5575	2008-2011	GO_REF0000002	4896	0.548387096774194	0.303571428571429	0.947968053739945	31	56
5623	cell	5575	2008-2011	GO_REF0000023	4896	1	0.25	0.947968053739945	14	56
5623	cell	5575	2008-2011	RCA	10090	0.113238512035011	0.212090163934426	0.947968053739945	5484	2928
5623	cell	5575	2008-2011	GO_REF0000023	GOrefGenomes	0.674312833695867	0.412408538428977	0.947968053739945	10114	16537
5623	cell	5575	2008-2011	IC	10116	0.3	0.00149253731343284	0.947968053739945	10	2010
5623	cell	5575	2008-2011	GO_REF0000002	9606	0.706840390879479	0.471534115601912	0.947968053739945	3070	4602
5623	cell	5575	2008-2011	GO_REF0000023	7955	0.087719298245614	0.231481481481481	0.947968053739945	285	108
5623	cell	5575	2008-2011	GO_REF0000023	83333	0.992395437262357	0.66412213740458	0.947968053739945	263	393
5623	cell	5575	2008-2011	GO_REF0000002	7227	0.513605442176871	0.379396984924623	0.947968053739945	882	1194
5623	cell	5575	2008-2011	GO_REF0000023	44689	0.954545454545455	0.251497005988024	0.947968053739945	88	334
5623	cell	5575	2008-2011	GO_REF0000023	10116	0.868601986249045	0.565671641791045	0.947968053739945	1309	2010
5623	cell	5575	2008-2011	GO_REF0000023	9031	0.277777777777778	0.333333333333333	0.947968053739945	54	45
5623	cell	5575	2008-2011	GO_REF0000023	7227	0.891625615763547	0.151591289782245	0.947968053739945	203	1194
5623	cell	5575	2008-2011	IC	10090	0.897959183673469	0.0300546448087432	0.947968053739945	98	2928
5623	cell	5575	2008-2011	NAS	GOrefGenomes	0.875202593192869	0.0326540484973091	0.947968053739945	617	16537
5623	cell	5575	2008-2011	TAS	10116	0.537190082644628	0.0323383084577114	0.947968053739945	121	2010
5623	cell	5575	2008-2011	NAS	7955	0.0857142857142857	0.0277777777777778	0.947968053739945	35	108
5623	cell	5575	2008-2011	GO_REF0000002	4932	0.728971962616822	0.386138613861386	0.947968053739945	107	202
5623	cell	5575	2008-2011	GO_REF0000023	4932	0.992805755395683	0.683168316831683	0.947968053739945	139	202
5623	cell	5575	2008-2011	GO_REF0000004	3702	0.915107913669065	0.449046834549306	0.947968053739945	2085	4249
5623	cell	5575	2008-2011	GO_REF0000002	83333	0.74390243902439	0.465648854961832	0.947968053739945	246	393
5623	cell	5575	2008-2011	TAS	9606	0.98498023715415	0.270751847023033	0.947968053739945	1265	4602
5623	cell	5575	2008-2011	GO_REF0000002	3702	0.640824742268041	0.365733113673806	0.947968053739945	2425	4249
5623	cell	5575	2008-2011	GO_REF0000004	44689	0.763005780346821	0.395209580838323	0.947968053739945	173	334
5623	cell	5575	2008-2011	IC	7955	0.0227272727272727	0.00925925925925926	0.947968053739945	44	108
5623	cell	5575	2008-2011	RCA	GOrefGenomes	0.113681909273092	0.037733567152446	0.947968053739945	5489	16537
5623	cell	5575	2008-2011	IC	4932	0.866666666666667	0.0643564356435644	0.947968053739945	15	202
5623	cell	5575	2008-2011	GO_REF0000023	6239	0.886792452830189	0.225961538461538	0.947968053739945	106	416
5623	cell	5575	2008-2011	GO_REF0000004	83333	0.954385964912281	0.692111959287532	0.947968053739945	285	393
5623	cell	5575	2008-2011	NAS	4896	0.5	0.107142857142857	0.947968053739945	12	56
5623	cell	5575	2008-2011	GO_REF0000004	7227	0.683950617283951	0.231993299832496	0.947968053739945	405	1194
5623	cell	5575	2008-2011	ISS	GOrefGenomes	0.79608938547486	0.0172340811513576	0.947968053739945	358	16537
5623	cell	5575	2008-2011	GO_REF0000002	44689	0.417682926829268	0.410179640718563	0.947968053739945	328	334
5623	cell	5575	2008-2011	GO_REF0000002	10090	0.609569377990431	0.435109289617486	0.947968053739945	2090	2928
5623	cell	5575	2008-2011	TAS	GOrefGenomes	0.747095621090259	0.101106609421298	0.947968053739945	2238	16537
5623	cell	5575	2008-2011	ISS	10116	0.962962962962963	0.0388059701492537	0.947968053739945	81	2010
5623	cell	5575	2008-2011	GO_REF0000002	GOrefGenomes	0.582970164264164	0.420632521013485	0.947968053739945	11932	16537
5623	cell	5575	2008-2011	TAS	10090	0.56640625	0.0495218579234973	0.947968053739945	256	2928
5623	cell	5575	2008-2011	IC	7227	1	0.0184254606365159	0.947968053739945	22	1194
5623	cell	5575	2008-2011	GO_REF0000004	9031	0.319444444444444	0.511111111111111	0.947968053739945	72	45
5623	cell	5575	2008-2011	NAS	9606	0.960919540229885	0.0908300738809213	0.947968053739945	435	4602
5623	cell	5575	2008-2011	GO_REF0000023	10090	0.315875613747954	0.32957650273224	0.947968053739945	3055	2928
5623	cell	5575	2008-2011	GO_REF0000023	3702	0.922595777951525	0.277712402918334	0.947968053739945	1279	4249
5623	cell	5575	2008-2011	TAS	4932	0.627027027027027	0.574257425742574	0.947968053739945	185	202
5623	cell	5575	2008-2011	GO_REF0000004	4932	0.915254237288136	0.801980198019802	0.947968053739945	177	202
5623	cell	5575	2008-2011	ISS	9606	0.847826086956522	0.0254237288135593	0.947968053739945	138	4602
5623	cell	5575	2008-2011	GO_REF0000004	4896	0.92	0.410714285714286	0.947968053739945	25	56
5623	cell	5575	2008-2011	NAS	10116	0.75	0.00746268656716418	0.947968053739945	20	2010
5623	cell	5575	2008-2011	GO_REF0000002	9031	0.102439024390244	0.466666666666667	0.947968053739945	205	45
5623	cell	5575	2008-2011	TAS	3702	0.948275862068966	0.0129442221699223	0.947968053739945	58	4249
5623	cell	5575	2008-2011	GO_REF0000002	6239	0.191464821222607	0.399038461538462	0.947968053739945	867	416
5623	cell	5575	2008-2011	GO_REF0000004	GOrefGenomes	0.808268926343235	0.524883594364153	0.947968053739945	10739	16537
5623	cell	5575	2008-2011	ISS	9031	0.3	0.0666666666666667	0.947968053739945	10	45
44464	cell part	5575	2008-2011	GO_REF0000019	9606	0.80565371024735	0.0734536082474227	0.947853551015735	566	6208
44464	cell part	5575	2008-2011	GO_REF0000019	10116	0.842857142857143	0.111657834973505	0.947853551015735	350	2642
44464	cell part	5575	2008-2011	GO_REF0000019	9031	0.0638297872340425	0.06	0.947853551015735	47	50
44464	cell part	5575	2008-2011	GO_REF0000019	GOrefGenomes	0.731304347826087	0.0572693224378618	0.947853551015735	1150	14685
44464	cell part	5575	2008-2011	GO_REF0000019	10090	0.46524064171123	0.0150388936905791	0.947853551015735	187	5785
44464	cell part	5575	2008-2011	GO_REF0000002	7955	0.0843585237258348	0.444444444444444	0.947853551015735	569	108
44464	cell part	5575	2008-2011	GO_REF0000004	44689	0.763005780346821	0.395209580838323	0.947853551015735	173	334
44464	cell part	5575	2008-2011	TAS	3702	0.948275862068966	0.0129442221699223	0.947853551015735	58	4249
44464	cell part	5575	2008-2011	GO_REF0000023	4896	1	0.25	0.947853551015735	14	56
44464	cell part	5575	2008-2011	GO_REF0000002	7227	0.513605442176871	0.379396984924623	0.947853551015735	882	1194
44464	cell part	5575	2008-2011	ISS	10116	0.962962962962963	0.0388252862120458	0.947853551015735	81	2009
44464	cell part	5575	2008-2011	GO_REF0000023	3702	0.922595777951525	0.277712402918334	0.947853551015735	1279	4249
44464	cell part	5575	2008-2011	NAS	9606	0.958620689655172	0.0906324712019126	0.947853551015735	435	4601
44464	cell part	5575	2008-2011	IC	4932	0.866666666666667	0.0643564356435644	0.947853551015735	15	202
44464	cell part	5575	2008-2011	GO_REF0000002	44689	0.417682926829268	0.410179640718563	0.947853551015735	328	334
44464	cell part	5575	2008-2011	ISS	10090	0.818181818181818	0.0215237444482405	0.947853551015735	77	2927
44464	cell part	5575	2008-2011	NAS	7955	0.0857142857142857	0.0277777777777778	0.947853551015735	35	108
44464	cell part	5575	2008-2011	GO_REF0000004	4932	0.915254237288136	0.801980198019802	0.947853551015735	177	202
44464	cell part	5575	2008-2011	GO_REF0000023	7227	0.891625615763547	0.151591289782245	0.947853551015735	203	1194
44464	cell part	5575	2008-2011	IC	10090	0.897959183673469	0.030064912880082	0.947853551015735	98	2927
44464	cell part	5575	2008-2011	GO_REF0000004	7227	0.683950617283951	0.231993299832496	0.947853551015735	405	1194
44464	cell part	5575	2008-2011	GO_REF0000002	GOrefGenomes	0.582781456953642	0.420492348636061	0.947853551015735	11929	16533
44464	cell part	5575	2008-2011	GO_REF0000004	6239	0.603603603603604	0.321342925659472	0.947853551015735	222	417
44464	cell part	5575	2008-2011	TAS	GOrefGenomes	0.747095621090259	0.101131071190951	0.947853551015735	2238	16533
44464	cell part	5575	2008-2011	GO_REF0000002	6239	0.191244239631336	0.398081534772182	0.947853551015735	868	417
44464	cell part	5575	2008-2011	GO_REF0000002	10090	0.609382479655337	0.434916296549368	0.947853551015735	2089	2927
44464	cell part	5575	2008-2011	IC	7955	0.0227272727272727	0.00925925925925926	0.947853551015735	44	108
44464	cell part	5575	2008-2011	GO_REF0000002	4896	0.548387096774194	0.303571428571429	0.947853551015735	31	56
44464	cell part	5575	2008-2011	ISS	9606	0.847826086956522	0.0254292545098892	0.947853551015735	138	4601
44464	cell part	5575	2008-2011	GO_REF0000023	10116	0.868501529051988	0.565455450472872	0.947853551015735	1308	2009
44464	cell part	5575	2008-2011	NAS	4896	0.5	0.107142857142857	0.947853551015735	12	56
44464	cell part	5575	2008-2011	GO_REF0000023	4932	0.992805755395683	0.683168316831683	0.947853551015735	139	202
44464	cell part	5575	2008-2011	GO_REF0000004	83333	0.954385964912281	0.692111959287532	0.947853551015735	285	393
44464	cell part	5575	2008-2011	GO_REF0000004	10116	0.935578330893119	0.636137381781981	0.947853551015735	1366	2009
44464	cell part	5575	2008-2011	GO_REF0000002	4932	0.728971962616822	0.386138613861386	0.947853551015735	107	202
44464	cell part	5575	2008-2011	IC	7227	1	0.0184254606365159	0.947853551015735	22	1194
44464	cell part	5575	2008-2011	GO_REF0000002	9031	0.0935960591133005	0.441860465116279	0.947853551015735	203	43
44464	cell part	5575	2008-2011	IC	GOrefGenomes	0.724279835390947	0.010645375914837	0.947853551015735	243	16533
44464	cell part	5575	2008-2011	TAS	10090	0.56640625	0.0495387769046806	0.947853551015735	256	2927
44464	cell part	5575	2008-2011	GO_REF0000023	7955	0.087719298245614	0.231481481481481	0.947853551015735	285	108
44464	cell part	5575	2008-2011	GO_REF0000023	9031	0.277777777777778	0.348837209302326	0.947853551015735	54	43
44464	cell part	5575	2008-2011	GO_REF0000002	10116	0.768884892086331	0.425584868093579	0.947853551015735	1112	2009
44464	cell part	5575	2008-2011	GO_REF0000023	44689	0.954545454545455	0.251497005988024	0.947853551015735	88	334
44464	cell part	5575	2008-2011	TAS	7955	0	0	0.947853551015735	31	108
44464	cell part	5575	2008-2011	GO_REF0000023	10090	0.315875613747954	0.329689101469081	0.947853551015735	3055	2927
44464	cell part	5575	2008-2011	GO_REF0000004	10090	0.596377148165351	0.438674410659378	0.947853551015735	2153	2927
44464	cell part	5575	2008-2011	ISS	9031	0.3	0.0697674418604651	0.947853551015735	10	43
44464	cell part	5575	2008-2011	GO_REF0000004	9606	0.906916426512968	0.683981743099326	0.947853551015735	3470	4601
44464	cell part	5575	2008-2011	ISS	GOrefGenomes	0.79608938547486	0.0172382507711849	0.947853551015735	358	16533
44464	cell part	5575	2008-2011	GO_REF0000023	6239	0.886792452830189	0.225419664268585	0.947853551015735	106	417
44464	cell part	5575	2008-2011	NAS	7227	0.83	0.0695142378559464	0.947853551015735	100	1194
44464	cell part	5575	2008-2011	IC	10116	0.3	0.00149328023892484	0.947853551015735	10	2009
44464	cell part	5575	2008-2011	IC	9606	0.978260869565217	0.00978048250380352	0.947853551015735	46	4601
44464	cell part	5575	2008-2011	GO_REF0000002	3702	0.640824742268041	0.365733113673806	0.947853551015735	2425	4249
44464	cell part	5575	2008-2011	TAS	4932	0.627027027027027	0.574257425742574	0.947853551015735	185	202
44464	cell part	5575	2008-2011	ISS	7227	0.475	0.0159128978224456	0.947853551015735	40	1194
44464	cell part	5575	2008-2011	TAS	7227	0.0980392156862745	0.0251256281407035	0.947853551015735	306	1194
44464	cell part	5575	2008-2011	NAS	10116	0.75	0.00746640119462419	0.947853551015735	20	2009
44464	cell part	5575	2008-2011	RCA	GOrefGenomes	0.113681909273092	0.0377426964253312	0.947853551015735	5489	16533
44464	cell part	5575	2008-2011	GO_REF0000023	GOrefGenomes	0.674280628893503	0.412447831609508	0.947853551015735	10113	16533
44464	cell part	5575	2008-2011	GO_REF0000004	9031	0.319444444444444	0.534883720930233	0.947853551015735	72	43
44464	cell part	5575	2008-2011	GO_REF0000004	3702	0.915107913669065	0.449046834549306	0.947853551015735	2085	4249
44464	cell part	5575	2008-2011	GO_REF0000004	GOrefGenomes	0.808251070962935	0.524950099800399	0.947853551015735	10738	16533
44464	cell part	5575	2008-2011	RCA	10090	0.113238512035011	0.212162623846942	0.947853551015735	5484	2927
44464	cell part	5575	2008-2011	GO_REF0000023	9606	0.821331726423622	0.592479895674853	0.947853551015735	3319	4601
44464	cell part	5575	2008-2011	GO_REF0000004	4896	0.92	0.410714285714286	0.947853551015735	25	56
44464	cell part	5575	2008-2011	TAS	9606	0.98498023715415	0.270810693327537	0.947853551015735	1265	4601
44464	cell part	5575	2008-2011	GO_REF0000002	83333	0.74390243902439	0.465648854961832	0.947853551015735	246	393
44464	cell part	5575	2008-2011	GO_REF0000004	7955	0.127868852459016	0.361111111111111	0.947853551015735	305	108
44464	cell part	5575	2008-2011	GO_REF0000002	9606	0.706744868035191	0.47141925668333	0.947853551015735	3069	4601
44464	cell part	5575	2008-2011	NAS	GOrefGenomes	0.873581847649919	0.0326014637391883	0.947853551015735	617	16533
44464	cell part	5575	2008-2011	TAS	10116	0.537190082644628	0.0323544051767048	0.947853551015735	121	2009
44464	cell part	5575	2008-2011	GO_REF0000023	83333	0.992395437262357	0.66412213740458	0.947853551015735	263	393
5488	binding	3674	2008-2011	GO_REF0000019	9606	0.649193548387097	0.0791154791154791	0.687151529317943	248	2035
5488	binding	3674	2008-2011	GO_REF0000019	9031	0.0652173913043478	0.0731707317073171	0.687151529317943	46	41
5488	binding	3674	2008-2011	GO_REF0000019	GOrefGenomes	0.563364055299539	0.0617346294659765	0.687151529317943	868	7921
5488	binding	3674	2008-2011	GO_REF0000019	10090	0.403162055335968	0.0265763418447108	0.687151529317943	253	3838
5488	binding	3674	2008-2011	GO_REF0000019	10116	0.694704049844237	0.111111111111111	0.687151529317943	321	2007
5488	binding	3674	2008-2011	GO_REF0000020	3702	0	0	0.687151529317943	25	1325
5488	binding	3674	2008-2011	ISS	7227	0.0909090909090909	0.00263157894736842	0.687151529317943	11	380
5488	binding	3674	2008-2011	IC	GOrefGenomes	0.576923076923077	0.00164365548980934	0.687151529317943	26	9126
5488	binding	3674	2008-2011	ISS	10090	0.173160173160173	0.0195217179111762	0.687151529317943	231	2049
5488	binding	3674	2008-2011	GO_REF0000002	10116	0.927519818799547	0.538815789473684	0.687151529317943	883	1520
5488	binding	3674	2008-2011	GO_REF0000002	6239	0.649532710280374	0.581589958158996	0.687151529317943	214	239
5488	binding	3674	2008-2011	GO_REF0000004	83333	0.637096774193548	0.58955223880597	0.687151529317943	248	268
5488	binding	3674	2008-2011	ISS	7955	0.1	0.0234375	0.687151529317943	30	128
5488	binding	3674	2008-2011	ISS	10116	0.559210526315789	0.0559210526315789	0.687151529317943	152	1520
5488	binding	3674	2008-2011	TAS	4932	0.911764705882353	0.0312185297079557	0.687151529317943	34	993
5488	binding	3674	2008-2011	GO_REF0000004	6239	0.211640211640212	0.334728033472803	0.687151529317943	378	239
5488	binding	3674	2008-2011	NAS	7227	0.384615384615385	0.0131578947368421	0.687151529317943	13	380
5488	binding	3674	2008-2011	TAS	10116	0.484375	0.0203947368421053	0.687151529317943	64	1520
5488	binding	3674	2008-2011	GO_REF0000004	4932	0.845144356955381	0.324269889224572	0.687151529317943	381	993
5488	binding	3674	2008-2011	GO_REF0000004	10116	0.589315525876461	0.464473684210526	0.687151529317943	1198	1520
5488	binding	3674	2008-2011	RCA	10090	0.0540220820189274	0.0668618838457784	0.687151529317943	2536	2049
5488	binding	3674	2008-2011	GO_REF0000004	7227	0.212410501193317	0.234210526315789	0.687151529317943	419	380
5488	binding	3674	2008-2011	TAS	7955	0	0	0.687151529317943	22	128
5488	binding	3674	2008-2011	GO_REF0000004	9606	0.433656957928803	0.490329325666492	0.687151529317943	2163	1913
5488	binding	3674	2008-2011	NAS	10116	0.318181818181818	0.00460526315789474	0.687151529317943	22	1520
5488	binding	3674	2008-2011	GO_REF0000002	7955	0.591194968553459	0.734375	0.687151529317943	159	128
5488	binding	3674	2008-2011	ISS	GOrefGenomes	0.266990291262136	0.0180802103879027	0.687151529317943	618	9126
5488	binding	3674	2008-2011	GO_REF0000020	GOrefGenomes	0.260869565217391	0.134328358208955	0.687151529317943	138	268
5488	binding	3674	2008-2011	GO_REF0000002	9031	0.516666666666667	0.794871794871795	0.687151529317943	60	39
5488	binding	3674	2008-2011	GO_REF0000003	GOrefGenomes	0.75	0.000986193293885602	0.687151529317943	12	9126
5488	binding	3674	2008-2011	TAS	GOrefGenomes	0.692573402417962	0.0439403900942362	0.687151529317943	579	9126
5488	binding	3674	2008-2011	RCA	GOrefGenomes	0.0540220820189274	0.0150120534735919	0.687151529317943	2536	9126
5488	binding	3674	2008-2011	NAS	9606	0.736	0.0480920020909566	0.687151529317943	125	1913
5488	binding	3674	2008-2011	GO_REF0000002	10090	0.822514379622021	0.488530990727184	0.687151529317943	1217	2049
5488	binding	3674	2008-2011	GO_REF0000002	GOrefGenomes	0.826779661016949	0.534516765285996	0.687151529317943	5900	9126
5488	binding	3674	2008-2011	GO_REF0000004	44689	0.514619883040936	0.598639455782313	0.687151529317943	171	147
5488	binding	3674	2008-2011	TAS	7227	0.683333333333333	0.107894736842105	0.687151529317943	60	380
5488	binding	3674	2008-2011	GO_REF0000002	4896	0.688172043010753	0.512	0.687151529317943	93	125
5488	binding	3674	2008-2011	GO_REF0000004	10090	0.307692307692308	0.326012689116642	0.687151529317943	2171	2049
5488	binding	3674	2008-2011	IC	9606	0.714285714285714	0.00522739153162572	0.687151529317943	14	1913
5488	binding	3674	2008-2011	TAS	9606	0.787581699346405	0.12598013591218	0.687151529317943	306	1913
5488	binding	3674	2008-2011	GO_REF0000004	3702	0.462732919254658	0.449811320754717	0.687151529317943	1288	1325
5488	binding	3674	2008-2011	GO_REF0000002	4932	0.96195652173913	0.356495468277946	0.687151529317943	368	993
5488	binding	3674	2008-2011	TAS	10090	0.6125	0.0239141044411908	0.687151529317943	80	2049
5488	binding	3674	2008-2011	GO_REF0000002	3702	0.848368522072937	0.667169811320755	0.687151529317943	1042	1325
5488	binding	3674	2008-2011	GO_REF0000004	4896	0.485436893203884	0.4	0.687151529317943	103	125
5488	binding	3674	2008-2011	GO_REF0000002	9606	0.830313014827018	0.526921066387873	0.687151529317943	1214	1913
5488	binding	3674	2008-2011	GO_REF0000002	83333	0.867052023121387	0.559701492537313	0.687151529317943	173	268
5488	binding	3674	2008-2011	GO_REF0000002	7227	0.708978328173375	0.602631578947368	0.687151529317943	323	380
5488	binding	3674	2008-2011	NAS	GOrefGenomes	0.637837837837838	0.0129300898531668	0.687151529317943	185	9126
5488	binding	3674	2008-2011	GO_REF0000004	7955	0.101867572156197	0.46875	0.687151529317943	589	128
5488	binding	3674	2008-2011	GO_REF0000002	44689	0.681818181818182	0.714285714285714	0.687151529317943	154	147
5488	binding	3674	2008-2011	GO_REF0000004	GOrefGenomes	0.401400976438124	0.414420337497261	0.687151529317943	9422	9126
5488	binding	3674	2008-2011	GO_REF0000004	9031	0.0862619808306709	0.692307692307692	0.687151529317943	313	39
5488	binding	3674	2008-2011	ISS	9031	0.028169014084507	0.0512820512820513	0.687151529317943	71	39
5488	binding	3674	2008-2011	ISS	9606	0.283333333333333	0.0177731312075274	0.687151529317943	120	1913
9987	cellular process	8150	2007-2010	GO_REF0000019	9031	0.136363636363636	0.09375	0.679923280870988	22	32
9987	cellular process	8150	2007-2010	GO_REF0000019	10090	0.466019417475728	0.0138050043140638	0.679923280870988	103	3477
9987	cellular process	8150	2007-2010	GO_REF0000019	GOrefGenomes	0.7	0.0929896093647244	0.679923280870988	1010	7603
9987	cellular process	8150	2007-2010	GO_REF0000019	9606	0.666666666666667	0.167931208902377	0.679923280870988	498	1977
9987	cellular process	8150	2007-2010	GO_REF0000019	10116	0.837209302325581	0.153046764289088	0.679923280870988	387	2117
9987	cellular process	8150	2007-2010	GO_REF0000002	7955	0.452307692307692	0.622881355932203	0.679923280870988	650	472
9987	cellular process	8150	2007-2010	IC	9606	0.948717948717949	0.0193615907901622	0.679923280870988	39	1911
9987	cellular process	8150	2007-2010	GO_REF0000004	3702	0.354789272030651	0.309491978609626	0.679923280870988	1305	1496
9987	cellular process	8150	2007-2010	ISS	10116	0.585365853658537	0.0641368252271513	0.679923280870988	205	1871
9987	cellular process	8150	2007-2010	GO_REF0000002	7227	0.67439293598234	0.437679083094556	0.679923280870988	906	1396
9987	cellular process	8150	2007-2010	ISS	6239	0.5	0.00707070707070707	0.679923280870988	14	990
9987	cellular process	8150	2007-2010	GO_REF0000004	9606	0.523478260869565	0.472527472527473	0.679923280870988	1725	1911
9987	cellular process	8150	2007-2010	TAS	10116	0.8046875	0.0550507749866382	0.679923280870988	128	1871
9987	cellular process	8150	2007-2010	ISS	9031	0.0454545454545455	0.0666666666666667	0.679923280870988	44	30
9987	cellular process	8150	2007-2010	TAS	44689	0.666666666666667	0.0963855421686747	0.679923280870988	12	83
9987	cellular process	8150	2007-2010	TAS	3702	0.626666666666667	0.0314171122994652	0.679923280870988	75	1496
9987	cellular process	8150	2007-2010	ISS	7227	0.28735632183908	0.0179083094555874	0.679923280870988	87	1396
9987	cellular process	8150	2007-2010	NAS	9606	0.892361111111111	0.134484563055992	0.679923280870988	288	1911
9987	cellular process	8150	2007-2010	IC	GOrefGenomes	0.821428571428571	0.00393667094565683	0.679923280870988	56	11685
9987	cellular process	8150	2007-2010	ISS	GOrefGenomes	0.334415584415584	0.0264441591784339	0.679923280870988	924	11685
9987	cellular process	8150	2007-2010	GO_REF0000004	7227	0.307692307692308	0.108882521489971	0.679923280870988	494	1396
9987	cellular process	8150	2007-2010	GO_REF0000004	GOrefGenomes	0.429386023073863	0.277107402652974	0.679923280870988	7541	11685
9987	cellular process	8150	2007-2010	GO_REF0000002	4896	0.565957446808511	0.281779661016949	0.679923280870988	235	472
9987	cellular process	8150	2007-2010	TAS	7227	0.869565217391304	0.0573065902578797	0.679923280870988	92	1396
9987	cellular process	8150	2007-2010	GO_REF0000002	9031	0.0990566037735849	0.7	0.679923280870988	212	30
9987	cellular process	8150	2007-2010	NAS	10116	0.923076923076923	0.0192410475681454	0.679923280870988	39	1871
9987	cellular process	8150	2007-2010	NAS	GOrefGenomes	0.882352941176471	0.0333761232349166	0.679923280870988	442	11685
9987	cellular process	8150	2007-2010	GO_REF0000004	10090	0.340813464235624	0.193317422434368	0.679923280870988	1426	2514
9987	cellular process	8150	2007-2010	TAS	4896	0.705882352941177	0.0508474576271186	0.679923280870988	34	472
9987	cellular process	8150	2007-2010	NAS	10090	0.739130434782609	0.00676213206046142	0.679923280870988	23	2514
9987	cellular process	8150	2007-2010	GO_REF0000002	6239	0.519867549668874	0.475757575757576	0.679923280870988	906	990
9987	cellular process	8150	2007-2010	GO_REF0000004	44689	0.333333333333333	0.204819277108434	0.679923280870988	51	83
9987	cellular process	8150	2007-2010	GO_REF0000004	4896	0.503030303030303	0.175847457627119	0.679923280870988	165	472
9987	cellular process	8150	2007-2010	GO_REF0000004	7955	0.138486312399356	0.182203389830508	0.679923280870988	621	472
9987	cellular process	8150	2007-2010	ISS	9606	0.267857142857143	0.0313971742543171	0.679923280870988	224	1911
9987	cellular process	8150	2007-2010	GO_REF0000002	9606	0.503575076608784	0.515960230245945	0.679923280870988	1958	1911
9987	cellular process	8150	2007-2010	RCA	10090	0.0873015873015873	0.11376292760541	0.679923280870988	3276	2514
9987	cellular process	8150	2007-2010	GO_REF0000002	10116	0.799492385786802	0.505077498663816	0.679923280870988	1182	1871
9987	cellular process	8150	2007-2010	TAS	9606	0.915084915084915	0.479330193615908	0.679923280870988	1001	1911
9987	cellular process	8150	2007-2010	GO_REF0000002	4932	0.829268292682927	0.377777777777778	0.679923280870988	205	450
9987	cellular process	8150	2007-2010	GO_REF0000004	4932	0.649402390438247	0.362222222222222	0.679923280870988	251	450
9987	cellular process	8150	2007-2010	TAS	GOrefGenomes	0.870595031773541	0.128968763371844	0.679923280870988	1731	11685
9987	cellular process	8150	2007-2010	TAS	4932	0.823008849557522	0.413333333333333	0.679923280870988	226	450
9987	cellular process	8150	2007-2010	GO_REF0000004	6239	0.47069943289225	0.251515151515152	0.679923280870988	529	990
9987	cellular process	8150	2007-2010	GO_REF0000002	10090	0.545901639344262	0.397374701670644	0.679923280870988	1830	2514
9987	cellular process	8150	2007-2010	NAS	7227	0.918918918918919	0.0487106017191977	0.679923280870988	74	1396
9987	cellular process	8150	2007-2010	GO_REF0000004	10116	0.754216867469879	0.334580438268306	0.679923280870988	830	1871
9987	cellular process	8150	2007-2010	ISS	10090	0.261980830670927	0.0326173428798727	0.679923280870988	313	2514
9987	cellular process	8150	2007-2010	RCA	4932	0.253521126760563	0.04	0.679923280870988	71	450
9987	cellular process	8150	2007-2010	GO_REF0000004	9031	0.0699300699300699	0.333333333333333	0.679923280870988	143	30
9987	cellular process	8150	2007-2010	RCA	GOrefGenomes	0.0908276068120705	0.0260162601626016	0.679923280870988	3347	11685
9987	cellular process	8150	2007-2010	ISS	7955	0.352941176470588	0.0254237288135593	0.679923280870988	34	472
9987	cellular process	8150	2007-2010	GO_REF0000002	GOrefGenomes	0.556190087701407	0.466752246469833	0.679923280870988	9806	11685
9987	cellular process	8150	2007-2010	GO_REF0000002	3702	0.471089470480828	0.517379679144385	0.679923280870988	1643	1496
9987	cellular process	8150	2007-2010	TAS	10090	0.886792452830189	0.0560859188544153	0.679923280870988	159	2514
9987	cellular process	8150	2007-2010	GO_REF0000002	44689	0.632911392405063	0.602409638554217	0.679923280870988	79	83
9987	cellular process	8150	2006-2009	GO_REF0000004	10116	0.387096774193548	0.375	0.673625353093681	527	544
9987	cellular process	8150	2006-2009	ISS	10116	0.247787610619469	0.0514705882352941	0.673625353093681	113	544
9987	cellular process	8150	2006-2009	TAS	4896	0.714285714285714	0.0550964187327824	0.673625353093681	28	363
9987	cellular process	8150	2006-2009	GO_REF0000002	GOrefGenomes	0.400686077643909	0.496475222890317	0.673625353093681	11952	9646
9987	cellular process	8150	2006-2009	NAS	9606	0.873469387755102	0.145183175033921	0.673625353093681	245	1474
9987	cellular process	8150	2006-2009	GO_REF0000004	44689	0.0144927536231884	0.117647058823529	0.673625353093681	138	17
9987	cellular process	8150	2006-2009	GO_REF0000002	3702	0.301089324618736	0.572019867549669	0.673625353093681	2295	1208
9987	cellular process	8150	2006-2009	GO_REF0000004	7955	0.106766917293233	0.187830687830688	0.673625353093681	665	378
9987	cellular process	8150	2006-2009	GO_REF0000002	7227	0.609859154929577	0.542266750156543	0.673625353093681	1420	1597
9987	cellular process	8150	2006-2009	NAS	GOrefGenomes	0.768348623853211	0.0347294215218744	0.673625353093681	436	9646
9987	cellular process	8150	2006-2009	GO_REF0000002	44689	0.0306122448979592	0.705882352941177	0.673625353093681	392	17
9987	cellular process	8150	2006-2009	NAS	7227	0.986666666666667	0.0463368816530996	0.673625353093681	75	1597
9987	cellular process	8150	2006-2009	TAS	10090	0.869109947643979	0.051681195516812	0.673625353093681	191	3212
9987	cellular process	8150	2006-2009	ISS	9606	0.226315789473684	0.0291723202170963	0.673625353093681	190	1474
9987	cellular process	8150	2006-2009	GO_REF0000004	7227	0.279210925644917	0.115216030056356	0.673625353093681	659	1597
9987	cellular process	8150	2006-2009	TAS	4932	0.790940766550523	0.425093632958801	0.673625353093681	287	534
9987	cellular process	8150	2006-2009	GO_REF0000002	4896	0.428104575163399	0.360881542699725	0.673625353093681	306	363
9987	cellular process	8150	2006-2009	IC	GOrefGenomes	0.6875	0.00114036906489737	0.673625353093681	16	9646
9987	cellular process	8150	2006-2009	ISS	GOrefGenomes	0.245283018867925	0.0175202156334232	0.673625353093681	689	9646
9987	cellular process	8150	2006-2009	RCA	10090	0.0906288532675709	0.0915317559153176	0.673625353093681	3244	3212
9987	cellular process	8150	2006-2009	TAS	10116	0.264840182648402	0.106617647058824	0.673625353093681	219	544
9987	cellular process	8150	2006-2009	ISS	7227	0.217391304347826	0.00939261114589856	0.673625353093681	69	1597
9987	cellular process	8150	2006-2009	ISS	10090	0.271375464684015	0.0227272727272727	0.673625353093681	269	3212
9987	cellular process	8150	2006-2009	TAS	GOrefGenomes	0.76875	0.127513995438524	0.673625353093681	1600	9646
9987	cellular process	8150	2006-2009	NAS	10116	0.280898876404494	0.0459558823529412	0.673625353093681	89	544
9987	cellular process	8150	2006-2009	GO_REF0000002	10090	0.552570093457944	0.441780821917808	0.673625353093681	2568	3212
9987	cellular process	8150	2006-2009	ISS	7955	0.333333333333333	0.0185185185185185	0.673625353093681	21	378
9987	cellular process	8150	2006-2009	GO_REF0000004	10090	0.372353673723537	0.186176836861768	0.673625353093681	1606	3212
9987	cellular process	8150	2006-2009	GO_REF0000002	9606	0.340142095914742	0.519674355495251	0.673625353093681	2252	1474
9987	cellular process	8150	2006-2009	GO_REF0000002	6239	0.197201017811705	0.520134228187919	0.673625353093681	786	298
9987	cellular process	8150	2006-2009	GO_REF0000004	9606	0.403771131339402	0.421302578018996	0.673625353093681	1538	1474
9987	cellular process	8150	2006-2009	GO_REF0000002	4932	0.772241992882562	0.406367041198502	0.673625353093681	281	534
9987	cellular process	8150	2006-2009	GO_REF0000004	4896	0.5125	0.225895316804408	0.673625353093681	160	363
9987	cellular process	8150	2006-2009	TAS	3702	0.596774193548387	0.0306291390728477	0.673625353093681	62	1208
9987	cellular process	8150	2006-2009	TAS	9606	0.881118881118881	0.427408412483039	0.673625353093681	715	1474
9987	cellular process	8150	2006-2009	ISS	9031	0.0476190476190476	0.0476190476190476	0.673625353093681	21	21
9987	cellular process	8150	2006-2009	RCA	GOrefGenomes	0.09227929867733	0.0311009744972009	0.673625353093681	3251	9646
9987	cellular process	8150	2006-2009	GO_REF0000002	7955	0.333333333333333	0.64021164021164	0.673625353093681	726	378
9987	cellular process	8150	2006-2009	GO_REF0000004	9031	0.0256410256410256	0.285714285714286	0.673625353093681	234	21
9987	cellular process	8150	2006-2009	GO_REF0000004	6239	0.171296296296296	0.248322147651007	0.673625353093681	432	298
9987	cellular process	8150	2006-2009	GO_REF0000004	GOrefGenomes	0.326550254365461	0.246216048102841	0.673625353093681	7273	9646
9987	cellular process	8150	2006-2009	NAS	10090	0.888888888888889	0.0049813200498132	0.673625353093681	18	3212
9987	cellular process	8150	2006-2009	TAS	7227	0.946808510638298	0.0557294927989981	0.673625353093681	94	1597
9987	cellular process	8150	2006-2009	GO_REF0000002	9031	0.037593984962406	0.476190476190476	0.673625353093681	266	21
9987	cellular process	8150	2006-2009	GO_REF0000004	3702	0.340155945419103	0.288907284768212	0.673625353093681	1026	1208
9987	cellular process	8150	2006-2009	GO_REF0000004	4932	0.638888888888889	0.344569288389513	0.673625353093681	288	534
9987	cellular process	8150	2006-2009	GO_REF0000002	10116	0.424242424242424	0.514705882352941	0.673625353093681	660	544
9987	cellular process	8150	2008-2011	GO_REF0000019	9031	0.102564102564103	0.0784313725490196	0.66747711904645	39	51
9987	cellular process	8150	2008-2011	GO_REF0000019	10090	0.470588235294118	0.0120559741657696	0.66747711904645	119	4645
9987	cellular process	8150	2008-2011	GO_REF0000019	9606	0.68974358974359	0.126054358013121	0.66747711904645	390	2134
9987	cellular process	8150	2008-2011	GO_REF0000019	10116	0.773529411764706	0.120697567691602	0.66747711904645	340	2179
9987	cellular process	8150	2008-2011	GO_REF0000019	GOrefGenomes	0.666666666666667	0.0657120657120657	0.66747711904645	888	9009
9987	cellular process	8150	2008-2011	GO_REF0000004	GOrefGenomes	0.758822343214358	0.287999387723863	0.66747711904645	4959	13066
9987	cellular process	8150	2008-2011	GO_REF0000004	7955	0.274611398963731	0.174342105263158	0.66747711904645	193	304
9987	cellular process	8150	2008-2011	TAS	7227	0.783132530120482	0.0545302013422819	0.66747711904645	83	1192
9987	cellular process	8150	2008-2011	ISS	9031	0.2	0.06	0.66747711904645	15	50
9987	cellular process	8150	2008-2011	GO_REF0000004	6239	0.958333333333333	0.174374526156179	0.66747711904645	240	1319
9987	cellular process	8150	2008-2011	IC	GOrefGenomes	0.666666666666667	0.00750038267258534	0.66747711904645	147	13066
9987	cellular process	8150	2008-2011	NAS	GOrefGenomes	0.816666666666667	0.0375019133629267	0.66747711904645	600	13066
9987	cellular process	8150	2008-2011	ISS	9606	0.761904761904762	0.0294388224471021	0.66747711904645	84	2174
9987	cellular process	8150	2008-2011	NAS	4896	0.470588235294118	0.047808764940239	0.66747711904645	51	502
9987	cellular process	8150	2008-2011	GO_REF0000004	83333	0.986455981941309	0.58974358974359	0.66747711904645	443	741
9987	cellular process	8150	2008-2011	TAS	10116	0.468085106382979	0.0517038777908343	0.66747711904645	188	1702
9987	cellular process	8150	2008-2011	ISS	6239	0.882352941176471	0.0113722517058378	0.66747711904645	17	1319
9987	cellular process	8150	2008-2011	NAS	10116	0.344827586206897	0.0117508813160987	0.66747711904645	58	1702
9987	cellular process	8150	2008-2011	GO_REF0000002	9606	0.576900754497969	0.457221711131555	0.66747711904645	1723	2174
9987	cellular process	8150	2008-2011	IC	10090	0.333333333333333	0.00202922077922078	0.66747711904645	15	2464
9987	cellular process	8150	2008-2011	TAS	9606	0.951165371809101	0.394204231830727	0.66747711904645	901	2174
9987	cellular process	8150	2008-2011	GO_REF0000004	7227	0.753086419753086	0.102348993288591	0.66747711904645	162	1192
9987	cellular process	8150	2008-2011	GO_REF0000002	GOrefGenomes	0.667967443416211	0.458518291749579	0.66747711904645	8969	13066
9987	cellular process	8150	2008-2011	RCA	4932	0.411764705882353	0.0555555555555556	0.66747711904645	68	504
9987	cellular process	8150	2008-2011	GO_REF0000002	9031	0.227586206896552	0.66	0.66747711904645	145	50
9987	cellular process	8150	2008-2011	ISS	7955	0.333333333333333	0.0131578947368421	0.66747711904645	12	304
9987	cellular process	8150	2008-2011	IC	4896	0.580246913580247	0.0936254980079681	0.66747711904645	81	502
9987	cellular process	8150	2008-2011	TAS	10090	0.711229946524064	0.0539772727272727	0.66747711904645	187	2464
9987	cellular process	8150	2008-2011	IC	9606	0.975	0.0179392824287029	0.66747711904645	40	2174
9987	cellular process	8150	2008-2011	GO_REF0000020	GOrefGenomes	0.400742115027829	0.291497975708502	0.66747711904645	539	741
9987	cellular process	8150	2008-2011	GO_REF0000002	7227	0.725075528700906	0.402684563758389	0.66747711904645	662	1192
9987	cellular process	8150	2008-2011	NAS	7227	0.904	0.0947986577181208	0.66747711904645	125	1192
9987	cellular process	8150	2008-2011	TAS	4896	0.612244897959184	0.0597609561752988	0.66747711904645	49	502
9987	cellular process	8150	2008-2011	GO_REF0000002	4932	0.936363636363636	0.408730158730159	0.66747711904645	220	504
9987	cellular process	8150	2008-2011	GO_REF0000004	44689	0.703703703703704	0.146718146718147	0.66747711904645	54	259
9987	cellular process	8150	2008-2011	ISS	GOrefGenomes	0.790769230769231	0.0196693708862697	0.66747711904645	325	13066
9987	cellular process	8150	2008-2011	TAS	3702	0.724137931034483	0.0339622641509434	0.66747711904645	87	1855
9987	cellular process	8150	2008-2011	GO_REF0000004	9606	0.770450751252087	0.424563017479301	0.66747711904645	1198	2174
9987	cellular process	8150	2008-2011	GO_REF0000004	10090	0.490506329113924	0.188717532467532	0.66747711904645	948	2464
9987	cellular process	8150	2008-2011	GO_REF0000002	44689	0.581749049429658	0.590733590733591	0.66747711904645	263	259
9987	cellular process	8150	2008-2011	GO_REF0000020	3702	0	0	0.66747711904645	52	1855
9987	cellular process	8150	2008-2011	GO_REF0000004	3702	0.866666666666667	0.301347708894879	0.66747711904645	645	1855
9987	cellular process	8150	2008-2011	NAS	9606	0.927444794952681	0.135234590616375	0.66747711904645	317	2174
9987	cellular process	8150	2008-2011	GO_REF0000002	4896	0.689320388349515	0.282868525896414	0.66747711904645	206	502
9987	cellular process	8150	2008-2011	GO_REF0000004	4896	0.886363636363636	0.233067729083665	0.66747711904645	132	502
9987	cellular process	8150	2008-2011	TAS	4932	0.870689655172414	0.400793650793651	0.66747711904645	232	504
9987	cellular process	8150	2008-2011	GO_REF0000002	7955	0.396929824561404	0.595394736842105	0.66747711904645	456	304
9987	cellular process	8150	2008-2011	GO_REF0000004	10116	0.917888563049853	0.36780258519389	0.66747711904645	682	1702
9987	cellular process	8150	2008-2011	GO_REF0000002	10090	0.652832674571805	0.402191558441558	0.66747711904645	1518	2464
9987	cellular process	8150	2008-2011	GO_REF0000004	4932	0.778280542986425	0.341269841269841	0.66747711904645	221	504
9987	cellular process	8150	2008-2011	GO_REF0000002	83333	0.924752475247525	0.630229419703104	0.66747711904645	505	741
9987	cellular process	8150	2008-2011	GO_REF0000002	10116	0.874366767983789	0.507050528789659	0.66747711904645	987	1702
9987	cellular process	8150	2008-2011	RCA	GOrefGenomes	0.0851987971934514	0.0195163018521353	0.66747711904645	2993	13066
9987	cellular process	8150	2008-2011	ISS	10090	0.833333333333333	0.018262987012987	0.66747711904645	54	2464
9987	cellular process	8150	2008-2011	TAS	GOrefGenomes	0.823963657013061	0.111051584264503	0.66747711904645	1761	13066
9987	cellular process	8150	2008-2011	ISS	10116	0.97	0.0569917743830787	0.66747711904645	100	1702
9987	cellular process	8150	2008-2011	GO_REF0000004	9031	0.51219512195122	0.42	0.66747711904645	41	50
9987	cellular process	8150	2008-2011	ISS	7227	0.707317073170732	0.0243288590604027	0.66747711904645	41	1192
9987	cellular process	8150	2008-2011	NAS	10090	0.84	0.00852272727272727	0.66747711904645	25	2464
9987	cellular process	8150	2008-2011	GO_REF0000002	3702	0.662881476224273	0.503504043126685	0.66747711904645	1409	1855
9987	cellular process	8150	2008-2011	TAS	7955	0.05	0.00328947368421053	0.66747711904645	20	304
9987	cellular process	8150	2008-2011	GO_REF0000002	6239	0.625142857142857	0.414708112206217	0.66747711904645	875	1319
9987	cellular process	8150	2008-2011	RCA	10090	0.0776333789329685	0.0921266233766234	0.66747711904645	2924	2464
5488	binding	3674	2007-2010	GO_REF0000019	9606	0.728426395939086	0.107129525942516	0.650863318938153	394	2679
5488	binding	3674	2007-2010	GO_REF0000019	10090	0.45748987854251	0.0416820361490225	0.650863318938153	247	2711
5488	binding	3674	2007-2010	GO_REF0000019	GOrefGenomes	0.672932330827068	0.0955686065136145	0.650863318938153	1064	7492
5488	binding	3674	2007-2010	GO_REF0000019	9031	0.0882352941176471	0.0882352941176471	0.650863318938153	34	34
5488	binding	3674	2007-2010	GO_REF0000019	10116	0.804627249357326	0.151353965183752	0.650863318938153	389	2068
5488	binding	3674	2007-2010	NAS	7227	0.714285714285714	0.0203665987780041	0.650863318938153	14	491
5488	binding	3674	2007-2010	GO_REF0000002	9606	0.818649045521292	0.471259509721048	0.650863318938153	1362	2366
5488	binding	3674	2007-2010	GO_REF0000002	4932	0.933908045977011	0.304022450888681	0.650863318938153	348	1069
5488	binding	3674	2007-2010	NAS	GOrefGenomes	0.919463087248322	0.0145373514431239	0.650863318938153	149	9424
5488	binding	3674	2007-2010	GO_REF0000004	9031	0.117647058823529	0.666666666666667	0.650863318938153	170	30
5488	binding	3674	2007-2010	RCA	GOrefGenomes	0.0643053645116919	0.0198429541595925	0.650863318938153	2908	9424
5488	binding	3674	2007-2010	GO_REF0000004	10116	0.789704271631982	0.406197183098592	0.650863318938153	913	1775
5488	binding	3674	2007-2010	GO_REF0000002	9031	0.2625	0.7	0.650863318938153	80	30
5488	binding	3674	2007-2010	GO_REF0000002	7227	0.771883289124668	0.592668024439919	0.650863318938153	377	491
5488	binding	3674	2007-2010	ISS	7955	0.157894736842105	0.0188679245283019	0.650863318938153	19	159
5488	binding	3674	2007-2010	NAS	9606	0.933884297520661	0.047759932375317	0.650863318938153	121	2366
5488	binding	3674	2007-2010	ISS	10090	0.217741935483871	0.0278925619834711	0.650863318938153	248	1936
5488	binding	3674	2007-2010	GO_REF0000004	7227	0.222748815165877	0.287169042769857	0.650863318938153	633	491
5488	binding	3674	2007-2010	GO_REF0000004	GOrefGenomes	0.467014535967201	0.398875212224109	0.650863318938153	8049	9424
5488	binding	3674	2007-2010	ISS	10116	0.583892617449664	0.0490140845070423	0.650863318938153	149	1775
5488	binding	3674	2007-2010	GO_REF0000002	10116	0.893724696356275	0.497464788732394	0.650863318938153	988	1775
5488	binding	3674	2007-2010	GO_REF0000004	10090	0.389035667107001	0.304235537190083	0.650863318938153	1514	1936
5488	binding	3674	2007-2010	GO_REF0000002	10090	0.742286751361162	0.422520661157025	0.650863318938153	1102	1936
5488	binding	3674	2007-2010	RCA	10090	0.0643053645116919	0.0965909090909091	0.650863318938153	2908	1936
5488	binding	3674	2007-2010	TAS	GOrefGenomes	0.920138888888889	0.0562393887945671	0.650863318938153	576	9424
5488	binding	3674	2007-2010	GO_REF0000004	4932	0.886178861788618	0.305893358278765	0.650863318938153	369	1069
5488	binding	3674	2007-2010	GO_REF0000004	6239	0.10188679245283	0.442622950819672	0.650863318938153	530	122
5488	binding	3674	2007-2010	ISS	GOrefGenomes	0.319314641744548	0.0217529711375212	0.650863318938153	642	9424
5488	binding	3674	2007-2010	GO_REF0000004	7955	0.156316916488223	0.459119496855346	0.650863318938153	467	159
5488	binding	3674	2007-2010	TAS	7227	0.872340425531915	0.0835030549898167	0.650863318938153	47	491
5488	binding	3674	2007-2010	GO_REF0000004	4896	0.616279069767442	0.309941520467836	0.650863318938153	86	171
5488	binding	3674	2007-2010	GO_REF0000002	6239	0.325358851674641	0.557377049180328	0.650863318938153	209	122
5488	binding	3674	2007-2010	ISS	7227	0.277777777777778	0.010183299389002	0.650863318938153	18	491
5488	binding	3674	2007-2010	GO_REF0000002	7955	0.577889447236181	0.723270440251572	0.650863318938153	199	159
5488	binding	3674	2007-2010	TAS	9606	0.928774928774929	0.137785291631445	0.650863318938153	351	2366
5488	binding	3674	2007-2010	GO_REF0000004	9606	0.632573652028905	0.480980557903635	0.650863318938153	1799	2366
5488	binding	3674	2007-2010	GO_REF0000002	3702	0.769593956562795	0.649920255183413	0.650863318938153	1059	1254
5488	binding	3674	2007-2010	IC	GOrefGenomes	0.461538461538462	0.000636672325976231	0.650863318938153	13	9424
5488	binding	3674	2007-2010	TAS	4932	1	0.0458372310570627	0.650863318938153	49	1069
5488	binding	3674	2007-2010	GO_REF0000002	44689	0.681818181818182	0.588235294117647	0.650863318938153	44	51
5488	binding	3674	2007-2010	GO_REF0000002	4896	0.651376146788991	0.415204678362573	0.650863318938153	109	171
5488	binding	3674	2007-2010	GO_REF0000002	GOrefGenomes	0.774544835800579	0.483022071307301	0.650863318938153	5877	9424
5488	binding	3674	2007-2010	TAS	10090	0.903846153846154	0.0242768595041322	0.650863318938153	52	1936
5488	binding	3674	2007-2010	ISS	9606	0.319526627218935	0.0228233305156382	0.650863318938153	169	2366
5488	binding	3674	2007-2010	GO_REF0000004	44689	0.5	0.509803921568627	0.650863318938153	52	51
5488	binding	3674	2007-2010	ISS	9031	0.0333333333333333	0.0333333333333333	0.650863318938153	30	30
5488	binding	3674	2007-2010	TAS	10116	0.950819672131147	0.0326760563380282	0.650863318938153	61	1775
5488	binding	3674	2007-2010	GO_REF0000004	3702	0.407260726072607	0.492025518341308	0.650863318938153	1515	1254
8152	metabolic process	8150	2006-2009	ISS	7227	0.192307692307692	0.0103092783505155	0.62793599814263	26	485
8152	metabolic process	8150	2006-2009	RCA	10090	0.0572171651495449	0.0849011095031355	0.62793599814263	3076	2073
8152	metabolic process	8150	2006-2009	ISS	9606	0.235294117647059	0.0247349823321555	0.62793599814263	119	1132
8152	metabolic process	8150	2006-2009	TAS	4932	0.674911660777385	0.394628099173554	0.62793599814263	283	484
8152	metabolic process	8150	2006-2009	NAS	7227	0.666666666666667	0.045360824742268	0.62793599814263	33	485
8152	metabolic process	8150	2006-2009	ISS	10090	0.178571428571429	0.0144717800289436	0.62793599814263	168	2073
8152	metabolic process	8150	2006-2009	GO_REF0000002	10090	0.401662049861496	0.489628557645924	0.62793599814263	2527	2073
8152	metabolic process	8150	2006-2009	GO_REF0000002	3702	0.192218157632192	0.744845360824742	0.62793599814263	3007	776
8152	metabolic process	8150	2006-2009	TAS	9606	0.890350877192982	0.358657243816254	0.62793599814263	456	1132
8152	metabolic process	8150	2006-2009	GO_REF0000004	6239	0.0116731517509728	0.142857142857143	0.62793599814263	257	21
8152	metabolic process	8150	2006-2009	IC	GOrefGenomes	0.5	0.000892697732547759	0.62793599814263	10	5601
8152	metabolic process	8150	2006-2009	GO_REF0000002	9031	0.0254545454545455	0.7	0.62793599814263	275	10
8152	metabolic process	8150	2006-2009	GO_REF0000002	GOrefGenomes	0.250930988035813	0.565434743795751	0.62793599814263	12621	5601
8152	metabolic process	8150	2006-2009	TAS	4896	0.555555555555556	0.0694444444444444	0.62793599814263	18	144
8152	metabolic process	8150	2006-2009	GO_REF0000002	4932	0.665722379603399	0.485537190082645	0.62793599814263	353	484
8152	metabolic process	8150	2006-2009	ISS	7955	0.181818181818182	0.0178571428571429	0.62793599814263	11	112
8152	metabolic process	8150	2006-2009	GO_REF0000004	9031	0.00666666666666667	0.1	0.62793599814263	150	10
8152	metabolic process	8150	2006-2009	GO_REF0000004	7955	0.0428893905191874	0.169642857142857	0.62793599814263	443	112
8152	metabolic process	8150	2006-2009	TAS	10090	0.975308641975309	0.0381090207428847	0.62793599814263	81	2073
8152	metabolic process	8150	2006-2009	GO_REF0000002	4896	0.280373831775701	0.625	0.62793599814263	321	144
8152	metabolic process	8150	2006-2009	GO_REF0000002	10116	0.311475409836066	0.638655462184874	0.62793599814263	732	357
8152	metabolic process	8150	2006-2009	GO_REF0000002	7227	0.224957555178268	0.54639175257732	0.62793599814263	1178	485
8152	metabolic process	8150	2006-2009	GO_REF0000002	7955	0.110504774897681	0.723214285714286	0.62793599814263	733	112
8152	metabolic process	8150	2006-2009	ISS	9031	0	0	0.62793599814263	17	10
8152	metabolic process	8150	2006-2009	ISS	GOrefGenomes	0.188679245283019	0.0142831637207641	0.62793599814263	424	5601
8152	metabolic process	8150	2006-2009	TAS	GOrefGenomes	0.738164251207729	0.136404213533298	0.62793599814263	1035	5601
8152	metabolic process	8150	2006-2009	GO_REF0000004	7227	0.12590799031477	0.107216494845361	0.62793599814263	413	485
8152	metabolic process	8150	2006-2009	GO_REF0000004	GOrefGenomes	0.260145876192257	0.248348509194787	0.62793599814263	5347	5601
8152	metabolic process	8150	2006-2009	GO_REF0000004	4896	0.326666666666667	0.340277777777778	0.62793599814263	150	144
8152	metabolic process	8150	2006-2009	RCA	GOrefGenomes	0.0584225900681597	0.0321371183717193	0.62793599814263	3081	5601
8152	metabolic process	8150	2006-2009	GO_REF0000004	3702	0.237837837837838	0.283505154639175	0.62793599814263	925	776
8152	metabolic process	8150	2006-2009	TAS	7227	0.939393939393939	0.0639175257731959	0.62793599814263	33	485
8152	metabolic process	8150	2006-2009	NAS	10116	0.209302325581395	0.0252100840336134	0.62793599814263	43	357
8152	metabolic process	8150	2006-2009	TAS	3702	0.285714285714286	0.0128865979381443	0.62793599814263	35	776
8152	metabolic process	8150	2006-2009	TAS	10116	0.28125	0.100840336134454	0.62793599814263	128	357
8152	metabolic process	8150	2006-2009	GO_REF0000004	10090	0.340425531914894	0.154365653642065	0.62793599814263	940	2073
8152	metabolic process	8150	2006-2009	NAS	9606	0.934959349593496	0.101590106007067	0.62793599814263	123	1132
8152	metabolic process	8150	2006-2009	GO_REF0000004	4932	0.551428571428571	0.398760330578512	0.62793599814263	350	484
8152	metabolic process	8150	2006-2009	GO_REF0000002	6239	0.0200308166409861	0.619047619047619	0.62793599814263	649	21
8152	metabolic process	8150	2006-2009	ISS	10116	0.181818181818182	0.0392156862745098	0.62793599814263	77	357
8152	metabolic process	8150	2006-2009	GO_REF0000004	10116	0.387820512820513	0.338935574229692	0.62793599814263	312	357
8152	metabolic process	8150	2006-2009	GO_REF0000004	9606	0.321150855365474	0.364840989399293	0.62793599814263	1286	1132
8152	metabolic process	8150	2006-2009	NAS	GOrefGenomes	0.734883720930233	0.0282092483485092	0.62793599814263	215	5601
8152	metabolic process	8150	2006-2009	GO_REF0000002	9606	0.268848384424192	0.573321554770318	0.62793599814263	2414	1132
5622	intracellular	5575	2008-2011	GO_REF0000019	9606	0.794050343249428	0.0628737090052546	0.622045591168023	437	5519
5622	intracellular	5575	2008-2011	GO_REF0000019	10116	0.78125	0.104547830632514	0.622045591168023	256	1913
5622	intracellular	5575	2008-2011	GO_REF0000019	GOrefGenomes	0.69608938547486	0.0503393665158371	0.622045591168023	895	12376
5622	intracellular	5575	2008-2011	GO_REF0000019	9031	0.0487804878048781	0.0555555555555556	0.622045591168023	41	36
5622	intracellular	5575	2008-2011	GO_REF0000019	10090	0.459627329192547	0.0150774246128769	0.622045591168023	161	4908
5622	intracellular	5575	2008-2011	GO_REF0000004	10116	0.942970822281167	0.489669421487603	0.622045591168023	754	1452
5622	intracellular	5575	2008-2011	GO_REF0000023	9606	0.942534381139489	0.484106962663976	0.622045591168023	2036	3964
5622	intracellular	5575	2008-2011	RCA	10090	0.124195624195624	0.0764962346413	0.622045591168023	1554	2523
5622	intracellular	5575	2008-2011	GO_REF0000004	6239	0.688	0.242937853107345	0.622045591168023	125	354
5622	intracellular	5575	2008-2011	GO_REF0000023	4896	1	0.305084745762712	0.622045591168023	18	59
5622	intracellular	5575	2008-2011	ISS	10090	0.763157894736842	0.0229885057471264	0.622045591168023	76	2523
5622	intracellular	5575	2008-2011	GO_REF0000002	9031	0.0742857142857143	0.433333333333333	0.622045591168023	175	30
5622	intracellular	5575	2008-2011	GO_REF0000023	GOrefGenomes	0.891848264729621	0.331061343719572	0.622045591168023	4956	13351
5622	intracellular	5575	2008-2011	GO_REF0000004	7955	0.179487179487179	0.354430379746835	0.622045591168023	156	79
5622	intracellular	5575	2008-2011	ISS	7227	0.5	0.0186335403726708	0.622045591168023	36	966
5622	intracellular	5575	2008-2011	IC	GOrefGenomes	0.720496894409938	0.00868848775372631	0.622045591168023	161	13351
5622	intracellular	5575	2008-2011	GO_REF0000002	4932	0.725	0.306878306878307	0.622045591168023	80	189
5622	intracellular	5575	2008-2011	GO_REF0000004	7227	0.700854700854701	0.169772256728778	0.622045591168023	234	966
5622	intracellular	5575	2008-2011	GO_REF0000002	3702	0.51270468661773	0.283307332293292	0.622045591168023	1771	3205
5622	intracellular	5575	2008-2011	GO_REF0000004	9606	0.92839707078926	0.575681130171544	0.622045591168023	2458	3964
5622	intracellular	5575	2008-2011	GO_REF0000002	10116	0.622259696458685	0.254132231404959	0.622045591168023	593	1452
5622	intracellular	5575	2008-2011	GO_REF0000023	9031	0.258064516129032	0.266666666666667	0.622045591168023	31	30
5622	intracellular	5575	2008-2011	GO_REF0000002	83333	0.681818181818182	0.265486725663717	0.622045591168023	88	226
5622	intracellular	5575	2008-2011	GO_REF0000004	44689	0.72	0.296052631578947	0.622045591168023	125	304
5622	intracellular	5575	2008-2011	IC	9606	1	0.00681130171543895	0.622045591168023	27	3964
5622	intracellular	5575	2008-2011	ISS	10116	0.932203389830508	0.0378787878787879	0.622045591168023	59	1452
5622	intracellular	5575	2008-2011	GO_REF0000023	7955	0.202247191011236	0.227848101265823	0.622045591168023	89	79
5622	intracellular	5575	2008-2011	TAS	10090	0.645569620253165	0.0404280618311534	0.622045591168023	158	2523
5622	intracellular	5575	2008-2011	GO_REF0000002	6239	0.199630314232902	0.305084745762712	0.622045591168023	541	354
5622	intracellular	5575	2008-2011	TAS	7227	0.6875	0.0227743271221532	0.622045591168023	32	966
5622	intracellular	5575	2008-2011	NAS	7227	0.75	0.0559006211180124	0.622045591168023	72	966
5622	intracellular	5575	2008-2011	IC	10090	0.864406779661017	0.0202140309155767	0.622045591168023	59	2523
5622	intracellular	5575	2008-2011	GO_REF0000023	4932	0.981818181818182	0.571428571428571	0.622045591168023	110	189
5622	intracellular	5575	2008-2011	TAS	9606	0.984972677595628	0.181886982845611	0.622045591168023	732	3964
5622	intracellular	5575	2008-2011	NAS	GOrefGenomes	0.884057971014493	0.0274136768781365	0.622045591168023	414	13351
5622	intracellular	5575	2008-2011	TAS	3702	0.956521739130435	0.00686427457098284	0.622045591168023	23	3205
5622	intracellular	5575	2008-2011	TAS	GOrefGenomes	0.839373970345964	0.0763238708710958	0.622045591168023	1214	13351
5622	intracellular	5575	2008-2011	GO_REF0000004	83333	0.854545454545454	0.415929203539823	0.622045591168023	110	226
5622	intracellular	5575	2008-2011	GO_REF0000004	10090	0.70481452249408	0.353943717796274	0.622045591168023	1267	2523
5622	intracellular	5575	2008-2011	GO_REF0000002	4896	0.611111111111111	0.186440677966102	0.622045591168023	18	59
5622	intracellular	5575	2008-2011	IC	7955	0	0	0.622045591168023	26	79
5622	intracellular	5575	2008-2011	ISS	9606	0.891666666666667	0.0269929364278507	0.622045591168023	120	3964
5622	intracellular	5575	2008-2011	GO_REF0000004	3702	0.881935483870968	0.426521060842434	0.622045591168023	1550	3205
5622	intracellular	5575	2008-2011	TAS	10116	0.565217391304348	0.0268595041322314	0.622045591168023	69	1452
5622	intracellular	5575	2008-2011	IC	4932	0.866666666666667	0.0687830687830688	0.622045591168023	15	189
5622	intracellular	5575	2008-2011	GO_REF0000002	7955	0.0633187772925764	0.367088607594937	0.622045591168023	458	79
5622	intracellular	5575	2008-2011	GO_REF0000002	GOrefGenomes	0.500120627261761	0.310538536439218	0.622045591168023	8290	13351
5622	intracellular	5575	2008-2011	IC	7227	1	0.0227743271221532	0.622045591168023	22	966
5622	intracellular	5575	2008-2011	ISS	GOrefGenomes	0.787781350482315	0.018350685341922	0.622045591168023	311	13351
5622	intracellular	5575	2008-2011	GO_REF0000002	7227	0.501607717041801	0.322981366459627	0.622045591168023	622	966
5622	intracellular	5575	2008-2011	GO_REF0000023	10090	0.792740046838407	0.268331351565597	0.622045591168023	854	2523
5622	intracellular	5575	2008-2011	GO_REF0000023	44689	0.949152542372881	0.184210526315789	0.622045591168023	59	304
5622	intracellular	5575	2008-2011	GO_REF0000023	6239	0.955882352941177	0.18361581920904	0.622045591168023	68	354
5622	intracellular	5575	2008-2011	TAS	7955	0	0	0.622045591168023	16	79
5622	intracellular	5575	2008-2011	GO_REF0000002	44689	0.372340425531915	0.345394736842105	0.622045591168023	282	304
5622	intracellular	5575	2008-2011	GO_REF0000004	4896	0.958333333333333	0.389830508474576	0.622045591168023	24	59
5622	intracellular	5575	2008-2011	GO_REF0000023	3702	0.892601431980907	0.233385335413417	0.622045591168023	838	3205
5622	intracellular	5575	2008-2011	GO_REF0000023	83333	0.98780487804878	0.358407079646018	0.622045591168023	82	226
5622	intracellular	5575	2008-2011	NAS	10116	0.705882352941177	0.00826446280991736	0.622045591168023	17	1452
5622	intracellular	5575	2008-2011	ISS	9031	0.3	0.1	0.622045591168023	10	30
5622	intracellular	5575	2008-2011	TAS	4932	0.590643274853801	0.534391534391534	0.622045591168023	171	189
5622	intracellular	5575	2008-2011	RCA	GOrefGenomes	0.1252408477842	0.0146056475170399	0.622045591168023	1557	13351
5622	intracellular	5575	2008-2011	GO_REF0000004	9031	0.333333333333333	0.5	0.622045591168023	45	30
5622	intracellular	5575	2008-2011	GO_REF0000004	GOrefGenomes	0.841510513517379	0.44064115047562	0.622045591168023	6991	13351
5622	intracellular	5575	2008-2011	GO_REF0000023	7227	0.849206349206349	0.110766045548654	0.622045591168023	126	966
5622	intracellular	5575	2008-2011	GO_REF0000002	9606	0.656470588235294	0.351917255297679	0.622045591168023	2125	3964
5622	intracellular	5575	2008-2011	GO_REF0000004	4932	0.909090909090909	0.687830687830688	0.622045591168023	143	189
5622	intracellular	5575	2008-2011	GO_REF0000023	10116	0.953488372093023	0.423553719008264	0.622045591168023	645	1452
5622	intracellular	5575	2008-2011	GO_REF0000002	10090	0.506180871828237	0.308363059849386	0.622045591168023	1537	2523
5622	intracellular	5575	2008-2011	NAS	9606	0.947540983606557	0.0729061553985873	0.622045591168023	305	3964
5622	intracellular	5575	2007-2010	GO_REF0000019	GOrefGenomes	0.697786333012512	0.0807529516596124	0.612342284954348	1039	8978
5622	intracellular	5575	2007-2010	GO_REF0000019	10116	0.780645161290323	0.124357656731757	0.612342284954348	310	1946
5622	intracellular	5575	2007-2010	GO_REF0000019	9606	0.76172607879925	0.121812181218122	0.612342284954348	533	3333
5622	intracellular	5575	2007-2010	GO_REF0000019	9031	0.0571428571428571	0.0869565217391304	0.612342284954348	35	23
5622	intracellular	5575	2007-2010	GO_REF0000019	10090	0.46583850931677	0.0204026115342764	0.612342284954348	161	3676
5622	intracellular	5575	2007-2010	NAS	GOrefGenomes	0.907692307692308	0.0255676893742416	0.612342284954348	325	11538
5622	intracellular	5575	2007-2010	TAS	3702	0.8	0.0038822387576836	0.612342284954348	15	3091
5622	intracellular	5575	2007-2010	ISS	9031	0.103448275862069	0.176470588235294	0.612342284954348	29	17
5622	intracellular	5575	2007-2010	GO_REF0000004	9606	0.850467289719626	0.497267759562842	0.612342284954348	1605	2745
5622	intracellular	5575	2007-2010	NAS	9606	0.959514170040486	0.0863387978142077	0.612342284954348	247	2745
5622	intracellular	5575	2007-2010	GO_REF0000002	10090	0.493506493506494	0.283687943262411	0.612342284954348	1540	2679
5622	intracellular	5575	2007-2010	GO_REF0000004	7227	0.333333333333333	0.18125	0.612342284954348	435	800
5622	intracellular	5575	2007-2010	ISS	10090	0.370535714285714	0.0309817095931318	0.612342284954348	224	2679
5622	intracellular	5575	2007-2010	GO_REF0000004	10116	0.878892733564014	0.300769686204855	0.612342284954348	578	1689
5622	intracellular	5575	2007-2010	TAS	GOrefGenomes	0.890350877192982	0.0879701854740856	0.612342284954348	1140	11538
5622	intracellular	5575	2007-2010	ISS	7227	0.257575757575758	0.02125	0.612342284954348	66	800
5622	intracellular	5575	2007-2010	GO_REF0000004	3702	0.628941441441441	0.361371724361048	0.612342284954348	1776	3091
5622	intracellular	5575	2007-2010	RCA	GOrefGenomes	0.159454653230587	0.0233142659039695	0.612342284954348	1687	11538
5622	intracellular	5575	2007-2010	TAS	9606	0.967095851216023	0.246265938069217	0.612342284954348	699	2745
5622	intracellular	5575	2007-2010	GO_REF0000004	7955	0.111111111111111	0.267326732673267	0.612342284954348	243	101
5622	intracellular	5575	2007-2010	GO_REF0000004	10090	0.65360824742268	0.23665546845838	0.612342284954348	970	2679
5622	intracellular	5575	2007-2010	GO_REF0000002	9606	0.560946027895694	0.336976320582878	0.612342284954348	1649	2745
5622	intracellular	5575	2007-2010	GO_REF0000002	9031	0.0207253886010363	0.235294117647059	0.612342284954348	193	17
5622	intracellular	5575	2007-2010	IC	9606	1	0.0087431693989071	0.612342284954348	24	2745
5622	intracellular	5575	2007-2010	NAS	10116	1	0.00769686204854944	0.612342284954348	13	1689
5622	intracellular	5575	2007-2010	TAS	44689	0.8	0.0747663551401869	0.612342284954348	10	107
5622	intracellular	5575	2007-2010	TAS	4932	0.627659574468085	0.510822510822511	0.612342284954348	188	231
5622	intracellular	5575	2007-2010	TAS	10116	0.92	0.0272350503256365	0.612342284954348	50	1689
5622	intracellular	5575	2007-2010	GO_REF0000004	GOrefGenomes	0.656916212196331	0.344513780551222	0.612342284954348	6051	11538
5622	intracellular	5575	2007-2010	ISS	9606	0.5	0.0331511839708561	0.612342284954348	182	2745
5622	intracellular	5575	2007-2010	IC	4932	0.894736842105263	0.0735930735930736	0.612342284954348	19	231
5622	intracellular	5575	2007-2010	TAS	7227	0.794117647058823	0.03375	0.612342284954348	34	800
5622	intracellular	5575	2007-2010	ISS	7955	0.0588235294117647	0.0099009900990099	0.612342284954348	17	101
5622	intracellular	5575	2007-2010	GO_REF0000002	7227	0.451612903225806	0.3325	0.612342284954348	589	800
5622	intracellular	5575	2007-2010	IC	7227	1	0.01375	0.612342284954348	11	800
5622	intracellular	5575	2007-2010	GO_REF0000004	6239	0.0585106382978723	0.392857142857143	0.612342284954348	188	28
5622	intracellular	5575	2007-2010	ISS	10116	0.536363636363636	0.0349319123741859	0.612342284954348	110	1689
5622	intracellular	5575	2007-2010	GO_REF0000002	44689	0.588235294117647	0.373831775700935	0.612342284954348	68	107
5622	intracellular	5575	2007-2010	RCA	10090	0.15855106888361	0.0996640537513998	0.612342284954348	1684	2679
5622	intracellular	5575	2007-2010	GO_REF0000002	4932	0.694117647058824	0.255411255411255	0.612342284954348	85	231
5622	intracellular	5575	2007-2010	ISS	GOrefGenomes	0.400625978090767	0.0221875541688334	0.612342284954348	639	11538
5622	intracellular	5575	2007-2010	GO_REF0000002	7955	0.0969976905311778	0.415841584158416	0.612342284954348	433	101
5622	intracellular	5575	2007-2010	IC	10090	0.979166666666667	0.0175438596491228	0.612342284954348	48	2679
5622	intracellular	5575	2007-2010	GO_REF0000002	GOrefGenomes	0.424860853432282	0.297711908476339	0.612342284954348	8085	11538
5622	intracellular	5575	2007-2010	GO_REF0000004	4932	0.850340136054422	0.541125541125541	0.612342284954348	147	231
5622	intracellular	5575	2007-2010	NAS	7227	0.683333333333333	0.05125	0.612342284954348	60	800
5622	intracellular	5575	2007-2010	GO_REF0000004	4896	0.833333333333333	0.2	0.612342284954348	12	50
5622	intracellular	5575	2007-2010	GO_REF0000002	10116	0.654919236417034	0.264061574896388	0.612342284954348	681	1689
5622	intracellular	5575	2007-2010	TAS	10090	0.907142857142857	0.0474057484135872	0.612342284954348	140	2679
5622	intracellular	5575	2007-2010	IC	GOrefGenomes	0.94017094017094	0.00953371468192061	0.612342284954348	117	11538
5622	intracellular	5575	2007-2010	GO_REF0000004	9031	0.0925925925925926	0.294117647058824	0.612342284954348	54	17
5622	intracellular	5575	2007-2010	GO_REF0000002	6239	0.017578125	0.321428571428571	0.612342284954348	512	28
5622	intracellular	5575	2007-2010	GO_REF0000004	44689	0.651162790697674	0.261682242990654	0.612342284954348	43	107
5622	intracellular	5575	2007-2010	GO_REF0000002	3702	0.377969762419006	0.283079909414429	0.612342284954348	2315	3091
5622	intracellular	5575	2007-2010	GO_REF0000002	4896	0.45	0.18	0.612342284954348	20	50
8152	metabolic process	8150	2007-2010	GO_REF0000019	10090	0.4	0.0138185168125288	0.60645719335853	75	2171
8152	metabolic process	8150	2007-2010	GO_REF0000019	10116	0.737113402061856	0.122117847993168	0.60645719335853	194	1171
8152	metabolic process	8150	2007-2010	GO_REF0000019	GOrefGenomes	0.592936802973978	0.0687203791469194	0.60645719335853	538	4642
8152	metabolic process	8150	2007-2010	GO_REF0000019	9031	0.1875	0.15	0.60645719335853	16	20
8152	metabolic process	8150	2007-2010	GO_REF0000019	9606	0.565217391304348	0.11171875	0.60645719335853	253	1280
8152	metabolic process	8150	2007-2010	GO_REF0000004	4932	0.594202898550725	0.417302798982188	0.60645719335853	276	393
8152	metabolic process	8150	2007-2010	ISS	7955	0.25	0.0289855072463768	0.60645719335853	16	138
8152	metabolic process	8150	2007-2010	GO_REF0000002	10116	0.735421166306696	0.634669151910531	0.60645719335853	926	1073
8152	metabolic process	8150	2007-2010	TAS	10090	0.94949494949495	0.0543352601156069	0.60645719335853	99	1730
8152	metabolic process	8150	2007-2010	GO_REF0000002	4896	0.36231884057971	0.510204081632653	0.60645719335853	207	147
8152	metabolic process	8150	2007-2010	ISS	9031	0.0645161290322581	0.1	0.60645719335853	31	20
8152	metabolic process	8150	2007-2010	GO_REF0000002	7955	0.193406593406593	0.63768115942029	0.60645719335853	455	138
8152	metabolic process	8150	2007-2010	TAS	3702	0.348837209302326	0.0149551345962114	0.60645719335853	43	1003
8152	metabolic process	8150	2007-2010	GO_REF0000002	6239	0.146341463414634	0.403361344537815	0.60645719335853	328	119
8152	metabolic process	8150	2007-2010	GO_REF0000002	10090	0.495564754583087	0.484393063583815	0.60645719335853	1691	1730
8152	metabolic process	8150	2007-2010	ISS	10116	0.442622950819672	0.0503261882572227	0.60645719335853	122	1073
8152	metabolic process	8150	2007-2010	GO_REF0000004	44689	0.227272727272727	0.232558139534884	0.60645719335853	44	43
8152	metabolic process	8150	2007-2010	GO_REF0000004	10116	0.674418604651163	0.297297297297297	0.60645719335853	473	1073
8152	metabolic process	8150	2007-2010	ISS	GOrefGenomes	0.252650176678445	0.0219763331796527	0.60645719335853	566	6507
8152	metabolic process	8150	2007-2010	NAS	7227	0.606060606060606	0.0357142857142857	0.60645719335853	33	560
8152	metabolic process	8150	2007-2010	GO_REF0000002	9606	0.444517833553501	0.525370804059329	0.60645719335853	1514	1281
8152	metabolic process	8150	2007-2010	IC	10090	0.777777777777778	0.0121387283236994	0.60645719335853	27	1730
8152	metabolic process	8150	2007-2010	GO_REF0000002	9031	0.0833333333333333	0.75	0.60645719335853	180	20
8152	metabolic process	8150	2007-2010	RCA	4932	0.166666666666667	0.00508905852417303	0.60645719335853	12	393
8152	metabolic process	8150	2007-2010	GO_REF0000002	7227	0.40327868852459	0.439285714285714	0.60645719335853	610	560
8152	metabolic process	8150	2007-2010	ISS	10090	0.203883495145631	0.0242774566473988	0.60645719335853	206	1730
8152	metabolic process	8150	2007-2010	TAS	10116	0.72289156626506	0.0559179869524697	0.60645719335853	83	1073
8152	metabolic process	8150	2007-2010	IC	9606	0.947368421052632	0.0281030444964871	0.60645719335853	38	1281
8152	metabolic process	8150	2007-2010	GO_REF0000002	GOrefGenomes	0.445744151319064	0.550484094052559	0.60645719335853	8036	6507
8152	metabolic process	8150	2007-2010	GO_REF0000004	4896	0.315068493150685	0.312925170068027	0.60645719335853	146	147
8152	metabolic process	8150	2007-2010	TAS	9606	0.911111111111111	0.384074941451991	0.60645719335853	540	1281
8152	metabolic process	8150	2007-2010	RCA	GOrefGenomes	0.0544041450777202	0.0258183494698018	0.60645719335853	3088	6507
8152	metabolic process	8150	2007-2010	TAS	4896	0.391304347826087	0.0612244897959184	0.60645719335853	23	147
8152	metabolic process	8150	2007-2010	RCA	10090	0.0539661898569571	0.0959537572254335	0.60645719335853	3076	1730
8152	metabolic process	8150	2007-2010	GO_REF0000004	3702	0.252525252525253	0.299102691924227	0.60645719335853	1188	1003
8152	metabolic process	8150	2007-2010	GO_REF0000004	7227	0.151351351351351	0.1	0.60645719335853	370	560
8152	metabolic process	8150	2007-2010	NAS	10116	0.857142857142857	0.0167753960857409	0.60645719335853	21	1073
8152	metabolic process	8150	2007-2010	NAS	9606	0.920289855072464	0.0991412958626073	0.60645719335853	138	1281
8152	metabolic process	8150	2007-2010	GO_REF0000002	44689	0.535714285714286	0.697674418604651	0.60645719335853	56	43
8152	metabolic process	8150	2007-2010	TAS	4932	0.707762557077626	0.39440203562341	0.60645719335853	219	393
8152	metabolic process	8150	2007-2010	GO_REF0000002	4932	0.75	0.480916030534351	0.60645719335853	252	393
8152	metabolic process	8150	2007-2010	TAS	7227	0.775	0.0553571428571429	0.60645719335853	40	560
8152	metabolic process	8150	2007-2010	GO_REF0000004	7955	0.0726744186046512	0.181159420289855	0.60645719335853	344	138
8152	metabolic process	8150	2007-2010	GO_REF0000004	6239	0.0692307692307692	0.151260504201681	0.60645719335853	260	119
8152	metabolic process	8150	2007-2010	GO_REF0000004	10090	0.381516587677725	0.186127167630058	0.60645719335853	844	1730
8152	metabolic process	8150	2007-2010	GO_REF0000004	GOrefGenomes	0.346033606877687	0.27216843399416	0.60645719335853	5118	6507
8152	metabolic process	8150	2007-2010	GO_REF0000004	9606	0.468837209302326	0.39344262295082	0.60645719335853	1075	1281
8152	metabolic process	8150	2007-2010	ISS	7227	0.175	0.0125	0.60645719335853	40	560
8152	metabolic process	8150	2007-2010	ISS	9606	0.235714285714286	0.0257611241217799	0.60645719335853	140	1281
8152	metabolic process	8150	2007-2010	GO_REF0000004	9031	0.0721649484536082	0.35	0.60645719335853	97	20
8152	metabolic process	8150	2007-2010	TAS	GOrefGenomes	0.815939278937381	0.132165360381128	0.60645719335853	1054	6507
8152	metabolic process	8150	2007-2010	IC	GOrefGenomes	0.808219178082192	0.00906715844475181	0.60645719335853	73	6507
8152	metabolic process	8150	2007-2010	NAS	GOrefGenomes	0.831775700934579	0.0273551559858614	0.60645719335853	214	6507
8152	metabolic process	8150	2007-2010	GO_REF0000002	3702	0.384700055035773	0.69690927218345	0.60645719335853	1817	1003
8152	metabolic process	8150	2008-2011	GO_REF0000019	9031	0.037037037037037	0.0555555555555556	0.60192871293613	27	18
8152	metabolic process	8150	2008-2011	GO_REF0000019	9606	0.604761904761905	0.0809432759719567	0.60192871293613	210	1569
8152	metabolic process	8150	2008-2011	GO_REF0000019	GOrefGenomes	0.573469387755102	0.0492895983160849	0.60192871293613	490	5701
8152	metabolic process	8150	2008-2011	GO_REF0000019	10116	0.697802197802198	0.104612850082372	0.60192871293613	182	1214
8152	metabolic process	8150	2008-2011	GO_REF0000019	10090	0.366197183098592	0.00896551724137931	0.60192871293613	71	2900
8152	metabolic process	8150	2008-2011	IC	9606	1	0.0230582524271845	0.60192871293613	38	1648
8152	metabolic process	8150	2008-2011	GO_REF0000002	3702	0.566826593557231	0.68687707641196	0.60192871293613	1459	1204
8152	metabolic process	8150	2008-2011	GO_REF0000002	9031	0.094017094017094	0.647058823529412	0.60192871293613	117	17
8152	metabolic process	8150	2008-2011	RCA	GOrefGenomes	0.0421545667447307	0.0135712490575521	0.60192871293613	2562	7958
8152	metabolic process	8150	2008-2011	GO_REF0000002	4932	0.87218045112782	0.543325526932084	0.60192871293613	266	427
8152	metabolic process	8150	2008-2011	GO_REF0000004	44689	0.5	0.2	0.60192871293613	48	120
8152	metabolic process	8150	2008-2011	ISS	GOrefGenomes	0.766233766233766	0.0148278461925107	0.60192871293613	154	7958
8152	metabolic process	8150	2008-2011	TAS	4896	0.407407407407407	0.0662650602409639	0.60192871293613	27	166
8152	metabolic process	8150	2008-2011	GO_REF0000004	10090	0.785294117647059	0.153801843317972	0.60192871293613	340	1736
8152	metabolic process	8150	2008-2011	GO_REF0000002	44689	0.416666666666667	0.708333333333333	0.60192871293613	204	120
8152	metabolic process	8150	2008-2011	ISS	9606	0.775	0.0188106796116505	0.60192871293613	40	1648
8152	metabolic process	8150	2008-2011	GO_REF0000002	7955	0.155367231638418	0.625	0.60192871293613	354	88
8152	metabolic process	8150	2008-2011	TAS	GOrefGenomes	0.799479166666667	0.115732596129681	0.60192871293613	1152	7958
8152	metabolic process	8150	2008-2011	GO_REF0000004	7227	0.573426573426573	0.133550488599349	0.60192871293613	143	614
8152	metabolic process	8150	2008-2011	NAS	10116	0.344827586206897	0.0100502512562814	0.60192871293613	29	995
8152	metabolic process	8150	2008-2011	GO_REF0000004	6239	0.626666666666667	0.156666666666667	0.60192871293613	75	300
8152	metabolic process	8150	2008-2011	GO_REF0000020	3702	0	0	0.60192871293613	55	1204
8152	metabolic process	8150	2008-2011	IC	GOrefGenomes	0.639097744360902	0.0106810756471475	0.60192871293613	133	7958
8152	metabolic process	8150	2008-2011	GO_REF0000004	7955	0.468085106382979	0.25	0.60192871293613	47	88
8152	metabolic process	8150	2008-2011	TAS	10116	0.450819672131148	0.0552763819095477	0.60192871293613	122	995
8152	metabolic process	8150	2008-2011	TAS	7227	0.758620689655172	0.0716612377850163	0.60192871293613	58	614
8152	metabolic process	8150	2008-2011	GO_REF0000002	83333	0.868421052631579	0.821150855365474	0.60192871293613	608	643
8152	metabolic process	8150	2008-2011	GO_REF0000002	10090	0.585179526355997	0.441244239631336	0.60192871293613	1309	1736
8152	metabolic process	8150	2008-2011	TAS	4932	0.754716981132076	0.374707259953162	0.60192871293613	212	427
8152	metabolic process	8150	2008-2011	GO_REF0000002	9606	0.573426573426573	0.497572815533981	0.60192871293613	1430	1648
8152	metabolic process	8150	2008-2011	TAS	10090	0.791666666666667	0.043778801843318	0.60192871293613	96	1736
8152	metabolic process	8150	2008-2011	GO_REF0000002	4896	0.505376344086022	0.566265060240964	0.60192871293613	186	166
8152	metabolic process	8150	2008-2011	NAS	GOrefGenomes	0.43613707165109	0.0351847197788389	0.60192871293613	642	7958
8152	metabolic process	8150	2008-2011	GO_REF0000004	3702	0.744086021505376	0.287375415282392	0.60192871293613	465	1204
8152	metabolic process	8150	2008-2011	GO_REF0000004	4932	0.757009345794392	0.379391100702576	0.60192871293613	214	427
8152	metabolic process	8150	2008-2011	GO_REF0000002	GOrefGenomes	0.588979699446349	0.561447599899472	0.60192871293613	7586	7958
8152	metabolic process	8150	2008-2011	GO_REF0000004	9606	0.815825375170532	0.362864077669903	0.60192871293613	733	1648
8152	metabolic process	8150	2008-2011	IC	4896	0.307692307692308	0.120481927710843	0.60192871293613	65	166
8152	metabolic process	8150	2008-2011	GO_REF0000004	83333	0.983372921615202	0.643856920684292	0.60192871293613	421	643
8152	metabolic process	8150	2008-2011	ISS	10116	0.978723404255319	0.0462311557788945	0.60192871293613	47	995
8152	metabolic process	8150	2008-2011	GO_REF0000004	4896	0.788235294117647	0.403614457831325	0.60192871293613	85	166
8152	metabolic process	8150	2008-2011	GO_REF0000020	GOrefGenomes	0.381386861313869	0.325038880248834	0.60192871293613	548	643
8152	metabolic process	8150	2008-2011	NAS	7227	0.206896551724138	0.127035830618893	0.60192871293613	377	614
8152	metabolic process	8150	2008-2011	TAS	9606	0.941780821917808	0.33373786407767	0.60192871293613	584	1648
8152	metabolic process	8150	2008-2011	GO_REF0000002	10116	0.805128205128205	0.631155778894472	0.60192871293613	780	995
8152	metabolic process	8150	2008-2011	RCA	10090	0.0419443355546844	0.0616359447004608	0.60192871293613	2551	1736
8152	metabolic process	8150	2008-2011	RCA	4932	0.0909090909090909	0.00234192037470726	0.60192871293613	11	427
8152	metabolic process	8150	2008-2011	GO_REF0000004	GOrefGenomes	0.802672147995889	0.294420708720784	0.60192871293613	2919	7958
8152	metabolic process	8150	2008-2011	GO_REF0000002	7227	0.513307984790874	0.439739413680782	0.60192871293613	526	614
8152	metabolic process	8150	2008-2011	ISS	10090	0.833333333333333	0.0115207373271889	0.60192871293613	24	1736
8152	metabolic process	8150	2008-2011	IC	10090	0.888888888888889	0.0138248847926267	0.60192871293613	27	1736
8152	metabolic process	8150	2008-2011	ISS	7227	0.6	0.0244299674267101	0.60192871293613	25	614
8152	metabolic process	8150	2008-2011	NAS	9606	0.954022988505747	0.100728155339806	0.60192871293613	174	1648
8152	metabolic process	8150	2008-2011	TAS	3702	0.456521739130435	0.0174418604651163	0.60192871293613	46	1204
8152	metabolic process	8150	2008-2011	GO_REF0000004	10116	0.938837920489297	0.308542713567839	0.60192871293613	327	995
8152	metabolic process	8150	2008-2011	NAS	4896	0.25	0.0542168674698795	0.60192871293613	36	166
8152	metabolic process	8150	2008-2011	GO_REF0000002	6239	0.438040345821326	0.506666666666667	0.60192871293613	347	300
8152	metabolic process	8150	2008-2011	GO_REF0000004	9031	0.333333333333333	0.411764705882353	0.60192871293613	21	17
5488	binding	3674	2006-2009	ISS	7227	0.166666666666667	0.00384615384615385	0.595442528779418	12	520
5488	binding	3674	2006-2009	GO_REF0000003	GOrefGenomes	0.909090909090909	0.00108695652173913	0.595442528779418	11	9200
5488	binding	3674	2006-2009	GO_REF0000002	7227	0.530973451327434	0.576923076923077	0.595442528779418	565	520
5488	binding	3674	2006-2009	GO_REF0000004	6239	0.041747572815534	0.511904761904762	0.595442528779418	1030	84
5488	binding	3674	2006-2009	NAS	10116	0.28	0.0107692307692308	0.595442528779418	25	650
5488	binding	3674	2006-2009	RCA	GOrefGenomes	0.0714036920933473	0.0222826086956522	0.595442528779418	2871	9200
5488	binding	3674	2006-2009	GO_REF0000002	4896	0.6	0.482412060301508	0.595442528779418	160	199
5488	binding	3674	2006-2009	GO_REF0000002	GOrefGenomes	0.672956980649288	0.457391304347826	0.595442528779418	6253	9200
5488	binding	3674	2006-2009	ISS	9606	0.401639344262295	0.0198944376776289	0.595442528779418	122	2463
5488	binding	3674	2006-2009	GO_REF0000004	44689	0.0277185501066098	0.351351351351351	0.595442528779418	469	37
5488	binding	3674	2006-2009	GO_REF0000002	3702	0.617375231053604	0.673387096774194	0.595442528779418	1082	992
5488	binding	3674	2006-2009	GO_REF0000004	9031	0.0340909090909091	0.483870967741935	0.595442528779418	440	31
5488	binding	3674	2006-2009	GO_REF0000004	10116	0.402130492676431	0.464615384615385	0.595442528779418	751	650
5488	binding	3674	2006-2009	GO_REF0000002	9606	0.752680965147453	0.455948030856679	0.595442528779418	1492	2463
5488	binding	3674	2006-2009	GO_REF0000002	44689	0.222222222222222	0.540540540540541	0.595442528779418	90	37
5488	binding	3674	2006-2009	GO_REF0000004	3702	0.153204172876304	0.518145161290323	0.595442528779418	3355	992
5488	binding	3674	2006-2009	NAS	7227	0.8125	0.025	0.595442528779418	16	520
5488	binding	3674	2006-2009	ISS	10090	0.350993377483444	0.0201138519924099	0.595442528779418	151	2635
5488	binding	3674	2006-2009	NAS	9606	0.966442953020134	0.0584652862362972	0.595442528779418	149	2463
5488	binding	3674	2006-2009	GO_REF0000002	10116	0.6875	0.473846153846154	0.595442528779418	448	650
5488	binding	3674	2006-2009	GO_REF0000002	7955	0.379310344827586	0.626016260162602	0.595442528779418	203	123
5488	binding	3674	2006-2009	ISS	GOrefGenomes	0.363881401617251	0.0146739130434783	0.595442528779418	371	9200
5488	binding	3674	2006-2009	GO_REF0000004	10090	0.290644171779141	0.287666034155598	0.595442528779418	2608	2635
5488	binding	3674	2006-2009	TAS	10090	0.813559322033898	0.0182163187855787	0.595442528779418	59	2635
5488	binding	3674	2006-2009	GO_REF0000004	GOrefGenomes	0.237138757942201	0.377282608695652	0.595442528779418	14637	9200
5488	binding	3674	2006-2009	GO_REF0000002	9031	0.157303370786517	0.451612903225806	0.595442528779418	89	31
5488	binding	3674	2006-2009	TAS	9606	0.955334987593052	0.156313438895656	0.595442528779418	403	2463
5488	binding	3674	2006-2009	GO_REF0000004	4932	0.835416666666667	0.273533424283765	0.595442528779418	480	1466
5488	binding	3674	2006-2009	GO_REF0000004	9606	0.389245857287792	0.467316280958181	0.595442528779418	2957	2463
5488	binding	3674	2006-2009	TAS	10116	0.245283018867925	0.04	0.595442528779418	106	650
5488	binding	3674	2006-2009	NAS	GOrefGenomes	0.864583333333333	0.0180434782608696	0.595442528779418	192	9200
5488	binding	3674	2006-2009	GO_REF0000004	4896	0.486111111111111	0.351758793969849	0.595442528779418	144	199
5488	binding	3674	2006-2009	GO_REF0000004	7227	0.117924528301887	0.288461538461538	0.595442528779418	1272	520
5488	binding	3674	2006-2009	TAS	7227	0.785714285714286	0.0634615384615385	0.595442528779418	42	520
5488	binding	3674	2006-2009	GO_REF0000004	7955	0.0477453580901857	0.439024390243902	0.595442528779418	1131	123
5488	binding	3674	2006-2009	GO_REF0000002	10090	0.756775067750677	0.423908918406072	0.595442528779418	1476	2635
5488	binding	3674	2006-2009	GO_REF0000002	6239	0.305882352941176	0.619047619047619	0.595442528779418	170	84
5488	binding	3674	2006-2009	ISS	10116	0.402985074626866	0.0415384615384615	0.595442528779418	67	650
5488	binding	3674	2006-2009	TAS	4932	0.984848484848485	0.0443383356070941	0.595442528779418	66	1466
5488	binding	3674	2006-2009	RCA	10090	0.0698324022346369	0.0759013282732448	0.595442528779418	2864	2635
5488	binding	3674	2006-2009	GO_REF0000002	4932	0.905857740585774	0.295361527967258	0.595442528779418	478	1466
5488	binding	3674	2006-2009	TAS	GOrefGenomes	0.820289855072464	0.0615217391304348	0.595442528779418	690	9200
5622	intracellular	5575	2006-2009	GO_REF0000004	6239	0.026431718061674	0.521739130434783	0.578235069148871	454	23
5622	intracellular	5575	2006-2009	GO_REF0000002	4896	0.973134328358209	0.245389537071886	0.578235069148871	670	2657
5622	intracellular	5575	2006-2009	GO_REF0000004	44689	0.0133333333333333	0.0487804878048781	0.578235069148871	150	41
5622	intracellular	5575	2006-2009	GO_REF0000002	GOrefGenomes	0.446033976242176	0.280414357986027	0.578235069148871	7829	12453
5622	intracellular	5575	2006-2009	GO_REF0000002	10090	0.521394611727417	0.299908842297174	0.578235069148871	1262	2194
5622	intracellular	5575	2006-2009	GO_REF0000002	7955	0.122302158273381	0.425	0.578235069148871	278	80
5622	intracellular	5575	2006-2009	TAS	3702	0.9375	0.00519390581717452	0.578235069148871	16	2888
5622	intracellular	5575	2006-2009	ISS	7955	0	0	0.578235069148871	17	80
5622	intracellular	5575	2006-2009	NAS	7227	0.769230769230769	0.0528401585204756	0.578235069148871	52	757
5622	intracellular	5575	2006-2009	RCA	GOrefGenomes	0.0967548076923077	0.0129286115795391	0.578235069148871	1664	12453
5622	intracellular	5575	2006-2009	GO_REF0000004	4896	0.997448979591837	0.294316898757998	0.578235069148871	784	2657
5622	intracellular	5575	2006-2009	GO_REF0000004	10116	0.493333333333333	0.367063492063492	0.578235069148871	375	504
5622	intracellular	5575	2006-2009	GO_REF0000002	3702	0.352477999073645	0.263504155124654	0.578235069148871	2159	2888
5622	intracellular	5575	2006-2009	GO_REF0000004	9606	0.688058916359811	0.441593517893315	0.578235069148871	1901	2962
5622	intracellular	5575	2006-2009	GO_REF0000004	10090	0.36992159657876	0.236554238833181	0.578235069148871	1403	2194
5622	intracellular	5575	2006-2009	ISS	9606	0.452127659574468	0.0286968264686023	0.578235069148871	188	2962
5622	intracellular	5575	2006-2009	ISS	GOrefGenomes	0.285977859778598	0.0124467999678792	0.578235069148871	542	12453
5622	intracellular	5575	2006-2009	ISS	10090	0.183333333333333	0.0150410209662716	0.578235069148871	180	2194
5622	intracellular	5575	2006-2009	TAS	10090	0.861538461538462	0.0510483135824977	0.578235069148871	130	2194
5622	intracellular	5575	2006-2009	TAS	GOrefGenomes	0.847364280094414	0.0864851842929415	0.578235069148871	1271	12453
5622	intracellular	5575	2006-2009	GO_REF0000002	44689	0.0154639175257732	0.0731707317073171	0.578235069148871	194	41
5622	intracellular	5575	2006-2009	GO_REF0000004	GOrefGenomes	0.468152505939586	0.332289408174737	0.578235069148871	8839	12453
5622	intracellular	5575	2006-2009	GO_REF0000002	9606	0.562342569269521	0.301485482781904	0.578235069148871	1588	2962
5622	intracellular	5575	2006-2009	ISS	10116	0.256756756756757	0.0376984126984127	0.578235069148871	74	504
5622	intracellular	5575	2006-2009	GO_REF0000004	7955	0.0392798690671031	0.3	0.578235069148871	611	80
5622	intracellular	5575	2006-2009	RCA	10090	0.0946353224834238	0.0715587967183227	0.578235069148871	1659	2194
5622	intracellular	5575	2006-2009	GO_REF0000002	10116	0.370253164556962	0.232142857142857	0.578235069148871	316	504
5622	intracellular	5575	2006-2009	GO_REF0000002	6239	0.0175438596491228	0.347826086956522	0.578235069148871	456	23
5622	intracellular	5575	2006-2009	GO_REF0000004	4932	0.90625	0.600591715976331	0.578235069148871	224	338
5622	intracellular	5575	2006-2009	TAS	4932	0.695817490494297	0.541420118343195	0.578235069148871	263	338
5622	intracellular	5575	2006-2009	ISS	7227	0.254901960784314	0.0171730515191546	0.578235069148871	51	757
5622	intracellular	5575	2006-2009	TAS	7227	0.9375	0.0396301188903567	0.578235069148871	32	757
5622	intracellular	5575	2006-2009	TAS	9606	0.962006079027356	0.213706954760297	0.578235069148871	658	2962
5622	intracellular	5575	2006-2009	IC	4932	0.95	0.0562130177514793	0.578235069148871	20	338
5622	intracellular	5575	2006-2009	TAS	4896	1	0.0289800526910049	0.578235069148871	77	2657
5622	intracellular	5575	2006-2009	GO_REF0000002	4932	0.767441860465116	0.292899408284024	0.578235069148871	129	338
5622	intracellular	5575	2006-2009	IC	GOrefGenomes	0.91358024691358	0.00594234321047137	0.578235069148871	81	12453
5622	intracellular	5575	2006-2009	GO_REF0000002	7227	0.417061611374408	0.348745046235139	0.578235069148871	633	757
5622	intracellular	5575	2006-2009	IC	9606	0.933333333333333	0.00472653612424038	0.578235069148871	15	2962
5622	intracellular	5575	2006-2009	NAS	10116	0.411764705882353	0.0138888888888889	0.578235069148871	17	504
5622	intracellular	5575	2006-2009	GO_REF0000004	7227	0.172798216276477	0.204755614266843	0.578235069148871	897	757
5622	intracellular	5575	2006-2009	TAS	10116	0.293478260869565	0.0535714285714286	0.578235069148871	92	504
5622	intracellular	5575	2006-2009	GO_REF0000004	3702	0.502927088877062	0.327216066481994	0.578235069148871	1879	2888
5622	intracellular	5575	2006-2009	IC	10090	0.970588235294118	0.0150410209662716	0.578235069148871	34	2194
5622	intracellular	5575	2006-2009	NAS	GOrefGenomes	0.877022653721683	0.0217618244599695	0.578235069148871	309	12453
5622	intracellular	5575	2006-2009	NAS	9606	0.930735930735931	0.0725860904794058	0.578235069148871	231	2962
44424	intracellular part	5575	2006-2009	GO_REF0000004	10116	0.493333333333333	0.36779324055666	0.552191667591941	375	503
44424	intracellular part	5575	2006-2009	TAS	4896	1	0.0289800526910049	0.552191667591941	77	2657
44424	intracellular part	5575	2006-2009	NAS	10116	0.411764705882353	0.0139165009940358	0.552191667591941	17	503
44424	intracellular part	5575	2006-2009	GO_REF0000004	GOrefGenomes	0.467550118926266	0.333899538946858	0.552191667591941	8829	12363
44424	intracellular part	5575	2006-2009	NAS	7227	0.789473684210526	0.0590551181102362	0.552191667591941	57	762
44424	intracellular part	5575	2006-2009	IC	10090	0.970588235294118	0.0153345724907063	0.552191667591941	34	2152
44424	intracellular part	5575	2006-2009	GO_REF0000004	4932	0.90625	0.604166666666667	0.552191667591941	224	336
44424	intracellular part	5575	2006-2009	IC	9606	1	0.00343288705801579	0.552191667591941	10	2913
44424	intracellular part	5575	2006-2009	GO_REF0000002	10090	0.276875822729267	0.2932156133829	0.552191667591941	2279	2152
44424	intracellular part	5575	2006-2009	ISS	GOrefGenomes	0.305327868852459	0.0120520909164442	0.552191667591941	488	12363
44424	intracellular part	5575	2006-2009	TAS	4932	0.69921875	0.532738095238095	0.552191667591941	256	336
44424	intracellular part	5575	2006-2009	GO_REF0000002	10116	0.212301587301587	0.21272365805169	0.552191667591941	504	503
44424	intracellular part	5575	2006-2009	ISS	9606	0.481927710843373	0.0274630964641263	0.552191667591941	166	2913
44424	intracellular part	5575	2006-2009	GO_REF0000002	3702	0.317748917748918	0.25415512465374	0.552191667591941	2310	2888
44424	intracellular part	5575	2006-2009	IC	4932	0.947368421052632	0.0535714285714286	0.552191667591941	19	336
44424	intracellular part	5575	2006-2009	GO_REF0000002	7955	0.0602189781021898	0.417721518987342	0.552191667591941	548	79
44424	intracellular part	5575	2006-2009	GO_REF0000002	44689	0.00840336134453781	0.0487804878048781	0.552191667591941	238	41
44424	intracellular part	5575	2006-2009	GO_REF0000002	9606	0.308273517189271	0.280123583934089	0.552191667591941	2647	2913
44424	intracellular part	5575	2006-2009	NAS	GOrefGenomes	0.874172185430464	0.0213540402814851	0.552191667591941	302	12363
44424	intracellular part	5575	2006-2009	NAS	9606	0.926940639269406	0.0696876072777206	0.552191667591941	219	2913
44424	intracellular part	5575	2006-2009	TAS	3702	0.9375	0.00519390581717452	0.552191667591941	16	2888
44424	intracellular part	5575	2006-2009	GO_REF0000004	3702	0.502927088877062	0.327216066481994	0.552191667591941	1879	2888
44424	intracellular part	5575	2006-2009	ISS	10090	0.207547169811321	0.0153345724907063	0.552191667591941	159	2152
44424	intracellular part	5575	2006-2009	ISS	10116	0.26865671641791	0.0357852882703777	0.552191667591941	67	503
44424	intracellular part	5575	2006-2009	TAS	10116	0.296703296703297	0.0536779324055666	0.552191667591941	91	503
44424	intracellular part	5575	2006-2009	TAS	10090	0.863636363636364	0.0529739776951673	0.552191667591941	132	2152
44424	intracellular part	5575	2006-2009	GO_REF0000004	44689	0.0133333333333333	0.0487804878048781	0.552191667591941	150	41
44424	intracellular part	5575	2006-2009	GO_REF0000004	6239	0.026431718061674	0.521739130434783	0.552191667591941	454	23
44424	intracellular part	5575	2006-2009	ISS	7955	0	0	0.552191667591941	16	79
44424	intracellular part	5575	2006-2009	GO_REF0000004	7955	0.0392798690671031	0.30379746835443	0.552191667591941	611	79
44424	intracellular part	5575	2006-2009	GO_REF0000002	7227	0.257575757575758	0.312335958005249	0.552191667591941	924	762
44424	intracellular part	5575	2006-2009	TAS	7227	0.945945945945946	0.0459317585301837	0.552191667591941	37	762
44424	intracellular part	5575	2006-2009	GO_REF0000002	4932	0.664285714285714	0.276785714285714	0.552191667591941	140	336
44424	intracellular part	5575	2006-2009	RCA	GOrefGenomes	0.103279832519191	0.0119712044002265	0.552191667591941	1433	12363
44424	intracellular part	5575	2006-2009	GO_REF0000004	10090	0.37037037037037	0.241635687732342	0.552191667591941	1404	2152
44424	intracellular part	5575	2006-2009	ISS	7227	0.254901960784314	0.0170603674540682	0.552191667591941	51	762
44424	intracellular part	5575	2006-2009	GO_REF0000002	GOrefGenomes	0.293542600896861	0.264741567580684	0.552191667591941	11150	12363
44424	intracellular part	5575	2006-2009	TAS	GOrefGenomes	0.847929936305732	0.0861441397719	0.552191667591941	1256	12363
44424	intracellular part	5575	2006-2009	GO_REF0000002	4896	0.969745222929936	0.229205871283402	0.552191667591941	628	2657
44424	intracellular part	5575	2006-2009	GO_REF0000004	9606	0.686077289571202	0.444902162718847	0.552191667591941	1889	2913
44424	intracellular part	5575	2006-2009	GO_REF0000002	6239	0.0101449275362319	0.304347826086957	0.552191667591941	690	23
44424	intracellular part	5575	2006-2009	IC	GOrefGenomes	0.92	0.00558116961902451	0.552191667591941	75	12363
44424	intracellular part	5575	2006-2009	GO_REF0000004	4896	0.997448979591837	0.294316898757998	0.552191667591941	784	2657
44424	intracellular part	5575	2006-2009	RCA	10090	0.100840336134454	0.0669144981412639	0.552191667591941	1428	2152
44424	intracellular part	5575	2006-2009	TAS	9606	0.959627329192547	0.212152420185376	0.552191667591941	644	2913
44424	intracellular part	5575	2006-2009	GO_REF0000004	7227	0.173719376391982	0.204724409448819	0.552191667591941	898	762
44424	intracellular part	5575	2008-2011	GO_REF0000019	GOrefGenomes	0.699886749716874	0.0502806931901391	0.548258127307946	883	12291
44424	intracellular part	5575	2008-2011	GO_REF0000019	9031	0.0487804878048781	0.0555555555555556	0.548258127307946	41	36
44424	intracellular part	5575	2008-2011	GO_REF0000019	10116	0.785714285714286	0.103719224724987	0.548258127307946	252	1909
44424	intracellular part	5575	2008-2011	GO_REF0000019	9606	0.791762013729977	0.0626131017010496	0.548258127307946	437	5526
44424	intracellular part	5575	2008-2011	GO_REF0000019	10090	0.470588235294118	0.0149377593360996	0.548258127307946	153	4820
44424	intracellular part	5575	2008-2011	GO_REF0000023	10090	0.788782816229117	0.268480909829407	0.548258127307946	838	2462
44424	intracellular part	5575	2008-2011	IC	4932	1	0.0631578947368421	0.548258127307946	12	190
44424	intracellular part	5575	2008-2011	GO_REF0000002	GOrefGenomes	0.403354247104247	0.251523587389963	0.548258127307946	8288	13291
44424	intracellular part	5575	2008-2011	GO_REF0000023	9031	0.258064516129032	0.266666666666667	0.548258127307946	31	30
44424	intracellular part	5575	2008-2011	GO_REF0000004	7955	0.179487179487179	0.354430379746835	0.548258127307946	156	79
44424	intracellular part	5575	2008-2011	TAS	10116	0.552238805970149	0.0255524861878453	0.548258127307946	67	1448
44424	intracellular part	5575	2008-2011	GO_REF0000004	83333	0.854545454545454	0.415929203539823	0.548258127307946	110	226
44424	intracellular part	5575	2008-2011	NAS	10116	0.705882352941177	0.00828729281767956	0.548258127307946	17	1448
44424	intracellular part	5575	2008-2011	ISS	9031	0.3	0.1	0.548258127307946	10	30
44424	intracellular part	5575	2008-2011	ISS	9606	0.890756302521008	0.0266800906116285	0.548258127307946	119	3973
44424	intracellular part	5575	2008-2011	ISS	10116	0.931034482758621	0.037292817679558	0.548258127307946	58	1448
44424	intracellular part	5575	2008-2011	IC	GOrefGenomes	0.713333333333333	0.00805056052968174	0.548258127307946	150	13291
44424	intracellular part	5575	2008-2011	GO_REF0000004	44689	0.72	0.302013422818792	0.548258127307946	125	298
44424	intracellular part	5575	2008-2011	TAS	9606	0.983584131326949	0.180971558016612	0.548258127307946	731	3973
44424	intracellular part	5575	2008-2011	GO_REF0000002	3702	0.496871088861076	0.247737909516381	0.548258127307946	1598	3205
44424	intracellular part	5575	2008-2011	GO_REF0000023	6239	0.955882352941177	0.18361581920904	0.548258127307946	68	354
44424	intracellular part	5575	2008-2011	GO_REF0000004	GOrefGenomes	0.841146953405018	0.441426529230306	0.548258127307946	6975	13291
44424	intracellular part	5575	2008-2011	GO_REF0000023	10116	0.953416149068323	0.424033149171271	0.548258127307946	644	1448
44424	intracellular part	5575	2008-2011	TAS	7227	0.696969696969697	0.0237849017580145	0.548258127307946	33	967
44424	intracellular part	5575	2008-2011	GO_REF0000023	GOrefGenomes	0.891607684529828	0.331728237152961	0.548258127307946	4945	13291
44424	intracellular part	5575	2008-2011	GO_REF0000004	9606	0.928571428571429	0.575887238862321	0.548258127307946	2464	3973
44424	intracellular part	5575	2008-2011	IC	9606	1	0.00604077523282155	0.548258127307946	24	3973
44424	intracellular part	5575	2008-2011	GO_REF0000004	9031	0.333333333333333	0.5	0.548258127307946	45	30
44424	intracellular part	5575	2008-2011	GO_REF0000002	4932	0.695652173913043	0.252631578947368	0.548258127307946	69	190
44424	intracellular part	5575	2008-2011	GO_REF0000023	4896	1	0.305084745762712	0.548258127307946	18	59
44424	intracellular part	5575	2008-2011	GO_REF0000004	7227	0.702127659574468	0.170630816959669	0.548258127307946	235	967
44424	intracellular part	5575	2008-2011	GO_REF0000004	10090	0.69983948635634	0.354183590576767	0.548258127307946	1246	2462
44424	intracellular part	5575	2008-2011	GO_REF0000002	4896	0.533333333333333	0.135593220338983	0.548258127307946	15	59
44424	intracellular part	5575	2008-2011	TAS	10090	0.608391608391608	0.0353371242891958	0.548258127307946	143	2462
44424	intracellular part	5575	2008-2011	GO_REF0000004	3702	0.881935483870968	0.426521060842434	0.548258127307946	1550	3205
44424	intracellular part	5575	2008-2011	GO_REF0000002	10090	0.344155844155844	0.258326563769293	0.548258127307946	1848	2462
44424	intracellular part	5575	2008-2011	IC	10090	0.851851851851852	0.0186839967506093	0.548258127307946	54	2462
44424	intracellular part	5575	2008-2011	GO_REF0000002	9031	0.0706521739130435	0.433333333333333	0.548258127307946	184	30
44424	intracellular part	5575	2008-2011	RCA	10090	0.13368580060423	0.0718927701056052	0.548258127307946	1324	2462
44424	intracellular part	5575	2008-2011	GO_REF0000023	3702	0.892601431980907	0.233385335413417	0.548258127307946	838	3205
44424	intracellular part	5575	2008-2011	TAS	3702	0.956521739130435	0.00686427457098284	0.548258127307946	23	3205
44424	intracellular part	5575	2008-2011	GO_REF0000004	4896	0.958333333333333	0.389830508474576	0.548258127307946	24	59
44424	intracellular part	5575	2008-2011	NAS	GOrefGenomes	0.88833746898263	0.0269355202768791	0.548258127307946	403	13291
44424	intracellular part	5575	2008-2011	GO_REF0000023	7227	0.849206349206349	0.110651499482937	0.548258127307946	126	967
44424	intracellular part	5575	2008-2011	GO_REF0000002	7227	0.467166979362101	0.257497414684592	0.548258127307946	533	967
44424	intracellular part	5575	2008-2011	GO_REF0000004	6239	0.688	0.242937853107345	0.548258127307946	125	354
44424	intracellular part	5575	2008-2011	GO_REF0000002	7955	0.0540540540540541	0.329113924050633	0.548258127307946	481	79
44424	intracellular part	5575	2008-2011	GO_REF0000023	83333	0.98780487804878	0.358407079646018	0.548258127307946	82	226
44424	intracellular part	5575	2008-2011	ISS	GOrefGenomes	0.786407766990291	0.0182830486795576	0.548258127307946	309	13291
44424	intracellular part	5575	2008-2011	NAS	9606	0.952380952380952	0.0704757110495847	0.548258127307946	294	3973
44424	intracellular part	5575	2008-2011	ISS	7227	0.5	0.0186142709410548	0.548258127307946	36	967
44424	intracellular part	5575	2008-2011	GO_REF0000023	7955	0.202247191011236	0.227848101265823	0.548258127307946	89	79
44424	intracellular part	5575	2008-2011	GO_REF0000002	9606	0.483264557542412	0.26529071230808	0.548258127307946	2181	3973
44424	intracellular part	5575	2008-2011	GO_REF0000023	9606	0.942703232125367	0.484520513465895	0.548258127307946	2042	3973
44424	intracellular part	5575	2008-2011	IC	7955	0	0	0.548258127307946	26	79
44424	intracellular part	5575	2008-2011	GO_REF0000004	10116	0.94281914893617	0.489640883977901	0.548258127307946	752	1448
44424	intracellular part	5575	2008-2011	TAS	GOrefGenomes	0.836409395973154	0.0750131668046046	0.548258127307946	1192	13291
44424	intracellular part	5575	2008-2011	TAS	4932	0.586826347305389	0.515789473684211	0.548258127307946	167	190
44424	intracellular part	5575	2008-2011	NAS	7227	0.753424657534247	0.0568769389865564	0.548258127307946	73	967
44424	intracellular part	5575	2008-2011	GO_REF0000004	4932	0.909090909090909	0.684210526315789	0.548258127307946	143	190
44424	intracellular part	5575	2008-2011	GO_REF0000002	44689	0.331983805668016	0.275167785234899	0.548258127307946	247	298
44424	intracellular part	5575	2008-2011	RCA	GOrefGenomes	0.134890730972118	0.0134677601384395	0.548258127307946	1327	13291
44424	intracellular part	5575	2008-2011	TAS	7955	0	0	0.548258127307946	16	79
44424	intracellular part	5575	2008-2011	GO_REF0000002	83333	0.736111111111111	0.234513274336283	0.548258127307946	72	226
44424	intracellular part	5575	2008-2011	GO_REF0000002	6239	0.164300202839757	0.228813559322034	0.548258127307946	493	354
44424	intracellular part	5575	2008-2011	ISS	10090	0.763157894736842	0.0235580828594639	0.548258127307946	76	2462
44424	intracellular part	5575	2008-2011	GO_REF0000023	4932	0.981818181818182	0.568421052631579	0.548258127307946	110	190
44424	intracellular part	5575	2008-2011	IC	7227	1	0.0227507755946225	0.548258127307946	22	967
44424	intracellular part	5575	2008-2011	GO_REF0000023	44689	0.949152542372881	0.187919463087248	0.548258127307946	59	298
44424	intracellular part	5575	2008-2011	GO_REF0000002	10116	0.527336860670194	0.206491712707182	0.548258127307946	567	1448
44424	intracellular part	5575	2007-2010	GO_REF0000019	9031	0.0588235294117647	0.0869565217391304	0.541634536940803	34	23
44424	intracellular part	5575	2007-2010	GO_REF0000019	GOrefGenomes	0.702623906705539	0.0811265709156194	0.541634536940803	1029	8912
44424	intracellular part	5575	2007-2010	GO_REF0000019	10090	0.464968152866242	0.0201936376210235	0.541634536940803	157	3615
44424	intracellular part	5575	2007-2010	GO_REF0000019	10116	0.790163934426229	0.123971193415638	0.541634536940803	305	1944
44424	intracellular part	5575	2007-2010	GO_REF0000019	9606	0.763602251407129	0.122222222222222	0.541634536940803	533	3330
44424	intracellular part	5575	2007-2010	GO_REF0000004	44689	0.651162790697674	0.269230769230769	0.541634536940803	43	104
44424	intracellular part	5575	2007-2010	GO_REF0000004	10116	0.878892733564014	0.301126259632484	0.541634536940803	578	1687
44424	intracellular part	5575	2007-2010	NAS	9606	0.966386554621849	0.0837277029486713	0.541634536940803	238	2747
44424	intracellular part	5575	2007-2010	GO_REF0000002	9606	0.374077976817703	0.258463778667637	0.541634536940803	1898	2747
44424	intracellular part	5575	2007-2010	GO_REF0000002	4896	0.352941176470588	0.12	0.541634536940803	17	50
44424	intracellular part	5575	2007-2010	RCA	10090	0.169680111265647	0.0928109547356409	0.541634536940803	1438	2629
44424	intracellular part	5575	2007-2010	GO_REF0000002	10116	0.556240369799692	0.213989330171903	0.541634536940803	649	1687
44424	intracellular part	5575	2007-2010	ISS	7227	0.257575757575758	0.0212234706616729	0.541634536940803	66	801
44424	intracellular part	5575	2007-2010	ISS	9031	0.115384615384615	0.176470588235294	0.541634536940803	26	17
44424	intracellular part	5575	2007-2010	ISS	GOrefGenomes	0.414876033057851	0.0218526902315863	0.541634536940803	605	11486
44424	intracellular part	5575	2007-2010	GO_REF0000002	3702	0.357539315448659	0.250080879974118	0.541634536940803	2162	3091
44424	intracellular part	5575	2007-2010	GO_REF0000004	4896	0.833333333333333	0.2	0.541634536940803	12	50
44424	intracellular part	5575	2007-2010	GO_REF0000004	7227	0.334862385321101	0.18227215980025	0.541634536940803	436	801
44424	intracellular part	5575	2007-2010	GO_REF0000002	6239	0.0101626016260163	0.178571428571429	0.541634536940803	492	28
44424	intracellular part	5575	2007-2010	RCA	GOrefGenomes	0.170714781401804	0.0214173776771722	0.541634536940803	1441	11486
44424	intracellular part	5575	2007-2010	GO_REF0000002	9031	0.0144927536231884	0.176470588235294	0.541634536940803	207	17
44424	intracellular part	5575	2007-2010	TAS	4932	0.629834254143646	0.493506493506494	0.541634536940803	181	231
44424	intracellular part	5575	2007-2010	IC	4932	1	0.0692640692640693	0.541634536940803	16	231
44424	intracellular part	5575	2007-2010	GO_REF0000004	4932	0.850340136054422	0.541125541125541	0.541634536940803	147	231
44424	intracellular part	5575	2007-2010	GO_REF0000002	4932	0.666666666666667	0.216450216450216	0.541634536940803	75	231
44424	intracellular part	5575	2007-2010	TAS	3702	0.8	0.0038822387576836	0.541634536940803	15	3091
44424	intracellular part	5575	2007-2010	IC	9606	1	0.00764470331270477	0.541634536940803	21	2747
44424	intracellular part	5575	2007-2010	IC	GOrefGenomes	0.953703703703704	0.00896743862092983	0.541634536940803	108	11486
44424	intracellular part	5575	2007-2010	GO_REF0000002	7227	0.384615384615385	0.249687890137328	0.541634536940803	520	801
44424	intracellular part	5575	2007-2010	GO_REF0000004	6239	0.0585106382978723	0.392857142857143	0.541634536940803	188	28
44424	intracellular part	5575	2007-2010	TAS	10116	0.92	0.027267338470658	0.541634536940803	50	1687
44424	intracellular part	5575	2007-2010	GO_REF0000004	9606	0.850374064837905	0.496541681834729	0.541634536940803	1604	2747
44424	intracellular part	5575	2007-2010	ISS	7955	0.0625	0.0099009900990099	0.541634536940803	16	101
44424	intracellular part	5575	2007-2010	TAS	10090	0.902255639097744	0.0456447318372005	0.541634536940803	133	2629
44424	intracellular part	5575	2007-2010	TAS	GOrefGenomes	0.890569395017794	0.0871495733936967	0.541634536940803	1124	11486
44424	intracellular part	5575	2007-2010	ISS	10090	0.386473429951691	0.0304298212248003	0.541634536940803	207	2629
44424	intracellular part	5575	2007-2010	TAS	44689	0.8	0.0769230769230769	0.541634536940803	10	104
44424	intracellular part	5575	2007-2010	IC	10090	0.977777777777778	0.0167364016736402	0.541634536940803	45	2629
44424	intracellular part	5575	2007-2010	GO_REF0000002	44689	0.545454545454545	0.346153846153846	0.541634536940803	66	104
44424	intracellular part	5575	2007-2010	GO_REF0000004	GOrefGenomes	0.656068885577082	0.344941668117708	0.541634536940803	6039	11486
44424	intracellular part	5575	2007-2010	ISS	10116	0.542857142857143	0.033787788974511	0.541634536940803	105	1687
44424	intracellular part	5575	2007-2010	ISS	9606	0.522988505747126	0.0331270476883873	0.541634536940803	174	2747
44424	intracellular part	5575	2007-2010	NAS	10116	1	0.00770598695909899	0.541634536940803	13	1687
44424	intracellular part	5575	2007-2010	GO_REF0000004	7955	0.111111111111111	0.267326732673267	0.541634536940803	243	101
44424	intracellular part	5575	2007-2010	NAS	7227	0.688524590163934	0.052434456928839	0.541634536940803	61	801
44424	intracellular part	5575	2007-2010	NAS	GOrefGenomes	0.911671924290221	0.0251610656451332	0.541634536940803	317	11486
44424	intracellular part	5575	2007-2010	GO_REF0000002	7955	0.0774058577405858	0.366336633663366	0.541634536940803	478	101
44424	intracellular part	5575	2007-2010	GO_REF0000002	10090	0.33104540654699	0.238493723849372	0.541634536940803	1894	2629
44424	intracellular part	5575	2007-2010	TAS	7227	0.8	0.034956304619226	0.541634536940803	35	801
44424	intracellular part	5575	2007-2010	GO_REF0000004	10090	0.648225469728601	0.236211487257512	0.541634536940803	958	2629
44424	intracellular part	5575	2007-2010	GO_REF0000004	9031	0.0925925925925926	0.294117647058824	0.541634536940803	54	17
44424	intracellular part	5575	2007-2010	IC	7227	1	0.0137328339575531	0.541634536940803	11	801
44424	intracellular part	5575	2007-2010	GO_REF0000002	GOrefGenomes	0.331993379049421	0.244471530558941	0.541634536940803	8458	11486
44424	intracellular part	5575	2007-2010	TAS	9606	0.96551724137931	0.244630506006553	0.541634536940803	696	2747
44424	intracellular part	5575	2007-2010	GO_REF0000004	3702	0.628941441441441	0.361371724361048	0.541634536940803	1776	3091
44238	primary metabolic process	8150	2006-2009	GO_REF0000004	6239	0.004149377593361	0.0714285714285714	0.515236234183338	241	14
44238	primary metabolic process	8150	2006-2009	GO_REF0000002	4932	0.672535211267606	0.422566371681416	0.515236234183338	284	452
44238	primary metabolic process	8150	2006-2009	GO_REF0000002	10090	0.406218144750255	0.444258639910814	0.515236234183338	1962	1794
44238	primary metabolic process	8150	2006-2009	ISS	9031	0	0	0.515236234183338	19	10
44238	primary metabolic process	8150	2006-2009	GO_REF0000004	9606	0.363380281690141	0.372115384615385	0.515236234183338	1065	1040
44238	primary metabolic process	8150	2006-2009	TAS	4896	0.555555555555556	0.072992700729927	0.515236234183338	18	137
44238	primary metabolic process	8150	2006-2009	ISS	7227	0.222222222222222	0.0139211136890951	0.515236234183338	27	431
44238	primary metabolic process	8150	2006-2009	GO_REF0000004	10116	0.312925170068027	0.310810810810811	0.515236234183338	294	296
44238	primary metabolic process	8150	2006-2009	GO_REF0000002	3702	0.194229778464709	0.608064516129032	0.515236234183338	1941	620
44238	primary metabolic process	8150	2006-2009	TAS	10090	0.985714285714286	0.0384615384615385	0.515236234183338	70	1794
44238	primary metabolic process	8150	2006-2009	IC	GOrefGenomes	0.3125	0.00102291325695581	0.515236234183338	16	4888
44238	primary metabolic process	8150	2006-2009	GO_REF0000002	7227	0.259174311926606	0.524361948955916	0.515236234183338	872	431
44238	primary metabolic process	8150	2006-2009	ISS	9606	0.205607476635514	0.0211538461538462	0.515236234183338	107	1040
44238	primary metabolic process	8150	2006-2009	RCA	GOrefGenomes	0.0564163686928884	0.029050736497545	0.515236234183338	2517	4888
44238	primary metabolic process	8150	2006-2009	GO_REF0000004	7955	0.042654028436019	0.202247191011236	0.515236234183338	422	89
44238	primary metabolic process	8150	2006-2009	GO_REF0000004	GOrefGenomes	0.234560685758816	0.246317512274959	0.515236234183338	5133	4888
44238	primary metabolic process	8150	2006-2009	ISS	GOrefGenomes	0.179551122194514	0.0147299509001637	0.515236234183338	401	4888
44238	primary metabolic process	8150	2006-2009	GO_REF0000004	10090	0.313681868743048	0.157190635451505	0.515236234183338	899	1794
44238	primary metabolic process	8150	2006-2009	TAS	4932	0.651340996168582	0.376106194690265	0.515236234183338	261	452
44238	primary metabolic process	8150	2006-2009	GO_REF0000004	4896	0.269461077844311	0.328467153284672	0.515236234183338	167	137
44238	primary metabolic process	8150	2006-2009	GO_REF0000004	9031	0.00793650793650794	0.1	0.515236234183338	126	10
44238	primary metabolic process	8150	2006-2009	GO_REF0000004	3702	0.161100196463654	0.264516129032258	0.515236234183338	1018	620
44238	primary metabolic process	8150	2006-2009	TAS	GOrefGenomes	0.730564430244941	0.140343698854337	0.515236234183338	939	4888
44238	primary metabolic process	8150	2006-2009	GO_REF0000002	9031	0.033175355450237	0.7	0.515236234183338	211	10
44238	primary metabolic process	8150	2006-2009	TAS	3702	0.25	0.0129032258064516	0.515236234183338	32	620
44238	primary metabolic process	8150	2006-2009	ISS	10090	0.192771084337349	0.0178372352285396	0.515236234183338	166	1794
44238	primary metabolic process	8150	2006-2009	RCA	10090	0.0549363057324841	0.0769230769230769	0.515236234183338	2512	1794
44238	primary metabolic process	8150	2006-2009	NAS	9606	0.936363636363636	0.0990384615384615	0.515236234183338	110	1040
44238	primary metabolic process	8150	2006-2009	NAS	GOrefGenomes	0.725388601036269	0.0286415711947627	0.515236234183338	193	4888
44238	primary metabolic process	8150	2006-2009	GO_REF0000002	4896	0.291187739463602	0.554744525547445	0.515236234183338	261	137
44238	primary metabolic process	8150	2006-2009	TAS	9606	0.897310513447433	0.352884615384615	0.515236234183338	409	1040
44238	primary metabolic process	8150	2006-2009	GO_REF0000002	6239	0.01931330472103	0.642857142857143	0.515236234183338	466	14
44238	primary metabolic process	8150	2006-2009	NAS	7227	0.551724137931034	0.037122969837587	0.515236234183338	29	431
44238	primary metabolic process	8150	2006-2009	GO_REF0000002	10116	0.352112676056338	0.591216216216216	0.515236234183338	497	296
44238	primary metabolic process	8150	2006-2009	GO_REF0000002	9606	0.314657611771364	0.534615384615385	0.515236234183338	1767	1040
44238	primary metabolic process	8150	2006-2009	NAS	10116	0.243243243243243	0.0304054054054054	0.515236234183338	37	296
44238	primary metabolic process	8150	2006-2009	TAS	7227	0.944444444444444	0.0788863109048724	0.515236234183338	36	431
44238	primary metabolic process	8150	2006-2009	ISS	10116	0.149253731343284	0.0337837837837838	0.515236234183338	67	296
44238	primary metabolic process	8150	2006-2009	GO_REF0000002	7955	0.121157323688969	0.752808988764045	0.515236234183338	553	89
44238	primary metabolic process	8150	2006-2009	GO_REF0000004	4932	0.485632183908046	0.373893805309735	0.515236234183338	348	452
44238	primary metabolic process	8150	2006-2009	TAS	10116	0.241071428571429	0.0912162162162162	0.515236234183338	112	296
44238	primary metabolic process	8150	2006-2009	ISS	7955	0.1	0.0112359550561798	0.515236234183338	10	89
44238	primary metabolic process	8150	2006-2009	IC	4932	0.166666666666667	0.00442477876106195	0.515236234183338	12	452
44238	primary metabolic process	8150	2006-2009	GO_REF0000002	GOrefGenomes	0.270217391304348	0.508592471358429	0.515236234183338	9200	4888
44238	primary metabolic process	8150	2006-2009	GO_REF0000004	7227	0.104895104895105	0.104408352668213	0.515236234183338	429	431
44238	primary metabolic process	8150	2007-2010	GO_REF0000019	10116	0.695121951219512	0.113320079522863	0.496013613884658	164	1006
44238	primary metabolic process	8150	2007-2010	GO_REF0000019	9606	0.545064377682403	0.109200343938091	0.496013613884658	233	1163
44238	primary metabolic process	8150	2007-2010	GO_REF0000019	GOrefGenomes	0.55672268907563	0.0656428040624226	0.496013613884658	476	4037
44238	primary metabolic process	8150	2007-2010	GO_REF0000019	10090	0.333333333333333	0.011332973556395	0.496013613884658	63	1853
44238	primary metabolic process	8150	2007-2010	GO_REF0000019	9031	0.1875	0.2	0.496013613884658	16	15
44238	primary metabolic process	8150	2007-2010	ISS	10116	0.429906542056075	0.0490405117270789	0.496013613884658	107	938
44238	primary metabolic process	8150	2007-2010	IC	4932	0.181818181818182	0.00546448087431694	0.496013613884658	11	366
44238	primary metabolic process	8150	2007-2010	GO_REF0000002	4932	0.779411764705882	0.434426229508197	0.496013613884658	204	366
44238	primary metabolic process	8150	2007-2010	GO_REF0000002	4896	0.350877192982456	0.434782608695652	0.496013613884658	171	138
44238	primary metabolic process	8150	2007-2010	ISS	GOrefGenomes	0.235181644359465	0.0223189983669026	0.496013613884658	523	5511
44238	primary metabolic process	8150	2007-2010	GO_REF0000002	9606	0.436619718309859	0.475298126064736	0.496013613884658	1278	1174
44238	primary metabolic process	8150	2007-2010	NAS	7227	0.484848484848485	0.0335429769392034	0.496013613884658	33	477
44238	primary metabolic process	8150	2007-2010	GO_REF0000004	GOrefGenomes	0.316663119812726	0.270005443658138	0.496013613884658	4699	5511
44238	primary metabolic process	8150	2007-2010	GO_REF0000002	7227	0.364452423698384	0.425576519916143	0.496013613884658	557	477
44238	primary metabolic process	8150	2007-2010	NAS	10116	0.923076923076923	0.0127931769722814	0.496013613884658	13	938
44238	primary metabolic process	8150	2007-2010	TAS	4896	0.380952380952381	0.0579710144927536	0.496013613884658	21	138
44238	primary metabolic process	8150	2007-2010	TAS	GOrefGenomes	0.810782241014799	0.139176193068409	0.496013613884658	946	5511
44238	primary metabolic process	8150	2007-2010	GO_REF0000004	10116	0.644110275689223	0.273987206823028	0.496013613884658	399	938
44238	primary metabolic process	8150	2007-2010	GO_REF0000004	6239	0.00869565217391304	0.0625	0.496013613884658	230	32
44238	primary metabolic process	8150	2007-2010	ISS	9031	0.0625	0.133333333333333	0.496013613884658	32	15
44238	primary metabolic process	8150	2007-2010	TAS	10116	0.675675675675676	0.0533049040511727	0.496013613884658	74	938
44238	primary metabolic process	8150	2007-2010	TAS	7227	0.75	0.0628930817610063	0.496013613884658	40	477
44238	primary metabolic process	8150	2007-2010	GO_REF0000004	7955	0.0714285714285714	0.218181818181818	0.496013613884658	336	110
44238	primary metabolic process	8150	2007-2010	GO_REF0000002	GOrefGenomes	0.409195755805013	0.482852476864453	0.496013613884658	6503	5511
44238	primary metabolic process	8150	2007-2010	IC	9606	0.947368421052632	0.030664395229983	0.496013613884658	38	1174
44238	primary metabolic process	8150	2007-2010	NAS	GOrefGenomes	0.802139037433155	0.0272182906913446	0.496013613884658	187	5511
44238	primary metabolic process	8150	2007-2010	RCA	4932	0.181818181818182	0.00546448087431694	0.496013613884658	11	366
44238	primary metabolic process	8150	2007-2010	IC	GOrefGenomes	0.694915254237288	0.00743966612230085	0.496013613884658	59	5511
44238	primary metabolic process	8150	2007-2010	TAS	10090	0.945945945945946	0.0486448922863099	0.496013613884658	74	1439
44238	primary metabolic process	8150	2007-2010	GO_REF0000002	3702	0.336671802773498	0.556687898089172	0.496013613884658	1298	785
44238	primary metabolic process	8150	2007-2010	RCA	10090	0.0445068163592622	0.0771369006254343	0.496013613884658	2494	1439
44238	primary metabolic process	8150	2007-2010	TAS	3702	0.325	0.0165605095541401	0.496013613884658	40	785
44238	primary metabolic process	8150	2007-2010	GO_REF0000002	9031	0.0864197530864197	0.933333333333333	0.496013613884658	162	15
44238	primary metabolic process	8150	2007-2010	GO_REF0000004	4896	0.288732394366197	0.297101449275362	0.496013613884658	142	138
44238	primary metabolic process	8150	2007-2010	GO_REF0000002	10090	0.441394658753709	0.413481584433634	0.496013613884658	1348	1439
44238	primary metabolic process	8150	2007-2010	GO_REF0000004	10090	0.347826086956522	0.189020152883947	0.496013613884658	782	1439
44238	primary metabolic process	8150	2007-2010	GO_REF0000004	3702	0.215311004784689	0.286624203821656	0.496013613884658	1045	785
44238	primary metabolic process	8150	2007-2010	TAS	9606	0.928571428571429	0.387563884156729	0.496013613884658	490	1174
44238	primary metabolic process	8150	2007-2010	GO_REF0000002	10116	0.713125845737483	0.56183368869936	0.496013613884658	739	938
44238	primary metabolic process	8150	2007-2010	ISS	7955	0.142857142857143	0.0181818181818182	0.496013613884658	14	110
44238	primary metabolic process	8150	2007-2010	ISS	7227	0.2	0.0167714884696017	0.496013613884658	40	477
44238	primary metabolic process	8150	2007-2010	GO_REF0000002	6239	0.048689138576779	0.40625	0.496013613884658	267	32
44238	primary metabolic process	8150	2007-2010	RCA	GOrefGenomes	0.0451097804391218	0.0205044456541463	0.496013613884658	2505	5511
44238	primary metabolic process	8150	2007-2010	GO_REF0000004	9606	0.456395348837209	0.401192504258944	0.496013613884658	1032	1174
44238	primary metabolic process	8150	2007-2010	GO_REF0000002	44689	0.471698113207547	0.675675675675676	0.496013613884658	53	37
44238	primary metabolic process	8150	2007-2010	GO_REF0000004	9031	0.0625	0.4	0.496013613884658	96	15
44238	primary metabolic process	8150	2007-2010	GO_REF0000004	44689	0.214285714285714	0.243243243243243	0.496013613884658	42	37
44238	primary metabolic process	8150	2007-2010	ISS	9606	0.216666666666667	0.0221465076660988	0.496013613884658	120	1174
44238	primary metabolic process	8150	2007-2010	TAS	4932	0.685	0.37431693989071	0.496013613884658	200	366
44238	primary metabolic process	8150	2007-2010	NAS	9606	0.925619834710744	0.0954003407155026	0.496013613884658	121	1174
44238	primary metabolic process	8150	2007-2010	ISS	10090	0.189054726368159	0.0264072272411397	0.496013613884658	201	1439
44238	primary metabolic process	8150	2007-2010	GO_REF0000004	4932	0.555555555555556	0.382513661202186	0.496013613884658	252	366
44238	primary metabolic process	8150	2007-2010	GO_REF0000004	7227	0.119883040935673	0.0859538784067086	0.496013613884658	342	477
44238	primary metabolic process	8150	2007-2010	GO_REF0000002	7955	0.164319248826291	0.636363636363636	0.496013613884658	426	110
44238	primary metabolic process	8150	2008-2011	GO_REF0000019	10116	0.662576687116564	0.104448742746615	0.479034661165414	163	1034
44238	primary metabolic process	8150	2008-2011	GO_REF0000019	9606	0.595854922279793	0.0805886475122635	0.479034661165414	193	1427
44238	primary metabolic process	8150	2008-2011	GO_REF0000019	9031	0.037037037037037	0.0833333333333333	0.479034661165414	27	12
44238	primary metabolic process	8150	2008-2011	GO_REF0000019	GOrefGenomes	0.552036199095023	0.0494127176994735	0.479034661165414	442	4938
44238	primary metabolic process	8150	2008-2011	GO_REF0000019	10090	0.338983050847458	0.00811359026369168	0.479034661165414	59	2465
44238	primary metabolic process	8150	2008-2011	ISS	9606	0.774193548387097	0.0159151193633952	0.479034661165414	31	1508
44238	primary metabolic process	8150	2008-2011	GO_REF0000002	7227	0.470982142857143	0.412109375	0.479034661165414	448	512
44238	primary metabolic process	8150	2008-2011	GO_REF0000002	44689	0.432748538011696	0.704761904761905	0.479034661165414	171	105
44238	primary metabolic process	8150	2008-2011	GO_REF0000002	83333	0.923884514435696	0.724279835390947	0.479034661165414	381	486
44238	primary metabolic process	8150	2008-2011	NAS	7227	0.184782608695652	0.1328125	0.479034661165414	368	512
44238	primary metabolic process	8150	2008-2011	GO_REF0000002	3702	0.505771248688353	0.513312034078807	0.479034661165414	953	939
44238	primary metabolic process	8150	2008-2011	RCA	GOrefGenomes	0.0355281856939839	0.0113310167699048	0.479034661165414	2111	6619
44238	primary metabolic process	8150	2008-2011	GO_REF0000004	10090	0.750798722044728	0.164796633941094	0.479034661165414	313	1426
44238	primary metabolic process	8150	2008-2011	GO_REF0000004	7227	0.452991452991453	0.103515625	0.479034661165414	117	512
44238	primary metabolic process	8150	2008-2011	ISS	10116	0.973684210526316	0.0441001191895113	0.479034661165414	38	839
44238	primary metabolic process	8150	2008-2011	GO_REF0000002	6239	0.361623616236162	0.5	0.479034661165414	271	196
44238	primary metabolic process	8150	2008-2011	NAS	9606	0.96	0.0954907161803713	0.479034661165414	150	1508
44238	primary metabolic process	8150	2008-2011	GO_REF0000004	6239	0.589285714285714	0.168367346938776	0.479034661165414	56	196
44238	primary metabolic process	8150	2008-2011	GO_REF0000004	10116	0.933333333333333	0.283671036948749	0.479034661165414	255	839
44238	primary metabolic process	8150	2008-2011	GO_REF0000004	4932	0.731578947368421	0.358247422680412	0.479034661165414	190	388
44238	primary metabolic process	8150	2008-2011	GO_REF0000002	9031	0.103092783505155	0.833333333333333	0.479034661165414	97	12
44238	primary metabolic process	8150	2008-2011	ISS	10090	0.68	0.0119214586255259	0.479034661165414	25	1426
44238	primary metabolic process	8150	2008-2011	GO_REF0000004	7955	0.428571428571429	0.264705882352941	0.479034661165414	42	68
44238	primary metabolic process	8150	2008-2011	GO_REF0000002	4896	0.5	0.478571428571429	0.479034661165414	134	140
44238	primary metabolic process	8150	2008-2011	GO_REF0000004	GOrefGenomes	0.784146341463415	0.291433751321952	0.479034661165414	2460	6619
44238	primary metabolic process	8150	2008-2011	TAS	4932	0.744565217391304	0.353092783505155	0.479034661165414	184	388
44238	primary metabolic process	8150	2008-2011	TAS	10090	0.753424657534247	0.0385694249649369	0.479034661165414	73	1426
44238	primary metabolic process	8150	2008-2011	GO_REF0000004	9031	0.315789473684211	0.5	0.479034661165414	19	12
44238	primary metabolic process	8150	2008-2011	TAS	3702	0.368421052631579	0.0149094781682641	0.479034661165414	38	939
44238	primary metabolic process	8150	2008-2011	TAS	7227	0.620689655172414	0.0703125	0.479034661165414	58	512
44238	primary metabolic process	8150	2008-2011	GO_REF0000020	3702	0	0	0.479034661165414	28	939
44238	primary metabolic process	8150	2008-2011	GO_REF0000002	7955	0.138157894736842	0.617647058823529	0.479034661165414	304	68
44238	primary metabolic process	8150	2008-2011	IC	4896	0.338983050847458	0.142857142857143	0.479034661165414	59	140
44238	primary metabolic process	8150	2008-2011	NAS	GOrefGenomes	0.402044293015332	0.0356549327693005	0.479034661165414	587	6619
44238	primary metabolic process	8150	2008-2011	ISS	7227	0.565217391304348	0.025390625	0.479034661165414	23	512
44238	primary metabolic process	8150	2008-2011	TAS	9606	0.942164179104478	0.334880636604775	0.479034661165414	536	1508
44238	primary metabolic process	8150	2008-2011	GO_REF0000004	44689	0.476190476190476	0.19047619047619	0.479034661165414	42	105
44238	primary metabolic process	8150	2008-2011	TAS	10116	0.364485981308411	0.0464839094159714	0.479034661165414	107	839
44238	primary metabolic process	8150	2008-2011	TAS	4896	0.4	0.0714285714285714	0.479034661165414	25	140
44238	primary metabolic process	8150	2008-2011	GO_REF0000004	9606	0.807471264367816	0.372679045092838	0.479034661165414	696	1508
44238	primary metabolic process	8150	2008-2011	RCA	10090	0.0352213231794384	0.0518934081346424	0.479034661165414	2101	1426
44238	primary metabolic process	8150	2008-2011	GO_REF0000002	GOrefGenomes	0.559244216846195	0.478471068137181	0.479034661165414	5663	6619
44238	primary metabolic process	8150	2008-2011	NAS	10116	0.333333333333333	0.00715137067938021	0.479034661165414	18	839
44238	primary metabolic process	8150	2008-2011	IC	9606	1	0.0251989389920424	0.479034661165414	38	1508
44238	primary metabolic process	8150	2008-2011	GO_REF0000004	4896	0.758064516129032	0.335714285714286	0.479034661165414	62	140
44238	primary metabolic process	8150	2008-2011	RCA	4932	0.1	0.00257731958762887	0.479034661165414	10	388
44238	primary metabolic process	8150	2008-2011	ISS	GOrefGenomes	0.727272727272727	0.0145037014654782	0.479034661165414	132	6619
44238	primary metabolic process	8150	2008-2011	GO_REF0000002	10116	0.792746113989637	0.547079856972586	0.479034661165414	579	839
44238	primary metabolic process	8150	2008-2011	NAS	4896	0.233333333333333	0.05	0.479034661165414	30	140
44238	primary metabolic process	8150	2008-2011	GO_REF0000002	9606	0.577916295636687	0.430371352785146	0.479034661165414	1123	1508
44238	primary metabolic process	8150	2008-2011	GO_REF0000002	4932	0.913265306122449	0.461340206185567	0.479034661165414	196	388
44238	primary metabolic process	8150	2008-2011	GO_REF0000004	3702	0.748538011695906	0.272630457933972	0.479034661165414	342	939
44238	primary metabolic process	8150	2008-2011	GO_REF0000020	GOrefGenomes	0.347457627118644	0.337448559670782	0.479034661165414	472	486
44238	primary metabolic process	8150	2008-2011	TAS	GOrefGenomes	0.778210116731518	0.120864178878985	0.479034661165414	1028	6619
44238	primary metabolic process	8150	2008-2011	GO_REF0000004	83333	0.987730061349693	0.662551440329218	0.479034661165414	326	486
44238	primary metabolic process	8150	2008-2011	GO_REF0000002	10090	0.540755467196819	0.38148667601683	0.479034661165414	1006	1426
44238	primary metabolic process	8150	2008-2011	IC	GOrefGenomes	0.616822429906542	0.00997129475751624	0.479034661165414	107	6619
43226	organelle	5575	2006-2009	GO_REF0000002	GOrefGenomes	0.30353509664293	0.230316480123504	0.474702986787076	7864	10364
43226	organelle	5575	2006-2009	TAS	4932	0.58102766798419	0.408333333333333	0.474702986787076	253	360
43226	organelle	5575	2006-2009	GO_REF0000002	4932	0.587719298245614	0.186111111111111	0.474702986787076	114	360
43226	organelle	5575	2006-2009	RCA	GOrefGenomes	0.100525131282821	0.0129293708992667	0.474702986787076	1333	10364
43226	organelle	5575	2006-2009	GO_REF0000004	7227	0.123353293413174	0.218220338983051	0.474702986787076	835	472
43226	organelle	5575	2006-2009	GO_REF0000004	6239	0.0248306997742664	0.578947368421053	0.474702986787076	443	19
43226	organelle	5575	2006-2009	ISS	7227	0.257142857142857	0.0190677966101695	0.474702986787076	35	472
43226	organelle	5575	2006-2009	TAS	7227	0.903225806451613	0.0593220338983051	0.474702986787076	31	472
43226	organelle	5575	2006-2009	GO_REF0000002	44689	0.0072463768115942	0.025	0.474702986787076	138	40
43226	organelle	5575	2006-2009	TAS	GOrefGenomes	0.780120481927711	0.0749710536472405	0.474702986787076	996	10364
43226	organelle	5575	2006-2009	GO_REF0000004	4896	0.982847341337907	0.267631947687996	0.474702986787076	583	2141
43226	organelle	5575	2006-2009	NAS	9606	0.904458598726115	0.0631111111111111	0.474702986787076	157	2250
43226	organelle	5575	2006-2009	GO_REF0000004	GOrefGenomes	0.438127510040161	0.336839058278657	0.474702986787076	7968	10364
43226	organelle	5575	2006-2009	GO_REF0000004	10090	0.400473933649289	0.275244299674267	0.474702986787076	1266	1842
43226	organelle	5575	2006-2009	TAS	10090	0.826530612244898	0.0439739413680782	0.474702986787076	98	1842
43226	organelle	5575	2006-2009	GO_REF0000004	3702	0.472042377869335	0.288489208633094	0.474702986787076	1699	2780
43226	organelle	5575	2006-2009	RCA	10090	0.0993227990970655	0.0716612377850163	0.474702986787076	1329	1842
43226	organelle	5575	2006-2009	NAS	10116	0.357142857142857	0.0129198966408269	0.474702986787076	14	387
43226	organelle	5575	2006-2009	IC	GOrefGenomes	0.926470588235294	0.00607873407950598	0.474702986787076	68	10364
43226	organelle	5575	2006-2009	GO_REF0000002	9606	0.284924623115578	0.252	0.474702986787076	1990	2250
43226	organelle	5575	2006-2009	ISS	10116	0.285714285714286	0.0361757105943152	0.474702986787076	49	387
43226	organelle	5575	2006-2009	ISS	9606	0.44	0.0244444444444444	0.474702986787076	125	2250
43226	organelle	5575	2006-2009	IC	4932	1	0.0416666666666667	0.474702986787076	15	360
43226	organelle	5575	2006-2009	ISS	7955	0	0	0.474702986787076	15	67
43226	organelle	5575	2006-2009	GO_REF0000002	3702	0.372869802317655	0.196762589928058	0.474702986787076	1467	2780
43226	organelle	5575	2006-2009	NAS	GOrefGenomes	0.837837837837838	0.0179467387109224	0.474702986787076	222	10364
43226	organelle	5575	2006-2009	GO_REF0000002	6239	0.0137362637362637	0.263157894736842	0.474702986787076	364	19
43226	organelle	5575	2006-2009	NAS	7227	0.720930232558139	0.0656779661016949	0.474702986787076	43	472
43226	organelle	5575	2006-2009	GO_REF0000004	4932	0.890350877192982	0.563888888888889	0.474702986787076	228	360
43226	organelle	5575	2006-2009	GO_REF0000002	10090	0.310154525386313	0.305103148751357	0.474702986787076	1812	1842
43226	organelle	5575	2006-2009	TAS	10116	0.234375	0.0387596899224806	0.474702986787076	64	387
43226	organelle	5575	2006-2009	GO_REF0000004	7955	0.0406779661016949	0.358208955223881	0.474702986787076	590	67
43226	organelle	5575	2006-2009	GO_REF0000002	7227	0.229197080291971	0.332627118644068	0.474702986787076	685	472
43226	organelle	5575	2006-2009	GO_REF0000004	9606	0.650208209399167	0.485777777777778	0.474702986787076	1681	2250
43226	organelle	5575	2006-2009	GO_REF0000004	10116	0.481586402266289	0.439276485788114	0.474702986787076	353	387
43226	organelle	5575	2006-2009	IC	10090	0.970588235294118	0.0179153094462541	0.474702986787076	34	1842
43226	organelle	5575	2006-2009	GO_REF0000004	44689	0.0137931034482759	0.05	0.474702986787076	145	40
43226	organelle	5575	2006-2009	TAS	9606	0.914046121593291	0.193777777777778	0.474702986787076	477	2250
43226	organelle	5575	2006-2009	TAS	3702	1	0.00467625899280576	0.474702986787076	13	2780
43226	organelle	5575	2006-2009	GO_REF0000002	4896	0.950649350649351	0.170948155067725	0.474702986787076	385	2141
43226	organelle	5575	2006-2009	ISS	GOrefGenomes	0.294594594594595	0.0105171748359707	0.474702986787076	370	10364
43226	organelle	5575	2006-2009	GO_REF0000002	10116	0.232091690544413	0.209302325581395	0.474702986787076	349	387
43226	organelle	5575	2006-2009	ISS	10090	0.217741935483871	0.0146579804560261	0.474702986787076	124	1842
43226	organelle	5575	2006-2009	TAS	4896	0.982758620689655	0.0266230733302195	0.474702986787076	58	2141
43226	organelle	5575	2006-2009	GO_REF0000002	7955	0.0776942355889724	0.462686567164179	0.474702986787076	399	67
43229	intracellular organelle	5575	2006-2009	NAS	10116	0.357142857142857	0.0131578947368421	0.474665975794811	14	380
43229	intracellular organelle	5575	2006-2009	GO_REF0000004	GOrefGenomes	0.437484308310319	0.33713843474896	0.474665975794811	7966	10337
43229	intracellular organelle	5575	2006-2009	GO_REF0000004	44689	0.0137931034482759	0.05	0.474665975794811	145	40
43229	intracellular organelle	5575	2006-2009	GO_REF0000002	4896	0.950649350649351	0.170948155067725	0.474665975794811	385	2141
43229	intracellular organelle	5575	2006-2009	GO_REF0000004	3702	0.472042377869335	0.288593019071609	0.474665975794811	1699	2779
43229	intracellular organelle	5575	2006-2009	RCA	GOrefGenomes	0.100525131282821	0.0129631421108639	0.474665975794811	1333	10337
43229	intracellular organelle	5575	2006-2009	TAS	4932	0.58102766798419	0.408333333333333	0.474665975794811	253	360
43229	intracellular organelle	5575	2006-2009	GO_REF0000002	9606	0.284924623115578	0.252224199288256	0.474665975794811	1990	2248
43229	intracellular organelle	5575	2006-2009	TAS	GOrefGenomes	0.778787878787879	0.0745864370707168	0.474665975794811	990	10337
43229	intracellular organelle	5575	2006-2009	GO_REF0000002	10090	0.30709534368071	0.303395399780942	0.474665975794811	1804	1826
43229	intracellular organelle	5575	2006-2009	ISS	10116	0.291666666666667	0.0368421052631579	0.474665975794811	48	380
43229	intracellular organelle	5575	2006-2009	NAS	GOrefGenomes	0.837837837837838	0.0179936151688111	0.474665975794811	222	10337
43229	intracellular organelle	5575	2006-2009	NAS	9606	0.904458598726115	0.0631672597864769	0.474665975794811	157	2248
43229	intracellular organelle	5575	2006-2009	GO_REF0000004	7227	0.123353293413174	0.218220338983051	0.474665975794811	835	472
43229	intracellular organelle	5575	2006-2009	ISS	10090	0.217741935483871	0.0147864184008762	0.474665975794811	124	1826
43229	intracellular organelle	5575	2006-2009	TAS	7227	0.903225806451613	0.0593220338983051	0.474665975794811	31	472
43229	intracellular organelle	5575	2006-2009	IC	GOrefGenomes	0.926470588235294	0.00609461158943601	0.474665975794811	68	10337
43229	intracellular organelle	5575	2006-2009	GO_REF0000002	4932	0.587719298245614	0.186111111111111	0.474665975794811	114	360
43229	intracellular organelle	5575	2006-2009	GO_REF0000002	10116	0.232091690544413	0.213157894736842	0.474665975794811	349	380
43229	intracellular organelle	5575	2006-2009	GO_REF0000002	7955	0.0776942355889724	0.46969696969697	0.474665975794811	399	66
43229	intracellular organelle	5575	2006-2009	ISS	9606	0.443548387096774	0.0244661921708185	0.474665975794811	124	2248
43229	intracellular organelle	5575	2006-2009	TAS	10090	0.815217391304348	0.0410733844468784	0.474665975794811	92	1826
43229	intracellular organelle	5575	2006-2009	GO_REF0000004	4896	0.982847341337907	0.267631947687996	0.474665975794811	583	2141
43229	intracellular organelle	5575	2006-2009	ISS	GOrefGenomes	0.294277929155313	0.0104479055818903	0.474665975794811	367	10337
43229	intracellular organelle	5575	2006-2009	ISS	7227	0.235294117647059	0.0169491525423729	0.474665975794811	34	472
43229	intracellular organelle	5575	2006-2009	GO_REF0000004	4932	0.890350877192982	0.563888888888889	0.474665975794811	228	360
43229	intracellular organelle	5575	2006-2009	TAS	10116	0.234375	0.0394736842105263	0.474665975794811	64	380
43229	intracellular organelle	5575	2006-2009	GO_REF0000004	10090	0.396360759493671	0.274370208105148	0.474665975794811	1264	1826
43229	intracellular organelle	5575	2006-2009	ISS	7955	0	0	0.474665975794811	15	66
43229	intracellular organelle	5575	2006-2009	GO_REF0000004	9606	0.650208209399167	0.486209964412811	0.474665975794811	1681	2248
43229	intracellular organelle	5575	2006-2009	GO_REF0000002	GOrefGenomes	0.302825865580448	0.230144142401083	0.474665975794811	7856	10337
43229	intracellular organelle	5575	2006-2009	TAS	9606	0.914046121593291	0.193950177935943	0.474665975794811	477	2248
43229	intracellular organelle	5575	2006-2009	GO_REF0000002	6239	0.0137362637362637	0.263157894736842	0.474665975794811	364	19
43229	intracellular organelle	5575	2006-2009	IC	4932	1	0.0416666666666667	0.474665975794811	15	360
43229	intracellular organelle	5575	2006-2009	IC	10090	0.970588235294118	0.0180722891566265	0.474665975794811	34	1826
43229	intracellular organelle	5575	2006-2009	GO_REF0000004	6239	0.0248306997742664	0.578947368421053	0.474665975794811	443	19
43229	intracellular organelle	5575	2006-2009	RCA	10090	0.0993227990970655	0.072289156626506	0.474665975794811	1329	1826
43229	intracellular organelle	5575	2006-2009	GO_REF0000004	10116	0.481586402266289	0.447368421052632	0.474665975794811	353	380
43229	intracellular organelle	5575	2006-2009	GO_REF0000002	3702	0.372869802317655	0.196833393306945	0.474665975794811	1467	2779
43229	intracellular organelle	5575	2006-2009	GO_REF0000002	7227	0.229197080291971	0.332627118644068	0.474665975794811	685	472
43229	intracellular organelle	5575	2006-2009	NAS	7227	0.720930232558139	0.0656779661016949	0.474665975794811	43	472
43229	intracellular organelle	5575	2006-2009	TAS	3702	1	0.00467794170564951	0.474665975794811	13	2779
43229	intracellular organelle	5575	2006-2009	TAS	4896	0.982758620689655	0.0266230733302195	0.474665975794811	58	2141
43229	intracellular organelle	5575	2006-2009	GO_REF0000004	7955	0.0406779661016949	0.363636363636364	0.474665975794811	590	66
43229	intracellular organelle	5575	2006-2009	GO_REF0000002	44689	0.0072463768115942	0.025	0.474665975794811	138	40
43226	organelle	5575	2007-2010	GO_REF0000019	GOrefGenomes	0.680773881499395	0.0756415423888217	0.474424738212581	827	7443
43226	organelle	5575	2007-2010	GO_REF0000019	10090	0.469230769230769	0.018362432269717	0.474424738212581	130	3322
43226	organelle	5575	2007-2010	GO_REF0000019	9606	0.727699530516432	0.12464817048653	0.474424738212581	426	2487
43226	organelle	5575	2007-2010	GO_REF0000019	9031	0.0357142857142857	0.0454545454545455	0.474424738212581	28	22
43226	organelle	5575	2007-2010	GO_REF0000019	10116	0.786008230452675	0.11848635235732	0.474424738212581	243	1612
43226	organelle	5575	2007-2010	GO_REF0000004	7227	0.262337662337662	0.191650853889943	0.474424738212581	385	527
43226	organelle	5575	2007-2010	GO_REF0000002	10116	0.522556390977444	0.2	0.474424738212581	532	1390
43226	organelle	5575	2007-2010	NAS	GOrefGenomes	0.887931034482759	0.0209626539126895	0.474424738212581	232	9827
43226	organelle	5575	2007-2010	IC	10090	0.976744186046512	0.0171218915613534	0.474424738212581	43	2453
43226	organelle	5575	2007-2010	GO_REF0000004	4896	0.761904761904762	0.280701754385965	0.474424738212581	21	57
43226	organelle	5575	2007-2010	RCA	GOrefGenomes	0.172131147540984	0.0235066653098606	0.474424738212581	1342	9827
43226	organelle	5575	2007-2010	RCA	10090	0.172259507829978	0.0941704035874439	0.474424738212581	1341	2453
43226	organelle	5575	2007-2010	IC	7227	1	0.0208728652751423	0.474424738212581	11	527
43226	organelle	5575	2007-2010	GO_REF0000002	10090	0.3014440433213	0.204239706481859	0.474424738212581	1662	2453
43226	organelle	5575	2007-2010	GO_REF0000002	9031	0.0119047619047619	0.125	0.474424738212581	168	16
43226	organelle	5575	2007-2010	GO_REF0000004	10116	0.862132352941177	0.337410071942446	0.474424738212581	544	1390
43226	organelle	5575	2007-2010	NAS	7227	0.645833333333333	0.0588235294117647	0.474424738212581	48	527
43226	organelle	5575	2007-2010	TAS	7227	0.827586206896552	0.0455407969639469	0.474424738212581	29	527
43226	organelle	5575	2007-2010	GO_REF0000004	7955	0.105042016806723	0.308641975308642	0.474424738212581	238	81
43226	organelle	5575	2007-2010	GO_REF0000002	7227	0.271070615034169	0.225806451612903	0.474424738212581	439	527
43226	organelle	5575	2007-2010	TAS	GOrefGenomes	0.808607021517554	0.0726569655032055	0.474424738212581	883	9827
43226	organelle	5575	2007-2010	TAS	10116	0.911764705882353	0.0223021582733813	0.474424738212581	34	1390
43226	organelle	5575	2007-2010	ISS	10116	0.535714285714286	0.0323741007194245	0.474424738212581	84	1390
43226	organelle	5575	2007-2010	GO_REF0000004	9031	0.0833333333333333	0.25	0.474424738212581	48	16
43226	organelle	5575	2007-2010	GO_REF0000004	6239	0.0648648648648649	0.545454545454545	0.474424738212581	185	22
43226	organelle	5575	2007-2010	ISS	GOrefGenomes	0.387029288702929	0.0188256843390658	0.474424738212581	478	9827
43226	organelle	5575	2007-2010	TAS	4932	0.491803278688525	0.3515625	0.474424738212581	183	256
43226	organelle	5575	2007-2010	GO_REF0000002	44689	0.423728813559322	0.255102040816327	0.474424738212581	59	98
43226	organelle	5575	2007-2010	ISS	9606	0.426356589147287	0.027120315581854	0.474424738212581	129	2028
43226	organelle	5575	2007-2010	IC	4932	1	0.0625	0.474424738212581	16	256
43226	organelle	5575	2007-2010	TAS	9606	0.899193548387097	0.219921104536489	0.474424738212581	496	2028
43226	organelle	5575	2007-2010	NAS	10116	1	0.00719424460431655	0.474424738212581	10	1390
43226	organelle	5575	2007-2010	GO_REF0000004	10090	0.686635944700461	0.242967794537301	0.474424738212581	868	2453
43226	organelle	5575	2007-2010	ISS	9031	0.05	0.0625	0.474424738212581	20	16
43226	organelle	5575	2007-2010	ISS	10090	0.411764705882353	0.0285364859355891	0.474424738212581	170	2453
43226	organelle	5575	2007-2010	GO_REF0000002	4896	0.307692307692308	0.140350877192982	0.474424738212581	26	57
43226	organelle	5575	2007-2010	GO_REF0000002	6239	0.00986842105263158	0.136363636363636	0.474424738212581	304	22
43226	organelle	5575	2007-2010	GO_REF0000002	7955	0.0772626931567329	0.432098765432099	0.474424738212581	453	81
43226	organelle	5575	2007-2010	GO_REF0000002	3702	0.296984924623116	0.203863401172818	0.474424738212581	1990	2899
43226	organelle	5575	2007-2010	GO_REF0000004	44689	0.571428571428571	0.204081632653061	0.474424738212581	35	98
[truncated: 42,531 more rows]
